# Supplementary material for: Genetic Susceptibility to Enteric Fever in Experimentally Challenged Human Volunteers
Source: Infect Immun. 2022 Mar 7;90(4):e00389-21. doi: 10.1128/iai.00389-21 (PMC9022534; doi:10.1128/iai.00389-21)
Supplement: Supplemental file 3 — Supplemental material. Download iai.00389-21-s0002.csv, CSV file, 15.3 MB [file iai.00389-21-s0002.csv]

V1	V2	V3	V4	V5	V6
0	rs10015934	0	0	A	G
0	rs10059646	0	0	A	G
0	rs10155688	0	0	A	G
0	rs1017484	0	0	G	A
0	rs10200219	0	0	A	G
0	rs10250922	0	0	G	A
0	rs1045074	0	0	A	G
0	rs1050025	0	0	A	G
0	rs1062731	0	0	A	G
0	rs1078311	0	0	A	G
0	rs1079841	0	0	A	G
0	rs10807836	0	0	G	A
0	rs10836370	0	0	G	A
0	rs10870555	0	0	A	G
0	rs10881601	0	0	A	G
0	rs11090516	0	0	A	G
0	rs11103281	0	0	A	G
0	rs1113706	0	0	A	G
0	rs11147179	0	0	A	C
0	rs11147217	0	0	A	G
0	rs11159741	0	0	A	G
0	rs1124119	0	0	A	G
0	rs11242360	0	0	A	G
0	rs1126172	0	0	A	G
0	rs11264344	0	0	A	G
0	rs11527308	0	0	C	A
0	rs11535222	0	0	G	A
0	rs11611755	0	0	A	G
0	rs11612046	0	0	G	A
0	rs11612324	0	0	G	A
0	rs11683774	0	0	A	G
0	rs11702489	0	0	A	C
0	rs11716006	0	0	A	C
0	rs11760174	0	0	G	A
0	rs11781564	0	0	A	G
0	rs11786011	0	0	A	G
0	rs11820113	0	0	A	G
0	rs11832440	0	0	G	A
0	rs11834148	0	0	A	G
0	rs11864325	0	0	G	A
0	rs12021770	0	0	A	G
0	rs12051829	0	0	A	G
0	rs12106650	0	0	A	G
0	rs12113035	0	0	G	A
0	rs12170011	0	0	A	C
0	rs12191783	0	0	A	G
0	rs12209455	0	0	G	A
0	rs12306863	0	0	C	A
0	rs12330067	0	0	C	A
0	rs12359178	0	0	A	G
0	rs12422489	0	0	A	G
0	rs12452017	0	0	A	C
0	rs12455761	0	0	G	A
0	rs12489113	0	0	G	A
0	rs12533751	0	0	C	A
0	rs12597978	0	0	A	G
0	rs1278610	0	0	G	A
0	rs12922484	0	0	G	A
0	rs12939215	0	0	C	A
0	rs13056641	0	0	A	G
0	rs130743	0	0	A	G
0	rs13078919	0	0	G	A
0	rs13154594	0	0	G	A
0	rs13207945	0	0	G	A
0	rs13213346	0	0	G	A
0	rs13233002	0	0	A	G
0	rs1329145	0	0	G	A
0	rs13307167	0	0	G	A
0	rs13392566	0	0	G	A
0	rs13436152	0	0	G	A
0	rs140294	0	0	A	C
0	rs1446931	0	0	A	G
0	rs1448203	0	0	A	G
0	rs1519514	0	0	A	G
0	rs1535053	0	0	G	A
0	rs1563568	0	0	A	G
0	rs1609516	0	0	A	G
0	rs1610415	0	0	A	G
0	rs1628023	0	0	A	C
0	rs163639	0	0	A	C
0	rs1636615	0	0	A	G
0	rs1685119	0	0	G	A
0	rs16929299	0	0	A	G
0	rs1707612	0	0	A	G
0	rs17131802	0	0	G	A
0	rs1717942	0	0	G	A
0	rs17246	0	0	G	A
0	rs17282	0	0	A	G
0	rs17499655	0	0	A	G
0	rs175007	0	0	C	A
0	rs17549313	0	0	A	C
0	rs17611438	0	0	A	C
0	rs17629834	0	0	A	C
0	rs17708955	0	0	A	C
0	rs17710244	0	0	A	G
0	rs1774963	0	0	G	A
0	rs17767132	0	0	G	A
0	rs1797605	0	0	G	A
0	rs1807948	0	0	G	A
0	rs1826532	0	0	A	C
0	rs1851946	0	0	A	G
0	rs1883472	0	0	A	G
0	rs1973344	0	0	A	G
0	rs1985740	0	0	A	G
0	rs1986818	0	0	C	A
0	rs1994004	0	0	A	G
0	rs1997739	0	0	G	A
0	rs2001244	0	0	A	G
0	rs2004892	0	0	C	A
0	rs2017152	0	0	A	C
0	rs2021071	0	0	G	A
0	rs2026726	0	0	A	G
0	rs2028240	0	0	A	C
0	rs2029105	0	0	C	A
0	rs2036288	0	0	A	G
0	rs2040350	0	0	A	C
0	rs2062408	0	0	G	A
0	rs20818	0	0	A	G
0	rs2088685	0	0	A	C
0	rs2092585	0	0	G	A
0	rs2126316	0	0	G	A
0	rs2127693	0	0	A	G
0	rs2190742	0	0	A	G
0	rs2192400	0	0	A	C
0	rs2213198	0	0	A	G
0	rs2241015	0	0	A	G
0	rs2256422	0	0	A	G
0	rs2258142	0	0	A	G
0	rs2259444	0	0	A	G
0	rs2269332	0	0	G	A
0	rs2272367	0	0	A	G
0	rs2279029	0	0	A	G
0	rs2316495	0	0	A	G
0	rs2324094	0	0	A	G
0	rs2338696	0	0	A	G
0	rs2339752	0	0	A	G
0	rs234607	0	0	G	A
0	rs2351422	0	0	A	G
0	rs2380567	0	0	A	G
0	rs2385501	0	0	G	A
0	rs2388213	0	0	G	A
0	rs2394498	0	0	A	G
0	rs2395246	0	0	G	A
0	rs2405496	0	0	C	A
0	rs2413143	0	0	A	G
0	rs2436680	0	0	A	G
0	rs2454721	0	0	A	C
0	rs2461153	0	0	C	A
0	rs2461180	0	0	C	A
0	rs247465	0	0	A	G
0	rs2477648	0	0	A	G
0	rs2477669	0	0	G	A
0	rs2493182	0	0	A	C
0	rs2520748	0	0	A	G
0	rs2522623	0	0	G	A
0	rs2530606	0	0	A	G
0	rs2533617	0	0	A	G
0	rs2533660	0	0	A	G
0	rs2533952	0	0	G	A
0	rs2563091	0	0	A	G
0	rs2563143	0	0	A	C
0	rs2573859	0	0	A	G
0	rs2578775	0	0	G	A
0	rs2602793	0	0	G	A
0	rs2662733	0	0	A	C
0	rs2678594	0	0	A	G
0	rs2690904	0	0	A	G
0	rs2701297	0	0	G	A
0	rs2734151	0	0	A	G
0	rs2734179	0	0	G	A
0	rs2740982	0	0	A	G
0	rs2740985	0	0	A	G
0	rs2740987	0	0	A	G
0	rs2751056	0	0	G	A
0	rs2759048	0	0	C	A
0	rs2760985	0	0	A	G
0	rs2775054	0	0	A	G
0	rs2775941	0	0	A	G
0	rs2792379	0	0	G	A
0	rs2821984	0	0	A	C
0	rs2822142	0	0	C	A
0	rs28442891	0	0	C	A
0	rs2845377	0	0	A	G
0	rs2854534	0	0	G	A
0	rs2855949	0	0	G	A
0	rs2855950	0	0	A	G
0	rs2855954	0	0	G	A
0	rs2855983	0	0	A	G
0	rs2858016	0	0	A	G
0	rs2871771	0	0	G	A
0	rs28759365	0	0	G	A
0	rs2895461	0	0	A	G
0	rs28970815	0	0	C	A
0	rs28972384	0	0	G	A
0	rs2918515	0	0	A	G
0	rs2918531	0	0	G	A
0	rs2933080	0	0	G	A
0	rs296139	0	0	A	G
0	rs298335	0	0	A	G
0	rs2984684	0	0	A	C
0	rs3102580	0	0	G	A
0	rs3126633	0	0	A	G
0	rs3132407	0	0	G	A
0	rs337268	0	0	G	A
0	rs34064365	0	0	A	C
0	rs34090432	0	0	C	A
0	rs34112599	0	0	A	G
0	rs34123069	0	0	A	C
0	rs34276369	0	0	A	G
0	rs34383812	0	0	A	G
0	rs34472859	0	0	A	C
0	rs34852281	0	0	A	G
0	rs34856358	0	0	A	G
0	rs35005296	0	0	C	G
0	rs35038329	0	0	A	G
0	rs35144699	0	0	T	A
0	rs35144989	0	0	G	A
0	rs35159445	0	0	A	G
0	rs352729	0	0	G	A
0	rs35873010	0	0	G	A
0	rs35970878	0	0	A	G
0	rs35993731	0	0	G	A
0	rs36054402	0	0	G	A
0	rs361342	0	0	A	G
0	rs361379	0	0	A	G
0	rs361474	0	0	G	A
0	rs361799	0	0	G	A
0	rs361973	0	0	G	A
0	rs3788479	0	0	A	G
0	rs3788484	0	0	G	A
0	rs3805728	0	0	G	A
0	rs3825108	0	0	G	A
0	rs3855349	0	0	G	A
0	rs3858895	0	0	A	G
0	rs3860706	0	0	G	A
0	rs3876302	0	0	A	G
0	rs3885285	0	0	C	A
0	rs3903000	0	0	G	A
0	rs3909057	0	0	G	A
0	rs3911950	0	0	A	G
0	rs3997868	0	0	G	A
0	rs4244818	0	0	G	A
0	rs4286363	0	0	A	G
0	rs4287793	0	0	A	C
0	rs4364877	0	0	G	A
0	rs4552284	0	0	A	G
0	rs4553531	0	0	A	C
0	rs470034	0	0	A	G
0	rs4758929	0	0	C	A
0	rs4763323	0	0	A	G
0	rs4820778	0	0	G	A
0	rs4821082	0	0	A	C
0	rs4842084	0	0	A	G
0	rs4935128	0	0	A	G
0	rs4968620	0	0	A	C
0	rs4968723	0	0	G	A
0	rs4971979	0	0	A	C
0	rs536575	0	0	G	A
0	rs562790	0	0	G	A
0	rs564166	0	0	A	G
0	rs5748614	0	0	A	C
0	rs5748617	0	0	A	G
0	rs5748622	0	0	C	A
0	rs5748623	0	0	A	C
0	rs5748632	0	0	A	G
0	rs5748633	0	0	G	A
0	rs5748636	0	0	A	G
0	rs5749486	0	0	A	G
0	rs5752043	0	0	A	G
0	rs5752044	0	0	A	G
0	rs5752647	0	0	G	A
0	rs5760800	0	0	G	A
0	rs5760804	0	0	A	G
0	rs5760813	0	0	C	A
0	rs5941166	0	0	C	A
0	rs5941380	0	0	C	A
0	rs5996821	0	0	C	A
0	rs6004408	0	0	A	G
0	rs6005641	0	0	A	G
0	rs6005654	0	0	A	C
0	rs6005657	0	0	A	G
0	rs602875	0	0	G	A
0	rs6421025	0	0	A	G
0	rs6464504	0	0	G	A
0	rs6492347	0	0	G	A
0	rs6504230	0	0	A	G
0	rs6576754	0	0	G	A
0	rs6617871	0	0	G	A
0	rs682400	0	0	A	G
0	rs690956	0	0	G	A
0	rs6913464	0	0	A	G
0	rs691461	0	0	G	A
0	rs6915646	0	0	C	A
0	rs6916246	0	0	G	A
0	rs6947359	0	0	A	C
0	rs7019137	0	0	G	A
0	rs7025716	0	0	A	G
0	rs710944	0	0	G	A
0	rs714215	0	0	A	G
0	rs722343	0	0	C	A
0	rs7286373	0	0	A	G
0	rs7290901	0	0	A	G
0	rs7300570	0	0	A	C
0	rs730647	0	0	A	G
0	rs7306551	0	0	G	A
0	rs7309312	0	0	A	G
0	rs7405659	0	0	G	A
0	rs7416425	0	0	G	A
0	rs743622	0	0	A	C
0	rs7464333	0	0	A	G
0	rs7503550	0	0	G	A
0	rs7503902	0	0	G	A
0	rs759235	0	0	G	A
0	rs7774353	0	0	A	G
0	rs7788740	0	0	A	G
0	rs7961682	0	0	A	G
0	rs7973871	0	0	A	C
0	rs8065316	0	0	G	A
0	rs8066263	0	0	G	A
0	rs8071835	0	0	A	C
0	rs8080666	0	0	A	G
0	rs8114746	0	0	A	C
0	rs812740	0	0	G	A
0	rs8130901	0	0	G	A
0	rs8139612	0	0	A	G
0	rs814740	0	0	A	G
0	rs8186233	0	0	A	G
0	rs8186548	0	0	C	A
0	rs827361	0	0	G	A
0	rs848673	0	0	A	G
0	rs882455	0	0	A	G
0	rs882456	0	0	G	A
0	rs883635	0	0	G	A
0	rs884559	0	0	G	A
0	rs898547	0	0	G	A
0	rs909274	0	0	A	G
0	rs918442	0	0	C	A
0	rs9268035	0	0	G	A
0	rs9428953	0	0	A	G
0	rs9501714	0	0	G	A
0	rs9502903	0	0	G	A
0	rs9605145	0	0	G	A
0	rs9605146	0	0	A	G
0	rs9606442	0	0	A	G
0	rs9617264	0	0	G	A
0	rs9708471	0	0	G	A
0	rs9761692	0	0	G	A
0	rs9896532	0	0	A	C
0	rs9906431	0	0	A	G
0	rs9907512	0	0	A	G
1	rs3131972	0	752721	A	G
1	rs12562034	0	768448	A	G
1	rs12124819	0	776546	G	A
1	rs11240777	0	798959	A	G
1	rs4970383	0	838555	A	C
1	rs4475691	0	846808	A	G
1	rs7537756	0	854250	G	A
1	rs1110052	0	873558	C	A
1	rs2272756	0	882033	A	G
1	rs13303106	0	891945	A	G
1	rs13303010	0	894573	G	A
1	rs2340592	0	910935	A	G
1	rs13303118	0	918384	C	A
1	rs2341354	0	918573	A	G
1	rs1891910	0	932457	A	G
1	rs3128117	0	944564	G	A
1	rs2710888	0	959842	A	G
1	rs3128126	0	962210	G	A
1	rs2465136	0	990417	G	A
1	rs2488991	0	994391	C	A
1	rs3934834	0	1005806	A	G
1	rs3766192	0	1017197	G	A
1	rs3766191	0	1017587	A	G
1	rs9442372	0	1018704	A	G
1	rs3737728	0	1021415	A	G
1	rs10907178	0	1021583	C	A
1	rs6687776	0	1030565	A	G
1	rs11579015	0	1036959	G	A
1	rs6671356	0	1040026	G	A
1	rs7548798	0	1060174	A	G
1	rs12757754	0	1061262	G	A
1	rs9442373	0	1062638	C	A
1	rs10907182	0	1066403	A	G
1	rs4442317	0	1106784	G	A
1	rs9442387	0	1110586	G	A
1	rs3813204	0	1121014	A	G
1	rs11260549	0	1121794	A	G
1	rs10907175	0	1130727	C	A
1	rs12036216	0	1153113	A	G
1	rs2887286	0	1156131	G	A
1	rs3813199	0	1158277	A	G
1	rs7515488	0	1163804	A	G
1	rs6697886	0	1173611	A	G
1	rs11260577	0	1210471	G	A
1	rs1739855	0	1233941	G	A
1	rs12410087	0	1239935	C	A
1	rs12142199	0	1249187	G	A
1	rs17160669	0	1305561	A	G
1	rs35242196	0	1333598	A	C
1	rs1240708	0	1335790	G	A
1	rs873927	0	1366830	G	A
1	rs35958305	0	1367193	A	C
1	rs1312568	0	1385211	G	A
1	rs36044796	0	1388268	A	C
1	rs6690515	0	1447325	A	G
1	rs10159041	0	1453921	G	A
1	rs1571149	0	1474167	G	A
1	rs7290	0	1477244	G	A
1	rs3766180	0	1478153	G	A
1	rs7531530	0	1489670	A	G
1	rs880051	0	1493727	A	G
1	rs9439468	0	1499298	G	A
1	rs7519837	0	1510801	A	G
1	rs6687029	0	1519068	C	A
1	rs6604983	0	1521595	G	A
1	rs28635343	0	1560103	A	G
1	rs28456011	0	1567206	A	G
1	rs28487995	0	1619541	A	G
1	rs3817856	0	1663831	A	G
1	rs2294489	0	1664124	A	G
1	rs7407	0	1684472	G	A
1	rs35672141	0	1691050	G	A
1	rs7531583	0	1706160	A	G
1	rs12041925	0	1707740	C	A
1	rs10907194	0	1712230	A	G
1	rs742359	0	1715011	A	C
1	rs2272908	0	1721479	G	A
1	rs4648727	0	1776269	A	C
1	rs6681938	0	1781220	G	A
1	rs4648592	0	1801034	A	G
1	rs7525092	0	1810090	A	G
1	rs16824526	0	1818129	C	A
1	rs745910	0	1829482	G	A
1	rs2474460	0	1844046	A	G
1	rs2748987	0	1846582	A	G
1	rs2247560	0	1846765	G	A
1	rs28508199	0	1852484	G	A
1	rs2250833	0	1854321	A	G
1	rs2803316	0	1865298	A	G
1	rs2803329	0	1874581	A	G
1	rs2262190	0	1875267	A	G
1	rs3820011	0	1888193	A	C
1	rs16824588	0	1900232	G	A
1	rs3795283	0	1916587	A	C
1	rs6661597	0	1926087	G	A
1	rs6605081	0	1930754	A	G
1	rs6656398	0	1941929	G	A
1	rs28603108	0	1950621	G	A
1	rs2803309	0	1987803	A	G
1	rs1878745	0	1991014	G	A
1	rs6605074	0	1992748	A	G
1	rs2678939	0	2000592	A	C
1	rs6663158	0	2004098	A	G
1	rs2254669	0	2006108	G	A
1	rs2803310	0	2017297	G	A
1	rs2459994	0	2024064	A	G
1	rs12755035	0	2026361	A	G
1	rs3128326	0	2026403	A	G
1	rs884080	0	2026749	G	A
1	rs7513222	0	2027901	A	G
1	rs908742	0	2033256	A	G
1	rs10910030	0	2035684	G	A
1	rs12410859	0	2038732	A	G
1	rs4648807	0	2040898	A	G
1	rs4648808	0	2040936	A	G
1	rs925905	0	2044037	A	G
1	rs3107151	0	2051513	A	C
1	rs3128291	0	2058023	A	G
1	rs3128296	0	2068906	C	A
1	rs424079	0	2071340	C	A
1	rs12026349	0	2074104	A	C
1	rs377283	0	2075570	G	A
1	rs9442619	0	2082505	A	G
1	rs2257182	0	2082566	G	A
1	rs262685	0	2118339	G	A
1	rs2460002	0	2119833	A	G
1	rs2503701	0	2121118	G	A
1	rs7512482	0	2146966	G	A
1	rs2460000	0	2156362	A	G
1	rs263533	0	2163568	A	G
1	rs263526	0	2173504	G	A
1	rs260513	0	2180524	A	G
1	rs7547453	0	2195117	A	G
1	rs903908	0	2202967	G	A
1	rs10910047	0	2211849	A	G
1	rs2017143	0	2220649	A	G
1	rs2643885	0	2221222	C	A
1	rs903924	0	2221534	G	A
1	rs903919	0	2222583	A	G
1	rs884940	0	2223866	A	G
1	rs12743493	0	2224836	A	G
1	rs10910050	0	2224876	A	C
1	rs12562937	0	2229478	A	G
1	rs903916	0	2231463	A	G
1	rs2279702	0	2234632	A	G
1	rs2843159	0	2235672	A	G
1	rs2173049	0	2240006	A	G
1	rs12082516	0	2251160	G	A
1	rs2645075	0	2254910	A	G
1	rs2645065	0	2261222	A	C
1	rs903904	0	2263888	A	G
1	rs2843146	0	2265969	A	C
1	rs2843143	0	2269948	A	G
1	rs2843142	0	2270098	A	G
1	rs2055204	0	2280661	G	A
1	rs7527871	0	2281726	C	A
1	rs10910053	0	2282135	A	G
1	rs4648831	0	2283117	A	G
1	rs2840525	0	2283161	G	A
1	rs2843130	0	2283313	C	G
1	rs2840528	0	2283896	G	A
1	rs2645082	0	2284003	A	G
1	rs3795272	0	2284195	G	A
1	rs2840531	0.00454307	2286408	A	G
1	rs903914	0.0135772	2289321	A	G
1	rs2643891	0.0229774	2292352	A	G
1	rs2840538	0.0456138	2299651	A	G
1	rs6665546	0.0519404	2301691	A	G
1	rs2840534	0.0577552	2303566	G	A
1	rs12031614	0.0657754	2306152	A	G
1	rs2279703	0.0674593	2306695	A	G
1	rs7519807	0.0683184	2306972	A	G
1	rs2843160	0.0748622	2309082	C	A
1	rs2843127	0.0954394	2315717	A	G
1	rs903903	0.106948	2319428	G	A
1	rs1123571	0.127358	2326009	A	G
1	rs3736330	0.130664	2327075	A	G
1	rs2840532	0.132959	2327815	G	A
1	rs6693447	0.140325	2330190	C	A
1	rs1129332	0.158994	2336210	A	G
1	rs6671420	0.167272	2338879	G	A
1	rs12731309	0.208417	2352146	A	G
1	rs10797423	0.2295	2358944	C	A
1	rs7515934	0.232589	2359940	A	G
1	rs4531246	0.239039	2362020	A	C
1	rs4648843	0.252362	2366316	A	G
1	rs4592207	0.262231	2369498	G	A
1	rs6659405	0.273368	2373089	A	C
1	rs867810	0.299664	2381568	G	A
1	rs4648845	0.316823	2387101	A	G
1	rs10910078	0.327637	2390588	G	A
1	rs4648636	0.33892	2394226	C	A
1	rs2494626	0.370026	2404256	A	G
1	rs13376356	0.378186	2406887	A	G
1	rs12049628	0.385595	2409276	A	G
1	rs10797428	0.39234	2411451	A	G
1	rs10910082	0.41555	2418935	G	A
1	rs2477703	0.437436	2425992	G	A
1	rs3762444	0.442771	2427712	A	G
1	rs2296442	0.45178	2430617	A	G
1	rs2477707	0.453144	2431057	A	G
1	rs1107685	0.47837	2439191	G	A
1	rs7535528	0.494569	2444414	A	G
1	rs2247308	0.497645	2445406	G	A
1	rs2494625	0.526496	2454709	A	G
1	rs3122922	0.53113	2456203	A	G
1	rs11584295	0.559432	2465329	A	G
1	rs2494606	0.563477	2466633	A	G
1	rs2234167	0.649374	2494330	A	G
1	rs6667605	0.675579	2502780	G	A
1	rs4310388	0.689954	2507415	A	C
1	rs734999	0.707945	2513216	G	A
1	rs10910097	0.733419	2521430	A	G
1	rs2296443	0.736402	2522392	A	G
1	rs10752747	0.744227	2524915	A	C
1	rs3748816	0.749906	2526746	G	A
1	rs2843401	0.754207	2528133	A	G
1	rs2985859	0.76749	2532416	A	G
1	rs10910105	0.785456	2538209	A	G
1	rs12138909	0.787096	2538738	A	G
1	rs10797437	0.787928	2539006	G	A
1	rs10797440	0.794946	2541269	G	A
1	rs10752748	0.8054	2544640	A	G
1	rs6684865	0.810328	2546229	A	G
1	rs12117343	0.827559	2551785	A	G
1	rs11590198	0.827916	2551900	A	G
1	rs3890745	0.833262	2553624	G	A
1	rs6698817	0.866009	2564183	A	G
1	rs4648390	1.28837	2700372	A	G
1	rs2377041	1.32855	2713327	A	G
1	rs4648482	1.44204	2749921	G	A
1	rs1563471	1.44364	2750437	G	A
1	rs4648383	1.46212	2756397	A	G
1	rs4648384	1.46282	2756621	A	C
1	rs12049543	1.47756	2761375	A	C
1	rs1456460	1.47908	2761863	A	C
1	rs12409348	1.53236	2779043	A	G
1	rs897636	1.54801	2784092	G	A
1	rs10909793	1.58045	2794551	C	A
1	rs10797342	1.5907	2797856	G	A
1	rs3100865	1.61629	2806107	C	A
1	rs2842910	1.65138	2817421	G	A
1	rs880725	1.67485	2824989	G	A
1	rs7340016	1.70072	2833332	G	A
1	rs897634	1.70804	2835692	G	A
1	rs4648432	1.72065	2839757	C	A
1	rs2045332	1.7286	2842319	A	G
1	rs2606411	1.74463	2847488	A	G
1	rs12403214	1.7499	2849190	C	A
1	rs4648441	1.75298	2850181	A	C
1	rs16823228	1.76407	2853759	G	A
1	rs7539511	1.79062	2862320	A	C
1	rs2842933	1.80812	2867961	A	G
1	rs2606418	1.81708	2870850	G	A
1	rs10909845	1.83468	2876525	A	G
1	rs11583804	1.84039	2878366	G	A
1	rs878201	1.84434	2879640	A	G
1	rs2485945	1.85765	2883932	G	A
1	rs4072769	1.86713	2886988	A	G
1	rs12044030	1.87516	2889577	G	A
1	rs12046158	1.88178	2891713	G	A
1	rs1572657	1.91408	2902128	G	A
1	rs10797373	1.92006	2904056	G	A
1	rs7534897	1.99562	2928421	A	G
1	rs4576609	2.02615	2938265	A	G
1	rs3795262	2.02749	2938697	C	A
1	rs3795263	2.0284	2938989	A	G
1	rs7412983	2.04141	2943183	C	A
1	rs2142569	2.04557	2944527	A	G
1	rs717795	2.12601	2970464	G	A
1	rs2993480	2.13488	2973322	A	G
1	rs1125017	2.13928	2974742	C	A
1	rs2297828	2.16788	2983963	A	G
1	rs2297829	2.16826	2984087	A	C
1	rs1569419	2.20707	2996602	A	G
1	rs760567	2.21905	3000465	A	G
1	rs6695131	2.22048	3000924	A	G
1	rs926244	2.2371	3006283	G	A
1	rs7543737	2.24853	3009969	A	G
1	rs2817168	2.26007	3013690	G	A
1	rs2993493	2.2804	3020246	A	C
1	rs1890336	2.29287	3024265	C	A
1	rs4648453	2.29735	3025712	A	C
1	rs6690373	2.32686	3035227	G	A
1	rs876740	2.33426	3037613	A	G
1	rs2817174	2.35463	3044181	G	A
1	rs2817178	2.36416	3047252	G	A
1	rs10797380	2.3909	3055876	A	G
1	rs7538096	2.39644	3057661	G	A
1	rs2817185	2.41101	3062361	G	A
1	rs731031	2.44305	3072692	G	A
1	rs2651902	2.44806	3074306	A	G
1	rs2742673	2.46578	3080019	C	A
1	rs1798246	2.46837	3080855	A	C
1	rs2651899	2.47723	3083712	A	G
1	rs7518255	2.48576	3086464	A	G
1	rs2651935	2.48586	3086496	A	G
1	rs2651927	2.53321	3101762	C	A
1	rs4233024	2.53961	3103826	G	A
1	rs10752733	2.5421	3104630	A	G
1	rs12139196	2.55065	3107386	A	C
1	rs7539775	2.55612	3109151	G	A
1	rs2651912	2.56104	3110735	A	G
1	rs12094678	2.56393	3111669	A	G
1	rs10909895	2.57017	3113680	G	A
1	rs10909901	2.62461	3131235	A	G
1	rs12124147	2.63421	3134331	A	G
1	rs6424069	2.6736	3147030	G	A
1	rs11807062	2.69285	3153237	C	A
1	rs2249336	2.69863	3155102	G	A
1	rs905138	2.70642	3157614	A	C
1	rs2455118	2.72067	3162209	G	A
1	rs7539489	2.74201	3169088	A	G
1	rs3002685	2.76803	3177480	G	A
1	rs3002686	2.76999	3178111	A	C
1	rs2455107	2.77634	3180158	C	A
1	rs2455102	2.77781	3180633	G	A
1	rs2455125	2.80378	3189006	A	G
1	rs16823027	2.82758	3196680	A	G
1	rs10492940	2.83089	3197747	A	C
1	rs10909918	2.86385	3208375	G	A
1	rs1553291	2.86865	3209923	A	G
1	rs4648377	2.87341	3211458	A	C
1	rs2455144	2.88356	3214732	A	G
1	rs2455137	2.89107	3217151	G	A
1	rs2455135	2.89959	3219901	A	G
1	rs7517281	2.90415	3221371	A	G
1	rs2500278	2.91832	3225940	G	A
1	rs2483260	2.92219	3227188	G	A
1	rs2483266	2.94965	3236041	G	A
1	rs870465	2.96254	3240199	A	G
1	rs1108600	2.96545	3241135	A	G
1	rs2500271	2.9676	3241829	G	A
1	rs10909930	2.97128	3243017	A	C
1	rs2483274	2.98704	3248098	A	G
1	rs2483278	2.99946	3252104	G	A
1	rs2483279	2.99967	3252169	G	A
1	rs7516150	3.005	3253889	A	G
1	rs7552331	3.00516	3253941	A	G
1	rs882430	3.0212	3259113	A	G
1	rs4415513	3.02917	3261682	G	A
1	rs4648380	3.02992	3261925	A	G
1	rs2483289	3.03695	3264190	A	C
1	rs2483256	3.05443	3269828	G	A
1	rs946758	3.06447	3273063	A	G
1	rs12748963	3.07093	3275149	A	G
1	rs12073172	3.07473	3276374	A	G
1	rs7524171	3.08388	3279324	A	G
1	rs2500262	3.08604	3280021	A	G
1	rs4648487	3.10243	3285304	G	A
1	rs4648381	3.10415	3285860	A	G
1	rs12135987	3.11552	3289524	A	G
1	rs1333190	3.11615	3289729	G	A
1	rs1333189	3.1169	3289971	A	G
1	rs2249860	3.12052	3291139	C	A
1	rs4648489	3.12836	3293665	A	G
1	rs2493310	3.13071	3294422	G	A
1	rs1538693	3.13241	3294972	G	A
1	rs12085231	3.14068	3297638	A	C
1	rs868688	3.15051	3300807	A	G
1	rs10492938	3.16145	3304336	A	G
1	rs17399998	3.16356	3305016	A	G
1	rs2493278	3.17203	3307746	A	G
1	rs17822575	3.18601	3312256	C	A
1	rs871822	3.18806	3312914	C	A
1	rs7542793	3.19706	3315818	A	G
1	rs6424074	3.20315	3317780	G	A
1	rs11578011	3.20548	3318532	A	G
1	rs12024847	3.21251	3320799	A	G
1	rs2483225	3.22565	3325037	A	G
1	rs870124	3.23595	3328358	A	G
1	rs2493292	3.23689	3328659	A	G
1	rs1984069	3.26027	3336200	G	A
1	rs4648500	3.27471	3340855	A	C
1	rs2244013	3.2799	3342530	A	G
1	rs870171	3.28075	3342804	A	C
1	rs2493272	3.30156	3349513	G	A
1	rs2236518	3.31198	3352872	C	A
1	rs867814	3.34108	3362256	G	A
1	rs2487670	3.35934	3368143	A	G
1	rs2487681	3.38787	3377343	G	A
1	rs2185639	3.42628	3389727	G	A
1	rs12124163	3.43654	3393037	C	A
1	rs4648505	3.47456	3405296	G	A
1	rs2821008	3.52605	3421897	G	A
1	rs947344	3.53091	3423467	A	G
1	rs10797400	3.61518	3450637	A	C
1	rs12119711	3.61632	3451005	A	G
1	rs4648524	3.63365	3456592	C	A
1	rs10737192	3.63451	3456871	A	G
1	rs7516641	3.68265	3472393	G	A
1	rs878063	3.68431	3472928	G	A
1	rs9628616	3.6856	3473345	A	G
1	rs2821063	3.68957	3474626	A	G
1	rs2821060	3.69973	3477902	A	G
1	rs880801	3.71666	3483361	A	G
1	rs947354	3.72834	3487126	A	G
1	rs2821054	3.74919	3493850	C	A
1	rs12080677	3.7499	3494079	G	A
1	rs2821050	3.7593	3497109	A	G
1	rs10909974	3.76537	3499067	A	G
1	rs2995009	3.77005	3500575	G	A
1	rs12139206	3.7809	3504073	A	G
1	rs2794320	3.78842	3506497	A	G
1	rs6697749	3.80124	3510633	A	C
1	rs7544357	3.8033	3511295	A	G
1	rs2794327	3.80654	3512341	G	A
1	rs2821025	3.80708	3512516	A	G
1	rs2821023	3.80796	3512800	A	G
1	rs2821017	3.83299	3520871	A	G
1	rs35701577	3.83824	3522561	G	A
1	rs4648398	3.86625	3531595	G	A
1	rs4364818	3.88767	3538501	A	G
1	rs10909989	3.88947	3539082	A	G
1	rs10909990	3.89071	3539481	A	G
1	rs12757620	3.89239	3540024	C	A
1	rs4276857	3.9058	3544346	G	A
1	rs1128474	3.90972	3545612	G	A
1	rs12408890	3.95747	3561008	G	A
1	rs2251098	3.97514	3566706	G	A
1	rs10910003	4.00375	3575929	A	G
1	rs2224718	4.00415	3576060	A	G
1	rs4648545	4.00806	3577321	A	G
1	rs6703610	4.00952	3577790	A	G
1	rs3765692	4.03117	3584771	G	A
1	rs1009345	4.03631	3586428	A	G
1	rs3765695	4.03925	3587377	A	C
1	rs3765702	4.05417	3592187	A	G
1	rs3765703	4.05494	3592436	C	A
1	rs3765716	4.08441	3601940	A	G
1	rs3765731	4.11528	3611892	A	G
1	rs3765736	4.12988	3616601	A	G
1	rs6424089	4.16729	3628663	A	G
1	rs3765761	4.17291	3630476	A	G
1	rs3753211	4.17952	3632608	G	A
1	rs3819967	4.18192	3633380	A	G
1	rs3765766	4.18589	3634660	A	G
1	rs12731705	4.19457	3637459	A	G
1	rs2146658	4.19505	3637613	A	C
1	rs11589885	4.22148	3646137	G	A
1	rs1885865	4.22196	3646291	G	A
1	rs1745813	4.22714	3647962	A	G
1	rs4648553	4.22999	3648879	G	A
1	rs1181867	4.23755	3651318	A	G
1	rs12117836	4.25753	3657759	A	G
1	rs2298222	4.26341	3659657	A	G
1	rs3737589	4.2733	3662845	G	A
1	rs4648554	4.2893	3668004	G	A
1	rs1181888	4.30104	3671791	G	A
1	rs1181883	4.32009	3677933	G	A
1	rs10910024	4.3258	3679775	A	G
1	rs1181878	4.3285	3680643	A	G
1	rs1181874	4.33292	3682070	C	A
1	rs1175549	4.36287	3691727	C	A
1	rs2799182	4.37612	3696000	G	A
1	rs8379	4.37888	3696890	C	A
1	rs9424284	4.40881	3706538	A	G
1	rs12728911	4.41772	3709412	G	A
1	rs6662706	4.48962	3732596	A	C
1	rs9424303	4.50117	3736319	A	G
1	rs7552969	4.51811	3741782	G	A
1	rs6663840	4.52287	3743319	A	G
1	rs9424310	4.52525	3744084	A	G
1	rs6424058	4.53609	3747580	A	G
1	rs7522227	4.53765	3748085	A	G
1	rs12744607	4.56763	3757749	A	G
1	rs2275822	4.57919	3761479	A	G
1	rs10492943	4.59143	3765424	A	C
1	rs4564078	4.61294	3772359	A	G
1	rs4648426	4.6152	3773089	G	A
1	rs10797348	4.64003	3781096	C	A
1	rs12756705	4.66719	3789852	A	G
1	rs12132240	4.6809	3794273	A	G
1	rs7367066	4.7103	3803755	A	G
1	rs7530189	4.71447	3805098	A	G
1	rs10909819	4.71838	3806358	G	A
1	rs4131373	4.72157	3807388	A	G
1	rs4446914	4.72459	3808362	A	G
1	rs12082157	4.73529	3811810	G	A
1	rs11589102	4.76621	3821782	A	G
1	rs10909830	4.76907	3822703	A	G
1	rs34835780	4.82926	3842112	A	G
1	rs6695346	5.30945	3996946	G	A
1	rs7538691	5.32667	4002498	A	G
1	rs12724233	5.3277	4002832	A	G
1	rs10915568	5.3281	4002958	A	G
1	rs11583257	5.3321	4004250	A	G
1	rs7524279	5.33658	4005693	A	G
1	rs7548668	5.33772	4006060	G	A
1	rs7519349	5.34066	4007008	G	A
1	rs7519458	5.34097	4007110	G	A
1	rs10737395	5.34236	4007558	A	C
1	rs12090228	5.34276	4007688	G	A
1	rs10799181	5.34705	4009071	G	A
1	rs4654479	5.34899	4009694	A	G
1	rs4654480	5.34929	4009793	A	G
1	rs6661168	5.3498	4009956	A	G
1	rs4654482	5.35224	4010743	G	A
1	rs11590912	5.3576	4012472	C	A
1	rs10799202	5.36116	4013618	A	G
1	rs12119556	5.3622	4013954	A	G
1	rs6681347	5.36663	4015382	G	A
1	rs7522140	5.37207	4017137	G	A
1	rs12031275	5.39977	4026068	G	A
1	rs6693909	5.40449	4027590	A	G
1	rs3935162	5.41608	4031327	G	A
1	rs10799224	5.42787	4035129	G	A
1	rs11587331	5.44265	4039896	G	A
1	rs10799236	5.48315	4052956	G	A
1	rs6691155	5.4866	4054067	G	A
1	rs12135298	5.49721	4057488	A	G
1	rs6672877	5.50925	4061370	A	C
1	rs4128222	5.52603	4066781	A	C
1	rs6675979	5.52997	4068052	G	A
1	rs4129100	5.56221	4078448	G	A
1	rs4323679	5.5694	4080764	G	A
1	rs6426436	5.58284	4085098	G	A
1	rs10915659	5.60719	4092949	A	G
1	rs12036953	5.64381	4104757	G	A
1	rs4654402	5.65474	4108282	A	G
1	rs12749761	5.66375	4111187	A	G
1	rs4553153	5.66547	4111741	A	G
1	rs4654404	5.68251	4117238	G	A
1	rs10799175	5.68794	4118987	A	G
1	rs7514530	5.69204	4120311	A	G
1	rs4233258	5.69386	4120898	A	G
1	rs10915373	5.69451	4121105	A	G
1	rs7524800	5.69599	4121584	G	A
1	rs6669278	5.70069	4123099	A	G
1	rs4130940	5.72317	4130348	A	G
1	rs4391636	5.72421	4130684	G	A
1	rs4436359	5.7532	4140030	C	A
1	rs10915421	5.77052	4145615	G	A
1	rs4481820	5.7932	4152928	A	C
1	rs6676961	5.79369	4153087	C	A
1	rs10915428	5.81189	4158955	C	A
1	rs7542313	5.84015	4168066	A	G
1	rs12077262	5.84629	4170048	A	G
1	rs7548756	5.84692	4170249	C	A
1	rs10915434	5.85891	4174116	G	A
1	rs6670920	5.86508	4176106	A	G
1	rs12040805	5.87977	4180842	A	G
1	rs10915438	5.88726	4183258	A	G
1	rs10753368	5.89305	4185126	A	G
1	rs6426389	5.89672	4186309	G	A
1	rs4654487	5.90182	4187952	A	G
1	rs4131506	5.92243	4194597	C	A
1	rs10915445	5.93187	4197642	A	G
1	rs4654490	5.93515	4198701	A	G
1	rs16840838	5.94337	4201349	A	G
1	rs4654492	5.94481	4201815	A	G
1	rs7542208	5.94792	4202818	G	A
1	rs9426471	5.95844	4206210	G	A
1	rs7539733	5.96568	4208542	A	G
1	rs6683453	5.97144	4210402	G	A
1	rs9426473	5.97161	4210455	A	G
1	rs16840866	5.97793	4212493	A	G
1	rs9988443	5.98932	4216165	A	G
1	rs4614226	6.00617	4221599	G	A
1	rs12123330	6.02436	4227464	A	G
1	rs4468133	6.02489	4227634	A	G
1	rs6688343	6.03767	4231757	G	A
1	rs11583685	6.04089	4232794	G	A
1	rs6695203	6.04404	4233810	G	A
1	rs12743431	6.04708	4234792	A	G
1	rs4233262	6.05388	4236982	G	A
1	rs4233264	6.06379	4240178	A	G
1	rs11808641	6.09714	4250933	G	A
1	rs6667065	6.12656	4260418	A	G
1	rs6687268	6.13666	4263677	A	G
1	rs4654512	6.13766	4263997	G	A
1	rs16840901	6.14725	4267089	G	A
1	rs6426402	6.1547	4269491	C	A
1	rs12022636	6.16101	4271526	A	C
1	rs7553814	6.16221	4271915	G	A
1	rs10799216	6.19089	4281160	A	G
1	rs4654424	6.19181	4281458	G	A
1	rs11579829	6.19593	4282786	A	G
1	rs903540	6.20174	4284659	A	G
1	rs7528938	6.20254	4284919	G	A
1	rs10915480	6.21459	4288803	G	A
1	rs10753374	6.21534	4289045	A	G
1	rs10799218	6.21799	4289899	A	G
1	rs7534558	6.22462	4292038	A	G
1	rs12071761	6.23037	4293892	A	G
1	rs12132422	6.23475	4295304	G	A
1	rs7517989	6.24847	4299727	A	C
1	rs6679489	6.28018	4309953	G	A
1	rs1908490	6.28717	4312205	G	A
1	rs16841022	6.29328	4314177	A	G
1	rs966321	6.29647	4315204	C	A
1	rs964715	6.30137	4316784	A	G
1	rs2101576	6.33502	4327635	G	A
1	rs12087250	6.33638	4328074	A	G
1	rs10915494	6.33763	4328476	A	G
1	rs17407762	6.34298	4330201	A	G
1	rs6677984	6.34324	4330287	A	G
1	rs903541	6.36063	4335893	A	G
1	rs1390136	6.37908	4341843	A	G
1	rs1495244	6.38144	4342604	A	G
1	rs693734	6.43	4364226	G	A
1	rs351623	6.43	4366890	A	G
1	rs1490413	6.43	4367323	A	G
1	rs16838591	6.43	4367389	A	G
1	rs17448695	6.43	4367810	A	G
1	rs1817914	6.43	4367922	A	G
1	rs2934983	6.43	4367980	G	A
1	rs1817913	6.43	4368026	G	A
1	rs10915508	6.43	4368271	A	G
1	rs11581089	6.43	4368473	A	G
1	rs351619	6.43	4368819	G	A
1	rs351615	6.43	4370385	G	A
1	rs12132314	6.43	4371949	A	G
1	rs716214	6.43	4372470	G	A
1	rs10915509	6.43	4375859	C	A
1	rs12408012	6.43	4379687	G	A
1	rs1874269	6.43	4380195	A	G
1	rs351599	6.43	4380629	A	G
1	rs2171985	6.43	4381253	A	C
1	rs351605	6.43	4382789	A	G
1	rs351606	6.43	4384056	A	G
1	rs351609	6.43	4384859	G	A
1	rs656332	6.43	4387855	G	A
1	rs641473	6.43	4388885	A	G
1	rs639739	6.43	4389262	A	G
1	rs625079	6.43	4390289	G	A
1	rs579387	6.43	4395812	C	A
1	rs685494	6.43	4397703	A	C
1	rs589585	6.43	4398015	G	A
1	rs498795	6.43	4398996	A	G
1	rs11587563	6.43	4401450	A	G
1	rs600933	6.43	4409496	G	A
1	rs528291	6.43	4414045	G	A
1	rs349393	6.43	4419820	C	A
1	rs17410050	6.43	4419997	A	G
1	rs75411	6.43	4425414	A	G
1	rs483344	6.43	4429462	G	A
1	rs589870	6.43	4440749	A	G
1	rs349413	6.43	4444706	C	A
1	rs6679220	6.43	4459689	A	G
1	rs349400	6.43	4462460	C	A
1	rs349401	6.43	4463585	C	A
1	rs547923	6.43	4468884	C	A
1	rs2926481	6.43	4473263	G	A
1	rs4654432	6.43	4481215	G	A
1	rs6658372	6.43	4488979	G	A
1	rs6678792	6.43	4489398	A	G
1	rs10915535	6.43	4491460	A	C
1	rs1556691	6.4353	4493215	A	G
1	rs7546628	6.44172	4495287	G	A
1	rs1591426	6.44293	4495678	A	G
1	rs1762814	6.44472	4496256	A	G
1	rs1674877	6.44597	4496659	A	G
1	rs12731060	6.45767	4500436	G	A
1	rs12128230	6.46224	4501911	C	A
1	rs780574	6.46313	4502198	A	G
1	rs706144	6.46901	4504094	G	A
1	rs780593	6.48032	4507743	G	A
1	rs705685	6.48991	4510840	A	G
1	rs780598	6.49383	4512105	A	G
1	rs666152	6.51273	4518202	A	C
1	rs10915545	6.54788	4529544	A	G
1	rs10047182	6.56268	4534321	A	G
1	rs12143782	6.56277	4534350	A	G
1	rs6426418	6.58469	4541425	G	A
1	rs350170	6.59323	4544178	G	A
1	rs350171	6.59513	4544793	A	C
1	rs705689	6.60912	4549307	C	A
1	rs705690	6.60935	4549380	G	A
1	rs780612	6.61583	4551471	A	C
1	rs1878052	6.61995	4552802	A	G
1	rs350193	6.62433	4554214	A	G
1	rs609506	6.63895	4558933	A	G
1	rs582598	6.64834	4561962	A	C
1	rs10753382	6.66102	4566053	C	A
1	rs4654441	6.66245	4566515	G	A
1	rs1018306	6.66446	4567165	A	G
1	rs780568	6.67273	4569834	A	G
1	rs1762826	6.68186	4572778	A	G
1	rs4480324	6.68285	4573099	A	G
1	rs1710424	6.68874	4575001	A	G
1	rs670296	6.69485	4576970	G	A
1	rs518456	6.71071	4582089	A	C
1	rs241239	6.72648	4587177	G	A
1	rs241233	6.73693	4590550	A	G
1	rs241231	6.74025	4591622	G	A
1	rs1515673	6.74261	4592382	A	G
1	rs12080165	6.75599	4596700	A	C
1	rs12726510	6.76008	4598021	A	G
1	rs592726	6.76387	4599243	G	A
1	rs241221	6.79426	4609050	A	G
1	rs241248	6.80105	4611241	G	A
1	rs7549444	6.80165	4611435	G	A
1	rs6685798	6.82277	4618251	G	A
1	rs916408	6.82286	4618279	G	A
1	rs241264	6.82521	4619038	G	A
1	rs10915560	6.83105	4620923	G	A
1	rs12120353	6.83128	4620996	A	C
1	rs241277	6.85666	4629186	A	C
1	rs241278	6.85735	4629408	G	A
1	rs241212	6.86311	4631266	A	C
1	rs1157688	6.88015	4636767	A	G
1	rs1024139	6.89297	4640902	G	A
1	rs2078573	6.90081	4643432	C	A
1	rs619364	6.90994	4646379	G	A
1	rs644647	6.91332	4647469	C	A
1	rs10915566	6.91738	4648780	A	G
1	rs17349020	6.92824	4652284	A	G
1	rs164771	6.93283	4653765	A	G
1	rs12567277	6.94762	4658538	A	G
1	rs537761	6.95961	4662408	A	C
1	rs164781	6.96836	4665232	G	A
1	rs11590266	6.97825	4668423	G	A
1	rs6703429	6.99168	4672755	G	A
1	rs763219	6.99562	4674026	G	A
1	rs2411887	7.0051	4677087	A	G
1	rs4654574	7.0133	4679731	G	A
1	rs1905304	7.01398	4679951	A	C
1	rs12029673	7.0268	4684090	G	A
1	rs875807	7.03171	4685672	A	G
1	rs11580863	7.03338	4686211	A	G
1	rs4654576	7.03834	4687814	A	C
1	rs6687814	7.0573	4693931	G	A
1	rs2101195	7.06774	4697300	A	G
1	rs12122754	7.07164	4698559	A	G
1	rs10915575	7.08001	4701258	G	A
1	rs2035453	7.09138	4704955	A	G
1	rs10915577	7.10757	4710486	A	G
1	rs1483198	7.12779	4717391	G	A
1	rs3947662	7.13118	4718551	A	C
1	rs2035454	7.14254	4722431	G	A
1	rs12408160	7.14434	4723046	A	G
1	rs12083131	7.1466	4723818	A	G
1	rs10915578	7.14689	4723917	G	A
1	rs17421247	7.14994	4724957	A	G
1	rs7517857	7.15177	4725585	A	G
1	rs12567266	7.15432	4726454	A	G
1	rs16839422	7.16752	4730964	G	A
1	rs10799256	7.16964	4731689	G	A
1	rs11587129	7.17034	4731928	A	G
1	rs12138000	7.17094	4732132	A	G
1	rs16839451	7.18722	4737693	A	G
1	rs10799257	7.19198	4739318	C	A
1	rs763238	7.20481	4743704	A	G
1	rs10915587	7.2134	4746636	G	A
1	rs1076944	7.21828	4748305	A	C
1	rs242052	7.22626	4751030	G	A
1	rs3886389	7.24257	4756601	G	A
1	rs6686733	7.26185	4763189	G	A
1	rs6688423	7.27752	4768540	G	A
1	rs4654593	7.28128	4769825	A	C
1	rs1061968	7.2878	4772053	G	A
1	rs242056	7.28974	4772717	G	A
1	rs2071999	7.29135	4773266	C	A
1	rs242058	7.29478	4774438	A	G
1	rs3766959	7.30589	4778232	A	G
1	rs3820251	7.31443	4781151	A	G
1	rs11586740	7.32891	4786095	A	C
1	rs242044	7.3319	4787119	G	A
1	rs3766964	7.34673	4792184	G	A
1	rs446529	7.35619	4795414	A	G
1	rs3753702	7.36727	4799200	A	G
1	rs409048	7.38622	4805674	G	A
1	rs7532708	7.38778	4806207	A	G
1	rs368808	7.38829	4806381	A	G
1	rs11586743	7.38879	4806550	A	G
1	rs2802721	7.39436	4808454	A	G
1	rs2802720	7.39631	4809120	A	G
1	rs364642	7.4005	4810552	G	A
1	rs428001	7.41177	4814400	A	G
1	rs12022212	7.41704	4816202	C	A
1	rs7537345	7.42337	4818363	A	G
1	rs523141	7.42718	4819667	G	A
1	rs12119789	7.43838	4823492	A	G
1	rs12066439	7.44078	4824311	A	G
1	rs426095	7.45176	4828063	A	G
1	rs7518471	7.45335	4828606	A	G
1	rs9426483	7.46007	4830900	A	G
1	rs423285	7.46058	4831076	G	A
1	rs396112	7.4613	4831320	G	A
1	rs3766977	7.46767	4833498	A	C
1	rs399377	7.47317	4835375	A	G
1	rs874613	7.47468	4835893	A	G
1	rs9426506	7.49952	4844376	A	G
1	rs11805709	7.50894	4847594	A	G
1	rs2235438	7.51418	4849384	A	G
1	rs2411894	7.52449	4852907	A	G
1	rs17345273	7.54375	4859488	A	G
1	rs4654607	7.54865	4861160	G	A
1	rs760817	7.55671	4863913	A	G
1	rs12752806	7.56405	4866420	C	A
1	rs10799262	7.58205	4872571	G	A
1	rs10915612	7.58347	4873056	A	G
1	rs10915613	7.58772	4874505	G	A
1	rs1120120	7.6005	4878871	G	A
1	rs12122126	7.60751	4881267	A	G
1	rs1883345	7.61158	4882656	G	A
1	rs6661090	7.62289	4886522	A	G
1	rs2181699	7.62725	4888012	A	C
1	rs2025377	7.63901	4892026	A	G
1	rs7522386	7.65893	4898833	G	A
1	rs6683849	7.68841	4908901	A	G
1	rs6426440	7.70599	4914910	C	A
1	rs10915644	7.74372	4927798	G	A
1	rs10915645	7.74486	4928187	C	A
1	rs1886112	7.7507	4930181	A	G
1	rs12094945	7.7594	4933154	C	A
1	rs753447	7.77681	4939101	A	G
1	rs10915652	7.7836	4941419	G	A
1	rs10733017	7.79178	4944214	A	G
1	rs7543026	7.79362	4944842	A	G
1	rs6664880	7.81688	4952788	G	A
1	rs4654465	7.82269	4954775	A	C
1	rs6426446	7.82588	4955862	A	G
1	rs4654620	7.83243	4958102	A	G
1	rs2031246	7.83736	4959786	A	G
1	rs17345545	7.85307	4965152	C	A
1	rs4654468	7.85447	4965631	G	A
1	rs6678459	7.86295	4968528	A	G
1	rs12034557	7.87167	4971507	A	G
1	rs10915668	7.87693	4973301	A	G
1	rs12035499	7.89856	4980692	A	G
1	rs942245	7.90094	4981503	G	A
1	rs6666453	7.91827	4987424	C	A
1	rs11584727	7.92072	4988262	A	G
1	rs10915677	7.92938	4991218	C	A
1	rs2898853	7.93226	4992204	G	A
1	rs11588299	7.93955	4994693	A	G
1	rs10915683	7.94392	4996185	G	A
1	rs4654470	7.94404	4996226	G	A
1	rs9426467	7.94736	4997363	G	A
1	rs9426468	7.95036	4998385	G	A
1	rs12042532	7.96109	5002053	C	A
1	rs9286971	7.96534	5003504	G	A
1	rs9426490	7.98846	5011402	A	G
1	rs7522655	7.99032	5012038	G	A
1	rs6656223	8.00146	5015844	G	A
1	rs10799145	8.01714	5021200	C	A
1	rs12754637	8.02335	5023321	A	G
1	rs6702660	8.02367	5023430	A	G
1	rs3128678	8.02879	5025179	A	G
1	rs6426375	8.03552	5027479	A	C
1	rs10799149	8.04694	5031379	A	G
1	rs7518523	8.04747	5031561	G	A
1	rs7535462	8.05362	5033661	A	G
1	rs6665175	8.06021	5035937	A	G
1	rs12757902	8.06084	5036234	A	G
1	rs6666330	8.06419	5037812	G	A
1	rs6657381	8.06692	5039093	A	G
1	rs1841241	8.06753	5039380	G	A
1	rs1563791	8.07678	5043734	C	A
1	rs6679312	8.08381	5047038	A	G
1	rs7365286	8.08408	5047163	A	G
1	rs7541612	8.08718	5048624	A	G
1	rs12725971	8.09273	5051232	G	A
1	rs6683624	8.09374	5051710	A	G
1	rs10158288	8.1146	5061519	G	A
1	rs9662885	8.12457	5066205	A	C
1	rs10915310	8.12883	5068210	G	A
1	rs1870516	8.13751	5072295	A	G
1	rs9286975	8.13921	5073092	G	A
1	rs10799152	8.14041	5073658	C	A
1	rs10915316	8.15164	5078939	A	G
1	rs1459765	8.17104	5088062	A	G
1	rs2169089	8.17222	5088617	A	G
1	rs6693990	8.18459	5094435	A	G
1	rs10915324	8.20412	5103621	G	A
1	rs10799155	8.20623	5104614	G	A
1	rs10799157	8.226	5113911	A	C
1	rs10915329	8.22641	5114102	A	G
1	rs1563792	8.24928	5124859	G	A
1	rs6603832	8.25499	5127543	A	G
1	rs922123	8.27434	5136644	G	A
1	rs11590026	8.28195	5140226	A	G
1	rs3128687	8.28422	5141293	C	A
1	rs10915341	8.2869	5142552	C	A
1	rs12120144	8.29309	5145463	A	C
1	rs3101214	8.30387	5150534	G	A
1	rs12121092	8.30733	5152159	A	C
1	rs9803863	8.32157	5158857	G	A
1	rs2242157	8.32541	5160662	A	C
1	rs10733013	8.34242	5168663	A	G
1	rs2611424	8.35393	5174078	A	G
1	rs10915352	8.36562	5179574	C	A
1	rs10737396	8.36996	5181615	A	G
1	rs4313443	8.37476	5183873	G	A
1	rs6674378	8.37981	5186247	C	A
1	rs17374719	8.38703	5189642	G	A
1	rs12083573	8.38814	5190166	G	A
1	rs6671889	8.39353	5192703	C	A
1	rs10492925	8.39921	5195371	G	A
1	rs9439506	8.40212	5196739	G	A
1	rs10799173	8.40475	5197977	G	A
1	rs16840051	8.40648	5198789	A	G
1	rs12121369	8.43058	5210124	A	C
1	rs10753353	8.43272	5211134	A	G
1	rs12027352	8.43316	5211338	A	G
1	rs9439511	8.4486	5218601	A	G
1	rs10915365	8.4571	5222596	A	G
1	rs4394703	8.47686	5231892	C	A
1	rs9286977	8.47982	5233284	A	C
1	rs6603818	8.49395	5239931	A	G
1	rs7547229	8.49455	5240211	A	G
1	rs17366838	8.50819	5246626	A	C
1	rs6669501	8.50865	5246841	A	G
1	rs10492930	8.50916	5247082	G	A
1	rs10492931	8.50974	5247355	A	G
1	rs17375504	8.5187	5251569	A	C
1	rs12083008	8.52287	5253532	G	A
1	rs7536712	8.52315	5253664	A	G
1	rs7528871	8.5347	5259095	A	C
1	rs6603821	8.55332	5267850	A	G
1	rs12140099	8.55848	5270277	G	A
1	rs10915385	8.5737	5277437	A	G
1	rs7549461	8.58153	5281117	A	C
1	rs7511995	8.58217	5281421	A	G
1	rs7546667	8.58514	5282817	A	G
1	rs938962	8.58753	5283942	A	G
1	rs4259664	8.59427	5287108	C	A
1	rs677735	8.61142	5295176	A	G
1	rs2353169	8.61497	5296844	G	A
1	rs586165	8.61718	5297887	A	G
1	rs12125575	8.6266	5302315	A	G
1	rs599481	8.62679	5302405	C	A
1	rs12066405	8.62705	5302528	A	G
1	rs675738	8.63204	5304873	A	G
1	rs12125074	8.63622	5306840	G	A
1	rs521430	8.63672	5307076	A	G
1	rs7534404	8.64136	5309255	A	G
1	rs12135834	8.64223	5309667	A	G
1	rs4465222	8.64349	5310258	A	G
1	rs580309	8.6473	5312052	A	G
1	rs670971	8.64785	5312308	A	G
1	rs494046	8.64797	5312366	A	G
1	rs6703948	8.65027	5313445	A	C
1	rs12089315	8.66112	5318552	A	G
1	rs632798	8.66534	5320534	A	G
1	rs630153	8.66662	5321139	A	G
1	rs499416	8.6732	5324231	A	G
1	rs12139398	8.67637	5325724	A	C
1	rs536995	8.67707	5326050	A	G
1	rs579467	8.68518	5329865	A	G
1	rs495765	8.68635	5330415	G	A
1	rs584938	8.69414	5334079	C	A
1	rs17423547	8.70984	5341464	G	A
1	rs12141954	8.71161	5342295	G	A
1	rs604664	8.71318	5343032	A	G
1	rs623058	8.71702	5344838	G	A
1	rs557477	8.72049	5346474	C	A
1	rs665471	8.72259	5347457	G	A
1	rs478357	8.72295	5347627	A	G
1	rs10915406	8.72718	5349616	A	G
1	rs12131122	8.73769	5354559	A	C
1	rs912988	8.73829	5354844	A	G
1	rs10799191	8.74204	5356607	A	C
1	rs9439550	8.74324	5357171	C	A
1	rs912991	8.74582	5358384	G	A
1	rs11579529	8.74819	5359498	A	G
1	rs11579000	8.75424	5362345	G	A
1	rs9439527	8.77009	5369798	A	G
1	rs12040942	8.77298	5371159	C	A
1	rs5026665	8.78102	5374940	G	A
1	rs2148210	8.78841	5378416	G	A
1	rs4847569	8.79098	5379624	A	G
1	rs1570964	8.80062	5384158	A	G
1	rs9439531	8.81623	5391497	A	C
1	rs912993	8.82579	5395996	G	A
1	rs2148211	8.83721	5401364	A	G
1	rs10915416	8.84075	5403031	G	A
1	rs1326005	8.84193	5403585	A	G
1	rs4129058	8.85672	5410542	G	A
1	rs12738923	8.86808	5415884	A	G
1	rs7364349	8.88009	5421533	A	G
1	rs11801490	8.97025	5463937	G	A
1	rs7368252	8.97109	5464332	A	G
1	rs12029480	8.97395	5465673	A	G
1	rs7418357	8.98637	5471517	A	G
1	rs7366321	8.99124	5473808	G	A
1	rs11576458	8.99501	5475581	A	G
1	rs6603835	8.99519	5475663	C	A
1	rs11260646	9.0014	5478587	G	A
1	rs3924260	9.00411	5479861	C	A
1	rs11260657	9.00948	5482386	A	G
1	rs3922826	9.01542	5485177	C	A
1	rs12735700	9.02539	5489867	A	C
1	rs10907211	9.03002	5492043	A	C
1	rs10907214	9.05661	5504553	A	G
1	rs11260694	9.07711	5514194	A	G
1	rs7536506	9.10757	5528517	G	A
1	rs2012852	9.13455	5541205	C	A
1	rs9729575	9.13717	5542439	G	A
1	rs12045091	9.14806	5547562	G	A
1	rs12030717	9.15137	5549118	A	G
1	rs11260698	9.15224	5549525	A	G
1	rs12120052	9.15587	5551233	A	G
1	rs9662668	9.16186	5554049	G	A
1	rs2071953	9.16418	5555141	G	A
1	rs2071956	9.16477	5555419	G	A
1	rs2071957	9.165	5555529	A	G
1	rs2071959	9.16615	5556067	A	G
1	rs10796408	9.17291	5559249	G	A
1	rs4845816	9.17765	5561478	G	A
1	rs9659669	9.18174	5563399	G	A
1	rs9729649	9.20067	5572304	A	G
1	rs878141	9.20674	5575158	G	A
1	rs10796400	9.21744	5580192	G	A
1	rs9660967	9.22086	5581798	A	G
1	rs2153900	9.24837	5594737	A	G
1	rs7515958	9.26775	5603850	G	A
1	rs1418632	9.28711	5612956	A	G
1	rs1935766	9.28767	5613219	G	A
1	rs1935762	9.29535	5616830	G	A
1	rs9439613	9.31052	5623965	A	G
1	rs9439614	9.31504	5626094	A	G
1	rs2891080	9.32248	5629592	G	A
1	rs7522344	9.33465	5635316	C	A
1	rs904525	9.33552	5635724	G	A
1	rs6603844	9.34687	5641064	A	G
1	rs1775421	9.34798	5641582	A	C
1	rs1775420	9.34869	5641919	G	A
1	rs1818038	9.34995	5642511	A	G
1	rs1695645	9.3526	5643758	G	A
1	rs10907200	9.35737	5646002	A	G
1	rs1775416	9.35793	5646264	A	G
1	rs12407564	9.35813	5646357	A	G
1	rs13376100	9.37878	5656069	A	G
1	rs1775414	9.38311	5658104	G	A
1	rs10907201	9.38345	5658267	G	A
1	rs12139270	9.38378	5658419	A	G
1	rs950601	9.38626	5659587	A	C
1	rs1081382	9.40821	5669910	G	A
1	rs709186	9.40953	5670530	A	G
1	rs707582	9.4122	5671786	G	A
1	rs770718	9.41783	5674434	A	G
1	rs11260662	9.41913	5675044	A	C
1	rs1775395	9.42493	5677775	A	G
1	rs9439602	9.42779	5679118	C	A
1	rs10907205	9.42801	5679222	A	G
1	rs9439603	9.42847	5679441	G	A
1	rs9439587	9.42925	5679808	A	G
1	rs9329417	9.43045	5680372	G	A
1	rs10157819	9.43088	5680572	G	A
1	rs9439605	9.43138	5680808	A	G
1	rs12145625	9.43984	5684788	A	G
1	rs17460221	9.44642	5687879	G	A
1	rs11578045	9.44967	5689408	A	G
1	rs770683	9.45029	5689702	A	G
1	rs6663290	9.45122	5690136	A	G
1	rs1855786	9.45673	5692728	G	A
1	rs10492947	9.47107	5699475	A	C
1	rs10465910	9.47228	5700043	G	A
1	rs10465911	9.47306	5700410	A	G
1	rs6690868	9.475	5701323	G	A
1	rs17028491	9.47974	5703552	A	G
1	rs971816	9.48727	5707091	A	C
1	rs971814	9.48742	5707162	A	G
1	rs4845812	9.48881	5707816	A	G
1	rs1499395	9.48907	5707938	A	G
1	rs709184	9.4931	5709833	A	G
1	rs707589	9.49695	5711647	G	A
1	rs707590	9.49947	5712831	A	G
1	rs11260671	9.50916	5717388	G	A
1	rs771073	9.51332	5719342	A	G
1	rs770721	9.51983	5722405	A	G
1	rs707580	9.52522	5724940	G	A
1	rs771071	9.54124	5732473	A	G
1	rs707593	9.55019	5736682	A	G
1	rs770701	9.5647	5743509	G	A
1	rs770702	9.5677	5744921	G	A
1	rs770705	9.57251	5747184	C	A
1	rs770707	9.57316	5747488	G	A
1	rs1278832	9.57555	5748611	G	A
1	rs2649069	9.57853	5750013	G	A
1	rs2649078	9.61636	5767805	G	A
1	rs1414380	9.6314	5774876	A	G
1	rs904534	9.63688	5777457	A	G
1	rs904532	9.63787	5777920	G	A
1	rs2244632	9.64377	5780697	G	A
1	rs10907212	9.64808	5782721	A	G
1	rs2649086	9.64818	5782769	A	G
1	rs2842258	9.66461	5790498	G	A
1	rs12738264	9.67154	5793755	A	G
1	rs2649063	9.68403	5799631	G	A
1	rs2133496	9.68674	5800904	A	G
1	rs12059728	9.70202	5808093	C	A
1	rs4433399	9.70847	5811124	A	C
1	rs17429690	9.71487	5814135	A	G
1	rs12076190	9.74656	5829039	G	A
1	rs4072521	9.74913	5830248	G	A
1	rs4129514	9.75201	5831601	A	G
1	rs11260693	9.76204	5836317	G	A
1	rs4845818	9.81474	5861105	A	G
1	rs6701947	9.83479	5870534	A	G
1	rs9308476	9.85591	5880466	C	A
1	rs1890191	9.8701	5887140	G	A
1	rs4623725	9.89108	5897007	A	G
1	rs1698976	9.89913	5900795	A	G
1	rs1765723	9.90155	5901929	A	G
1	rs11590577	9.90175	5902023	A	G
1	rs11579676	9.90188	5902086	A	G
1	rs9729210	9.90248	5902367	A	C
1	rs9729215	9.9026	5902427	A	G
1	rs1624858	9.90748	5904718	G	A
1	rs1765719	9.91005	5905929	C	A
1	rs2062783	9.91204	5906864	A	G
1	rs1287616	9.91601	5908733	G	A
1	rs548726	9.92641	5913621	A	G
1	rs10157281	9.93075	5915662	A	G
1	rs11121600	9.94219	5921042	A	C
1	rs11121648	9.94802	5923788	A	C
1	rs1287635	9.95006	5924746	G	A
1	rs1287634	9.95139	5925371	A	G
1	rs555164	9.95381	5926507	G	A
1	rs472651	9.96658	5932517	A	G
1	rs868163	9.97078	5934490	A	G
1	rs905467	9.9708	5934500	G	A
1	rs3747992	9.97647	5937168	A	G
1	rs3747990	9.97681	5937327	A	G
1	rs12735231	9.9962	5946443	A	G
1	rs11122097	10.0015	5948946	A	G
1	rs12401883	10.0199	5957601	A	G
1	rs11586334	10.0216	5958409	G	A
1	rs2134551	10.029	5961870	G	A
1	rs12120967	10.0365	5965381	A	G
1	rs962662	10.0644	5978510	G	A
1	rs7549324	10.0719	5982044	A	G
1	rs7535806	10.0742	5983114	A	G
1	rs551207	10.1544	6007446	G	A
1	rs11588889	10.2999	6031944	C	A
1	rs11120934	10.3335	6037603	G	A
1	rs11120961	10.3703	6043809	A	G
1	rs806111	10.4286	6053630	C	A
1	rs1295100	10.4619	6059229	C	A
1	rs546526	10.531	6070870	A	G
1	rs1295107	10.5816	6079392	A	G
1	rs3789563	10.7277	6104002	A	G
1	rs1295085	10.7524	6108165	A	G
1	rs12047044	10.779	6112653	A	C
1	rs3789553	10.8059	6117171	G	A
1	rs4908752	10.8528	6125084	A	C
1	rs12741018	10.95	6141454	G	A
1	rs3789531	10.9706	6144914	A	G
1	rs2273042	10.9956	6149122	A	G
1	rs3205229	11.0516	6158562	A	G
1	rs3827728	11.0744	6162407	G	A
1	rs3810993	11.0755	6162583	G	A
1	rs3810990	11.0758	6162645	A	G
1	rs1883767	11.1521	6175489	A	G
1	rs2785581	11.1664	6177898	A	G
1	rs2843495	11.1927	6182321	G	A
1	rs2273041	11.2038	6184192	G	A
1	rs6703057	11.221	6187086	A	G
1	rs9434662	11.2395	6190215	A	G
1	rs11121299	11.2621	6194018	A	G
1	rs3765451	11.2654	6194580	A	G
1	rs2250358	11.279	6196869	G	A
1	rs2273032	11.311	6202245	A	G
1	rs9435102	11.323	6204266	G	A
1	rs12067480	11.3294	6205349	A	G
1	rs1883606	11.3405	6207217	G	A
1	rs2311388	11.371	6212843	G	A
1	rs9434741	11.3787	6217859	G	A
1	rs747393	11.385	6221975	G	A
1	rs731975	11.3858	6222501	C	A
1	rs3789524	11.4413	6258794	G	A
1	rs4908864	11.4483	6263354	A	G
1	rs709209	11.4713	6278414	G	A
1	rs10779736	11.5063	6301282	A	G
1	rs6577565	11.5155	6307255	A	G
1	rs4908542	11.5228	6312016	G	A
1	rs12740426	11.5265	6314479	G	A
1	rs11590458	11.527	6314822	A	G
1	rs4908543	11.5319	6317983	A	G
1	rs4908874	11.5395	6322936	A	G
1	rs3789512	11.5503	6330015	G	A
1	rs3789508	11.5603	6336557	A	G
1	rs3789504	11.5734	6345134	A	G
1	rs12404358	11.5745	6345818	A	G
1	rs17029372	11.5984	6361437	A	C
1	rs7547093	11.5993	6362035	G	A
1	rs11121611	11.6072	6367219	C	A
1	rs6680950	11.657	6399780	G	A
1	rs11121699	11.6789	6414084	G	A
1	rs3789463	11.7302	6447574	G	A
1	rs11485227	11.7706	6474008	A	G
1	rs11364	11.7732	6475686	A	G
1	rs4908892	11.7826	6481842	G	A
1	rs2103673	11.8018	6494399	A	G
1	rs10864548	11.8131	6501796	G	A
1	rs14708	11.8522	6527333	G	A
1	rs730600	11.8554	6529443	G	A
1	rs2986753	11.857	6530435	G	A
1	rs2986739	11.8839	6548056	G	A
1	rs2986742	11.8875	6550376	G	A
1	rs9434795	11.8907	6552499	G	A
1	rs4908554	11.915	6568387	A	G
1	rs3935435	11.9208	6572175	A	G
1	rs4243829	11.9294	6577765	A	G
1	rs1556035	11.9322	6579607	G	A
1	rs1010584	11.9326	6579843	G	A
1	rs1064835	11.9413	6585539	G	A
1	rs13513	11.9417	6585804	G	A
1	rs10864625	11.9852	6614230	A	G
1	rs4908923	11.9856	6614535	G	A
1	rs12565181	11.9948	6620545	A	G
1	rs4908563	11.9994	6623499	G	A
1	rs11587438	12	6631431	G	A
1	rs4908932	12	6639847	A	C
1	rs731024	12	6644723	A	G
1	rs201171	12	6651093	A	G
1	rs1556036	12	6651728	A	G
1	rs7521134	12	6657240	A	G
1	rs6678681	12	6659872	A	G
1	rs12028517	12	6661732	A	C
1	rs6674407	12	6662913	A	G
1	rs481771	12	6666848	A	G
1	rs11583755	12	6672729	C	A
1	rs10779795	12	6677064	G	A
1	rs2072948	12	6679848	A	G
1	rs12034227	12	6681275	C	A
1	rs3747994	12	6681744	G	A
1	rs14057	12	6683240	A	G
1	rs12127219	12	6685851	C	A
1	rs11122109	12	6688358	A	G
1	rs12079872	12	6689824	G	A
1	rs12727844	12	6694207	G	A
1	rs1043681	12	6695123	G	A
1	rs10523	12	6695244	A	G
1	rs200448	12	6701978	A	G
1	rs200447	12	6702151	A	G
1	rs2235564	12	6713114	A	G
1	rs6659873	12	6723806	C	A
1	rs11122115	12	6725427	A	G
1	rs201151	12	6732424	G	A
1	rs11122119	12	6768856	A	C
1	rs277672	12	6771607	C	A
1	rs277679	12.0051	6783548	A	G
1	rs11122122	12.0086	6790946	A	G
1	rs447558	12.0107	6795230	A	G
1	rs449250	12.0119	6797684	G	A
1	rs2134318	12.0121	6798102	G	A
1	rs277665	12.02	6814758	A	G
1	rs656205	12.0236	6822235	A	G
1	rs378930	12.0257	6826467	A	G
1	rs430962	12.0267	6828608	G	A
1	rs391674	12.0283	6832052	A	G
1	rs17029864	12.0433	6863342	A	G
1	rs589178	12.047	6870942	A	G
1	rs659459	12.0484	6873932	G	A
1	rs629196	12.0501	6877562	A	G
1	rs623974	12.0527	6882986	G	A
1	rs12058103	12.0626	6903599	G	A
1	rs6688732	12.0752	6929760	A	G
1	rs7546903	12.0783	6936272	G	A
1	rs2063313	12.0783	6936375	G	A
1	rs950493	12.0824	6944804	G	A
1	rs6577393	12.0937	6968412	G	A
1	rs11586867	12.0956	6972393	G	A
1	rs4908427	12.0974	6976226	G	A
1	rs1892261	12.0979	6977200	A	C
1	rs867389	12.1017	6985069	G	A
1	rs4908574	12.1022	6986109	G	A
1	rs6577395	12.105	6991925	G	A
1	rs12043429	12.1066	6995218	A	G
1	rs6688108	12.1123	7007311	A	G
1	rs11120796	12.1157	7014330	A	G
1	rs4908581	12.1175	7017985	G	A
1	rs17030082	12.1229	7029262	A	G
1	rs6673655	12.1243	7032168	A	G
1	rs6679134	12.126	7035830	G	A
1	rs4518923	12.1265	7036802	G	A
1	rs6698901	12.1286	7041175	G	A
1	rs6703004	12.1293	7042757	G	A
1	rs11120807	12.1296	7043270	G	A
1	rs6681529	12.134	7052566	G	A
1	rs10128022	12.1354	7055326	G	A
1	rs17030127	12.1369	7058450	A	G
1	rs17030129	12.1372	7059150	A	G
1	rs11120813	12.139	7062993	A	G
1	rs2275909	12.1623	7068672	G	A
1	rs7543753	12.2213	7078364	G	A
1	rs6690584	12.2217	7078434	C	A
1	rs17030152	12.2538	7083719	G	A
1	rs11120820	12.2782	7087739	A	G
1	rs11588846	12.2814	7088261	G	A
1	rs4243823	12.285	7088855	A	G
1	rs12738895	12.3115	7093213	A	G
1	rs12728534	12.3455	7098807	G	A
1	rs6686587	12.3507	7099660	A	G
1	rs4074964	12.3836	7105079	G	A
1	rs6577409	12.3951	7106963	A	G
1	rs4908590	12.4156	7110334	C	A
1	rs4908591	12.4167	7110510	A	G
1	rs6577410	12.4281	7112390	A	G
1	rs6700922	12.4381	7114033	A	G
1	rs12133505	12.4418	7114641	A	G
1	rs4908595	12.4695	7119202	A	G
1	rs10779671	12.4712	7119489	A	G
1	rs4436414	12.4799	7120915	A	G
1	rs7522545	12.5149	7126671	A	G
1	rs7536178	12.5233	7128056	A	G
1	rs4908597	12.5356	7130084	A	C
1	rs4564160	12.541	7130969	A	G
1	rs11120831	12.5424	7131192	G	A
1	rs10864271	12.5671	7135268	A	G
1	rs9434824	12.5815	7137637	A	G
1	rs9434826	12.6027	7141122	A	G
1	rs17345754	12.604	7141327	G	A
1	rs2187901	12.6162	7143344	G	A
1	rs1009113	12.619	7143807	A	G
1	rs9434459	12.6238	7144591	A	G
1	rs7544611	12.6473	7148455	A	G
1	rs2071918	12.6602	7150577	A	G
1	rs11120840	12.6936	7156082	C	A
1	rs4908440	12.7087	7158561	G	A
1	rs6694886	12.7602	7167031	A	C
1	rs7527268	12.8019	7173895	G	A
1	rs9434469	12.8253	7177744	A	G
1	rs9434845	12.8257	7177813	G	A
1	rs7532024	12.8359	7179479	A	G
1	rs4908443	12.8373	7179721	A	G
1	rs4460663	12.8444	7186325	G	A
1	rs4908600	12.8518	7196659	A	G
1	rs970973	12.8557	7202190	A	G
1	rs12751444	12.86	7208217	A	G
1	rs11587739	12.862	7211045	G	A
1	rs9434482	12.8622	7211340	A	C
1	rs9434483	12.8668	7217727	G	A
1	rs4908602	12.8691	7220970	A	G
1	rs6680365	12.8804	7236810	A	G
1	rs4908445	12.8837	7241523	G	A
1	rs12735487	12.8863	7245162	A	G
1	rs4908605	12.8865	7245434	A	C
1	rs12125984	12.8879	7247376	A	G
1	rs7518864	12.8902	7250522	A	G
1	rs11120876	12.8915	7252366	A	G
1	rs11581497	12.8925	7253886	G	A
1	rs1116254	12.8983	7261994	A	G
1	rs4908448	12.9088	7269283	G	A
1	rs916393	12.9141	7272250	A	G
1	rs4908449	12.9505	7292700	A	G
1	rs4908608	12.9507	7292772	A	G
1	rs4908610	12.9836	7311260	C	A
1	rs1476047	12.9853	7312172	G	A
1	rs7544004	12.9894	7314529	A	C
1	rs7549870	12.9923	7316114	A	G
1	rs6698548	12.9948	7317541	A	G
1	rs10864289	12.9964	7318448	A	G
1	rs11581774	13.0068	7324286	G	A
1	rs11120889	13.0069	7324323	G	A
1	rs6577430	13.0072	7324468	A	G
1	rs11120890	13.0072	7324503	G	A
1	rs10864290	13.0103	7326245	G	A
1	rs2412148	13.0189	7331060	A	G
1	rs2412147	13.0194	7331347	A	G
1	rs7539551	13.0327	7338813	G	A
1	rs12409413	13.0386	7342106	G	A
1	rs2001142	13.0508	7348943	A	G
1	rs1894654	13.0552	7351434	G	A
1	rs6662782	13.0646	7356673	G	A
1	rs11120896	13.0729	7361338	A	G
1	rs9659928	13.0749	7362478	G	A
1	rs9660884	13.0755	7362781	A	G
1	rs10489142	13.0764	7363310	G	A
1	rs12026592	13.08	7368829	G	A
1	rs12404510	13.08	7372804	G	A
1	rs12128469	13.08	7375258	A	G
1	rs12402763	13.08	7375395	A	G
1	rs17030707	13.08	7376671	A	G
1	rs11120900	13.0827	7378180	G	A
1	rs7543711	13.086	7379198	A	G
1	rs2001143	13.0888	7380062	G	A
1	rs12563394	13.091	7380747	G	A
1	rs2301460	13.1205	7389944	C	A
1	rs12041403	13.1358	7394728	A	G
1	rs6674628	13.1516	7399629	A	G
1	rs705680	13.1608	7402502	A	G
1	rs845246	13.1698	7405293	A	G
1	rs845245	13.1721	7406010	A	G
1	rs763173	13.1855	7410182	A	C
1	rs4908624	13.1916	7412088	A	G
1	rs4908625	13.1944	7412961	A	G
1	rs845195	13.2159	7419680	A	G
1	rs4908626	13.2241	7422216	A	C
1	rs845270	13.2391	7426875	A	G
1	rs11579620	13.2575	7432615	A	G
1	rs2040433	13.3073	7448154	G	A
1	rs845232	13.3077	7448256	G	A
1	rs845202	13.3594	7464375	G	A
1	rs763161	13.373	7468614	G	A
1	rs7535846	13.3812	7471157	A	G
1	rs11120917	13.4034	7478076	A	G
1	rs6677745	13.4098	7480054	A	C
1	rs6677945	13.4105	7480290	A	G
1	rs845252	13.4191	7482963	G	A
1	rs11120921	13.4266	7485306	A	G
1	rs11120922	13.4268	7485370	A	G
1	rs12088178	13.4299	7486317	G	A
1	rs10864302	13.4329	7487277	A	G
1	rs11120923	13.4331	7487330	G	A
1	rs1193219	13.4485	7492120	G	A
1	rs1193220	13.449	7492265	A	G
1	rs9988557	13.4521	7493231	G	A
1	rs1193224	13.4655	7497407	A	G
1	rs1193227	13.4771	7501037	A	G
1	rs12119558	13.489	7504737	A	G
1	rs6577445	13.5156	7513025	G	A
1	rs1193247	13.5163	7513252	A	G
1	rs1750838	13.5356	7519264	G	A
1	rs1725235	13.5384	7520129	A	G
1	rs1750837	13.5399	7520601	G	A
1	rs1750836	13.541	7520927	A	G
1	rs2693953	13.5519	7524342	A	G
1	rs6702132	13.5524	7524476	A	G
1	rs6663735	13.5615	7527308	G	A
1	rs1149331	13.5658	7528669	A	G
1	rs1149332	13.5664	7528846	A	G
1	rs1149335	13.5702	7530341	G	A
1	rs6664987	13.5707	7531338	A	G
1	rs1011124	13.5716	7533164	A	G
1	rs11805543	13.5722	7534464	C	A
1	rs1011127	13.573	7536187	A	G
1	rs1149338	13.5731	7536259	A	G
1	rs1193182	13.5737	7537500	G	A
1	rs1193185	13.5741	7538437	A	G
1	rs2796483	13.5756	7541345	G	A
1	rs1193165	13.5773	7544964	G	A
1	rs947675	13.5791	7548616	G	A
1	rs17030993	13.5796	7549488	G	A
1	rs1193233	13.5799	7550126	A	G
1	rs7526892	13.5805	7551455	A	G
1	rs1193230	13.5806	7551631	A	G
1	rs1725268	13.5824	7555322	A	G
1	rs1725265	13.5838	7558193	A	G
1	rs1725260	13.5859	7562339	A	G
1	rs1725262	13.5859	7562488	G	A
1	rs2462925	13.5866	7563901	A	G
1	rs11120954	13.5877	7566066	G	A
1	rs10864305	13.5883	7567346	A	G
1	rs1725241	13.5884	7567618	A	G
1	rs12565334	13.5885	7567768	A	G
1	rs1193179	13.5894	7569602	G	A
1	rs749958	13.5907	7572262	A	G
1	rs7529399	13.5924	7575666	G	A
1	rs6693468	13.5937	7578333	G	A
1	rs6670316	13.5939	7578713	A	C
1	rs1750817	13.5939	7578776	A	G
1	rs2478267	13.5969	7584814	A	C
1	rs1193167	13.5996	7590448	G	A
1	rs12723779	13.6002	7591573	A	G
1	rs12407666	13.6047	7600905	A	G
1	rs4908650	13.608	7607505	A	G
1	rs4908654	13.61	7611606	A	G
1	rs957856	13.611	7613745	G	A
1	rs11120972	13.6121	7615909	G	A
1	rs11120973	13.6123	7616430	A	G
1	rs4908656	13.6124	7616593	C	A
1	rs12755955	13.6125	7616740	G	A
1	rs17031113	13.6129	7617484	A	G
1	rs6696544	13.6149	7621589	A	C
1	rs17031140	13.6165	7624855	A	C
1	rs4317829	13.6209	7633798	G	A
1	rs10492961	13.6229	7637979	G	A
1	rs873433	13.6246	7641388	G	C
1	rs7527087	13.6262	7644802	A	C
1	rs7519687	13.6287	7649715	A	G
1	rs11590447	13.6372	7667122	A	G
1	rs10864308	13.6378	7668346	A	G
1	rs2056675	13.6385	7669922	G	A
1	rs17031163	13.6389	7670574	A	C
1	rs7555394	13.6443	7681743	A	G
1	rs12139380	13.6446	7682237	G	A
1	rs12139470	13.6447	7682489	G	A
1	rs17027053	13.6583	7710308	G	A
1	rs4908663	13.6592	7712132	G	A
1	rs9434879	13.6596	7713021	A	G
1	rs4908665	13.661	7715776	A	C
1	rs17031253	13.6616	7717080	A	C
1	rs6662747	13.6643	7722501	G	A
1	rs870283	13.6645	7722858	A	G
1	rs1891215	13.6669	7727854	G	A
1	rs6658296	13.6706	7735380	A	G
1	rs6673977	13.6709	7736097	G	A
1	rs3124796	13.677	7748525	A	C
1	rs12756299	13.6821	7758760	G	A
1	rs3011936	13.6902	7775335	G	A
1	rs3011937	13.6902	7775407	G	A
1	rs4908686	13.6925	7780128	G	A
1	rs12028339	13.6949	7784902	A	G
1	rs2301488	13.6985	7792411	A	G
1	rs2071985	13.7006	7796641	A	G
1	rs4908690	13.7024	7800385	A	C
1	rs2032563	13.7029	7801288	A	G
1	rs2071986	13.7048	7805208	C	A
1	rs9919220	13.7081	7811961	G	A
1	rs9919223	13.7083	7812398	A	G
1	rs2051646	13.711	7817856	A	G
1	rs707455	13.7147	7825311	A	G
1	rs2153733	13.7171	7830262	G	A
1	rs707457	13.7175	7831064	A	C
1	rs707458	13.718	7832212	G	A
1	rs2071987	13.7189	7834026	A	G
1	rs697673	13.7208	7837842	A	G
1	rs697675	13.7209	7838113	C	A
1	rs707460	13.7212	7838691	G	A
1	rs228729	13.7246	7845695	A	G
1	rs11121023	13.726	7848557	A	G
1	rs10864315	13.7268	7850081	A	G
1	rs697686	13.7268	7850218	A	G
1	rs228682	13.7299	7856346	G	A
1	rs707467	13.7325	7861684	C	A
1	rs228642	13.7332	7863293	G	A
1	rs228666	13.7359	7868725	G	A
1	rs10462018	13.7413	7879627	A	G
1	rs10127838	13.7423	7881780	A	G
1	rs2640908	13.7463	7889941	A	G
1	rs10462021	13.7498	7897133	G	A
1	rs4908699	13.7538	7905274	A	G
1	rs707472	13.7542	7906008	A	C
1	rs10864317	13.7546	7906914	G	A
1	rs228652	13.7556	7908888	A	G
1	rs170629	13.7563	7910391	A	G
1	rs228651	13.7567	7911099	A	G
1	rs228648	13.7578	7913430	G	A
1	rs11582983	13.7592	7916387	G	A
1	rs707476	13.7601	7918106	A	G
1	rs2859389	13.7612	7920423	A	G
1	rs531485	13.762	7921952	C	A
1	rs12566535	13.763	7924094	A	G
1	rs504560	13.7642	7926542	A	G
1	rs228725	13.7658	7929819	A	G
1	rs228716	13.769	7936272	C	A
1	rs228703	13.7729	7944264	G	A
1	rs1040397	13.7769	7952427	A	G
1	rs170551	13.7786	7955894	G	A
1	rs227163	13.7812	7961206	G	A
1	rs679563	13.786	7971078	G	A
1	rs585672	13.7871	7973170	G	A
1	rs2453021	13.7951	7989566	A	G
1	rs863171	13.7966	7992615	A	G
1	rs226474	13.805	8009763	A	G
1	rs161799	13.8078	8015560	G	A
1	rs3766606	13.8111	8022197	A	C
1	rs4908488	13.8123	8024592	G	A
1	rs161801	13.823	8042736	A	G
1	rs161802	13.8232	8042826	A	C
1	rs225119	13.8252	8044361	A	G
1	rs17367289	13.8367	8053135	G	A
1	rs225100	13.8549	8066914	A	G
1	rs397349	13.8654	8074872	C	A
1	rs400736	13.8699	8078309	A	G
1	rs225132	13.8925	8095500	C	A
1	rs225133	13.8964	8098462	A	G
1	rs6577459	13.8987	8100173	A	C
1	rs11121086	13.9659	8151224	A	G
1	rs10864327	13.9703	8154547	A	G
1	rs10864330	13.9887	8168564	A	G
1	rs12124756	13.9999	8177028	G	A
1	rs7537362	14.0006	8177564	A	G
1	rs7523335	14.0041	8180210	A	G
1	rs6577466	14.0071	8182535	C	A
1	rs4908736	14.0133	8187211	G	A
1	rs7527904	14.0168	8189854	A	G
1	rs12136685	14.0193	8191792	C	A
1	rs12144409	14.0195	8191889	G	A
1	rs7545284	14.0208	8192898	A	G
1	rs1542387	14.0213	8193294	G	A
1	rs7529511	14.0238	8195226	A	G
1	rs10746477	14.0245	8195724	A	G
1	rs9434617	14.0306	8200328	G	A
1	rs6701300	14.031	8200690	G	A
1	rs12564077	14.0465	8212425	G	A
1	rs2100516	14.0496	8214803	C	A
1	rs12048097	14.0526	8217087	A	G
1	rs11121117	14.0529	8217303	G	A
1	rs10864334	14.0566	8220106	A	G
1	rs17032281	14.0593	8222156	A	G
1	rs7554600	14.0615	8223832	G	A
1	rs6663882	14.0883	8244145	G	A
1	rs11587140	14.1102	8260834	G	A
1	rs12745477	14.115	8264457	G	A
1	rs7548511	14.119	8267513	G	A
1	rs11121129	14.1198	8268095	A	G
1	rs6701941	14.1206	8268715	G	A
1	rs425371	14.1256	8272526	A	G
1	rs12041676	14.1268	8273392	A	G
1	rs395847	14.1275	8273940	A	G
1	rs428180	14.134	8278899	C	A
1	rs506403	14.1375	8281564	G	A
1	rs11589993	14.1414	8284497	A	G
1	rs382192	14.1482	8289660	G	A
1	rs299499	14.1523	8292761	G	A
1	rs11121142	14.1549	8294762	G	A
1	rs7528376	14.1554	8295130	G	A
1	rs4908744	14.1679	8304607	A	G
1	rs4301655	14.1801	8313894	A	G
1	rs299689	14.2308	8352398	A	G
1	rs299699	14.2358	8356170	A	C
1	rs10864346	14.2526	8368980	A	C
1	rs11121157	14.2541	8370088	A	G
1	rs966134	14.2582	8373208	A	G
1	rs1466654	14.2618	8375913	C	A
1	rs12132135	14.2706	8382607	G	A
1	rs7517675	14.2707	8382681	A	G
1	rs2292242	14.2738	8385059	G	A
1	rs2305016	14.2875	8395441	A	G
1	rs7535752	14.2876	8395560	A	C
1	rs7520373	14.2906	8397803	A	G
1	rs10399665	14.3031	8407287	G	A
1	rs8627	14.3105	8412935	A	G
1	rs2252865	14.3234	8422676	A	G
1	rs3753275	14.3276	8425900	G	A
1	rs3765971	14.3532	8445360	G	A
1	rs11121179	14.3669	8455712	A	C
1	rs11121181	14.3949	8477006	A	G
1	rs301805	14.4002	8481016	A	C
1	rs301806	14.4016	8482078	G	A
1	rs12045438	14.4066	8485904	G	A
1	rs301798	14.4101	8488565	G	A
1	rs2784739	14.422	8497558	C	A
1	rs301813	14.4391	8510595	A	G
1	rs11121182	14.4549	8522553	A	C
1	rs4908760	14.4596	8526142	G	A
1	rs4908501	14.4969	8554471	C	A
1	rs4908762	14.509	8563663	G	A
1	rs2297867	14.5392	8586563	C	A
1	rs10492966	14.5542	8598005	A	G
1	rs10492964	14.5955	8629380	C	A
1	rs11121203	14.6204	8648240	G	A
1	rs1318218	14.6342	8658712	A	G
1	rs1953827	14.662	8679848	G	A
1	rs10779705	14.6881	8699682	G	A
1	rs6577513	14.6922	8702753	G	A
1	rs4908506	14.7267	8728978	A	C
1	rs7533442	14.7552	8750591	C	A
1	rs6658881	14.7561	8751268	G	A
1	rs10864363	14.7772	8767311	C	A
1	rs10864364	14.7778	8767780	C	A
1	rs12125525	14.7814	8770538	G	A
1	rs7553298	14.7819	8770883	G	A
1	rs953043	14.7866	8774451	G	A
1	rs953535	14.7896	8776719	C	A
1	rs4908777	14.8258	8804237	G	A
1	rs12024032	14.831	8808185	G	A
1	rs11121225	14.8419	8816438	A	G
1	rs11121229	14.8614	8831283	G	A
1	rs10864366	14.863	8832499	A	G
1	rs11121230	14.8659	8834706	A	G
1	rs7513880	14.872	8839300	G	A
[truncated: 477,162 more rows]
