# Supplementary material for: Genetic Susceptibility to Enteric Fever in Experimentally Challenged Human Volunteers
Source: Infect Immun. 2022 Mar 7;90(4):e00389-21. doi: 10.1128/iai.00389-21 (PMC9022534; doi:10.1128/iai.00389-21)
Supplement: Supplemental file 4 — Supplemental material. Download iai.00389-21-s0003.csv, CSV file, 0.01 MB [file iai.00389-21-s0003.csv]

FID	NewID	V3	V4	V5	Outcome
1	Typhoid_dose_finding_001	0	0	1	2
2	Typhoid_dose_finding_002	0	0	1	1
3	Typhoid_dose_finding_003	0	0	1	1
4	Typhoid_dose_finding_004	0	0	2	1
5	Typhoid_dose_finding_005	0	0	2	2
6	Typhoid_dose_finding_006	0	0	1	2
7	Typhoid_dose_finding_007	0	0	1	2
8	Typhoid_dose_finding_008	0	0	1	2
9	Typhoid_dose_finding_009	0	0	1	1
10	Typhoid_dose_finding_010	0	0	2	2
11	Typhoid_dose_finding_011	0	0	1	1
12	Typhoid_dose_finding_012	0	0	1	2
13	Typhoid_dose_finding_013	0	0	2	2
14	Typhoid_dose_finding_014	0	0	2	1
15	Typhoid_dose_finding_015	0	0	2	1
16	Typhoid_dose_finding_016	0	0	1	2
17	Typhoid_dose_finding_017	0	0	1	2
18	Typhoid_dose_finding_018	0	0	1	2
19	Typhoid_dose_finding_019	0	0	2	1
20	Typhoid_dose_finding_020	0	0	1	2
21	Typhoid_dose_finding_021	0	0	1	2
22	Typhoid_dose_finding_022	0	0	1	2
23	Typhoid_dose_finding_023	0	0	1	2
24	Typhoid_dose_finding_024	0	0	2	2
25	Typhoid_dose_finding_025	0	0	2	2
26	Typhoid_dose_finding_026	0	0	1	2
27	Typhoid_oral_vaccine_trial_001	0	0	1	1
28	Typhoid_oral_vaccine_trial_002	0	0	1	2
29	Typhoid_oral_vaccine_trial_003	0	0	2	1
30	Typhoid_oral_vaccine_trial_004	0	0	2	1
31	Typhoid_oral_vaccine_trial_005	0	0	1	1
32	Typhoid_oral_vaccine_trial_006	0	0	1	1
33	Typhoid_oral_vaccine_trial_007	0	0	1	2
34	Typhoid_oral_vaccine_trial_008	0	0	2	2
35	Typhoid_oral_vaccine_trial_009	0	0	1	2
36	Typhoid_oral_vaccine_trial_010	0	0	1	2
37	Typhoid_oral_vaccine_trial_011	0	0	2	1
38	Typhoid_oral_vaccine_trial_012	0	0	1	1
39	Typhoid_oral_vaccine_trial_013	0	0	2	1
40	Typhoid_oral_vaccine_trial_014	0	0	1	1
41	Typhoid_oral_vaccine_trial_015	0	0	1	2
42	Typhoid_oral_vaccine_trial_016	0	0	1	2
43	Typhoid_oral_vaccine_trial_017	0	0	1	1
44	Typhoid_oral_vaccine_trial_018	0	0	1	2
45	Typhoid_oral_vaccine_trial_019	0	0	2	2
46	Typhoid_oral_vaccine_trial_020	0	0	2	1
47	Typhoid_oral_vaccine_trial_021	0	0	2	1
48	Typhoid_oral_vaccine_trial_022	0	0	2	2
49	Typhoid_oral_vaccine_trial_023	0	0	1	2
50	Typhoid_oral_vaccine_trial_024	0	0	1	2
51	Typhoid_oral_vaccine_trial_025	0	0	1	1
52	Typhoid_oral_vaccine_trial_026	0	0	1	1
53	Typhoid_oral_vaccine_trial_027	0	0	1	2
54	Typhoid_oral_vaccine_trial_028	0	0	2	1
55	Typhoid_oral_vaccine_trial_029	0	0	2	2
56	Typhoid_oral_vaccine_trial_030	0	0	2	2
57	Typhoid_oral_vaccine_trial_031	0	0	1	2
58	Typhoid_oral_vaccine_trial_032	0	0	1	2
59	Typhoid_oral_vaccine_trial_033	0	0	1	2
60	Typhoid_oral_vaccine_trial_034	0	0	2	2
61	Typhoid_oral_vaccine_trial_035	0	0	1	2
62	Typhoid_oral_vaccine_trial_036	0	0	1	1
63	Typhoid_oral_vaccine_trial_037	0	0	2	2
64	Typhoid_oral_vaccine_trial_038	0	0	1	1
65	Typhoid_oral_vaccine_trial_039	0	0	2	1
66	Typhoid_oral_vaccine_trial_040	0	0	2	1
67	Typhoid_oral_vaccine_trial_041	0	0	1	2
68	Typhoid_oral_vaccine_trial_042	0	0	1	2
69	Typhoid_oral_vaccine_trial_043	0	0	1	2
70	Typhoid_oral_vaccine_trial_044	0	0	1	1
71	Typhoid_oral_vaccine_trial_045	0	0	2	1
72	Typhoid_oral_vaccine_trial_046	0	0	1	2
73	Typhoid_oral_vaccine_trial_047	0	0	1	2
74	Typhoid_oral_vaccine_trial_048	0	0	2	1
75	Typhoid_oral_vaccine_trial_049	0	0	1	2
76	Typhoid_oral_vaccine_trial_050	0	0	1	1
77	Typhoid_oral_vaccine_trial_051	0	0	1	2
78	Typhoid_oral_vaccine_trial_052	0	0	1	1
79	Typhoid_oral_vaccine_trial_053	0	0	1	1
80	Typhoid_oral_vaccine_trial_054	0	0	1	2
81	Typhoid_oral_vaccine_trial_055	0	0	1	1
82	Typhoid_oral_vaccine_trial_056	0	0	2	1
83	Typhoid_oral_vaccine_trial_057	0	0	2	2
84	Typhoid_oral_vaccine_trial_058	0	0	2	2
85	Typhoid_oral_vaccine_trial_059	0	0	2	2
86	Typhoid_oral_vaccine_trial_060	0	0	1	1
87	Typhoid_oral_vaccine_trial_061	0	0	1	2
88	Typhoid_oral_vaccine_trial_062	0	0	1	2
89	Typhoid_oral_vaccine_trial_063	0	0	2	1
90	Typhoid_oral_vaccine_trial_064	0	0	2	1
91	Typhoid_oral_vaccine_trial_065	0	0	1	1
92	Typhoid_oral_vaccine_trial_066	0	0	1	1
93	Typhoid_oral_vaccine_trial_067	0	0	2	2
94	Typhoid_oral_vaccine_trial_068	0	0	2	2
95	Paratyphoid_dose_finding_001	0	0	2	2
96	Typhoid_toxin_study_001	0	0	1	2
97	Paratyphoid_dose_finding_002	0	0	1	2
98	Paratyphoid_dose_finding_003	0	0	1	1
99	Paratyphoid_dose_finding_004	0	0	1	1
100	Paratyphoid_dose_finding_005	0	0	1	2
101	Typhoid_toxin_study_002	0	0	1	2
102	Typhoid_toxin_study_003	0	0	1	2
103	Typhoid_toxin_study_004	0	0	1	2
104	Typhoid_toxin_study_005	0	0	1	2
105	Paratyphoid_dose_finding_006	0	0	2	2
106	Typhoid_toxin_study_006	0	0	2	2
107	Paratyphoid_dose_finding_007	0	0	2	1
108	Paratyphoid_dose_finding_008	0	0	2	2
109	Paratyphoid_dose_finding_009	0	0	1	2
110	Typhoid_toxin_study_007	0	0	1	2
111	Typhoid_toxin_study_008	0	0	2	2
112	Typhoid_toxin_study_009	0	0	1	2
113	Typhoid_toxin_study_010	0	0	2	1
114	Paratyphoid_dose_finding_010	0	0	1	2
115	Paratyphoid_dose_finding_011	0	0	1	1
116	Paratyphoid_dose_finding_012	0	0	2	1
117	Paratyphoid_dose_finding_013	0	0	1	2
118	Typhoid_toxin_study_011	0	0	1	2
119	Typhoid_toxin_study_012	0	0	2	2
120	Typhoid_toxin_study_013	0	0	2	2
121	Typhoid_toxin_study_014	0	0	2	2
122	Paratyphoid_dose_finding_014	0	0	1	1
123	Typhoid_toxin_study_015	0	0	1	2
124	Paratyphoid_dose_finding_015	0	0	2	1
125	Paratyphoid_dose_finding_016	0	0	1	2
126	Paratyphoid_dose_finding_017	0	0	1	2
127	Typhoid_toxin_study_016	0	0	2	1
128	Typhoid_toxin_study_017	0	0	1	2
129	Paratyphoid_dose_finding_018	0	0	2	1
130	Typhoid_toxin_study_018	0	0	1	1
131	Paratyphoid_dose_finding_019	0	0	2	2
132	Paratyphoid_dose_finding_020	0	0	1	2
133	Paratyphoid_dose_finding_021	0	0	1	2
134	Paratyphoid_dose_finding_022	0	0	1	1
135	Typhoid_toxin_study_019	0	0	1	2
136	Typhoid_toxin_study_020	0	0	1	2
137	Typhoid_toxin_study_021	0	0	1	1
138	Typhoid_toxin_study_022	0	0	1	1
139	Paratyphoid_dose_finding_023	0	0	2	2
140	Typhoid_toxin_study_023	0	0	1	2
141	Paratyphoid_dose_finding_024	0	0	1	1
142	Paratyphoid_dose_finding_025	0	0	1	1
143	Paratyphoid_dose_finding_026	0	0	2	1
144	Paratyphoid_dose_finding_027	0	0	1	2
145	Typhoid_toxin_study_024	0	0	1	2
146	Typhoid_toxin_study_025	0	0	2	2
147	Typhoid_toxin_study_026	0	0	2	2
148	Typhoid_toxin_study_027	0	0	2	2
149	Paratyphoid_dose_finding_028	0	0	1	1
150	Typhoid_toxin_study_028	0	0	2	2
151	Paratyphoid_dose_finding_029	0	0	1	1
152	Paratyphoid_dose_finding_030	0	0	2	2
153	Paratyphoid_dose_finding_031	0	0	2	1
154	Paratyphoid_dose_finding_032	0	0	2	2
155	Typhoid_toxin_study_029	0	0	2	2
156	Typhoid_toxin_study_030	0	0	1	2
157	Typhoid_toxin_study_031	0	0	2	1
158	Typhoid_toxin_study_032	0	0	2	2
159	Paratyphoid_dose_finding_033	0	0	2	1
160	Typhoid_toxin_study_033	0	0	1	1
161	Paratyphoid_dose_finding_034	0	0	2	2
162	Paratyphoid_dose_finding_035	0	0	2	2
163	Paratyphoid_dose_finding_036	0	0	1	1
164	Paratyphoid_dose_finding_037	0	0	2	2
165	Typhoid_toxin_study_034	0	0	2	1
166	Typhoid_toxin_study_035	0	0	1	1
167	Typhoid_toxin_study_036	0	0	1	1
168	Typhoid_toxin_study_037	0	0	1	2
169	Paratyphoid_dose_finding_038	0	0	2	1
