# Supplementary material for: Genetic Susceptibility to Enteric Fever in Experimentally Challenged Human Volunteers
Source: Infect Immun. 2022 Mar 7;90(4):e00389-21. doi: 10.1128/iai.00389-21 (PMC9022534; doi:10.1128/iai.00389-21)
Supplement: Supplemental file 5 — Supplemental material. Download iai.00389-21-s0004.csv, CSV file, 0.04 MB [file iai.00389-21-s0004.csv]

FID	IID	Age	HighInoculumDose	SalmonellaParatyphi	ToxinKnockout	Vaccine1	Vaccine2	PC1	PC2	PC3	PC4	PC5	PC6	PC7	PC8	PC9	PC10	PC11	PC12	PC13	PC14	PC15	PC16	PC17	PC18	PC19	PC20	Sex
1	Typhoid_dose_finding_001	26.7679671457906	1	1	1	1	1	0.0197152	0.00359453	-0.00615109	-8.05132e-05	-0.035765	0.0197308	-0.0304911	-0.0124549	-0.141691	-0.0759046	0.0365077	-0.0439579	-0.028579	-0.0516234	-0.00751351	0.116064	-0.0125277	0.136499	-0.0757764	0.0903586	1
2	Typhoid_dose_finding_002	43.0910335386721	2	1	1	1	1	0.0207078	0.00606915	0.000881605	-0.00875773	0.0123922	0.0949513	-0.0535057	-0.0147252	-0.0998552	-0.0234511	-0.00741417	-0.103063	-0.0455117	-0.0340847	-0.0307766	-0.00828981	-0.0349937	-0.0781061	0.179169	0.00881663	1
3	Typhoid_dose_finding_003	21.1553730321697	1	1	1	1	1	-0.0397417	0.00077839	-0.00826035	0.179292	0.0560293	0.0555009	0.00147276	-0.0270518	-0.0269318	0.00895504	-0.0687771	-0.0231162	-0.080562	-0.0995848	-0.167403	-0.0752177	0.101959	0.0499451	0.0773128	0.0293843	1
4	Typhoid_dose_finding_004	35.1457905544148	2	1	1	1	1	0.0207027	0.0241458	0.00251875	-0.0133478	0.0935275	-0.0264115	-0.016151	0.141602	-0.00603819	0.0386637	0.0189125	-0.0434572	0.104227	-0.00364651	0.0727103	-0.00812304	0.0248122	0.0558628	0.0464222	-0.0210583	2
5	Typhoid_dose_finding_005	19.6194387405886	2	1	1	1	1	-0.0479741	0.00444453	-0.0107397	0.0149019	0.110885	0.0603279	0.173049	-0.0710722	-0.0233176	0.0541167	0.116427	0.0283476	-0.151399	0.078627	0.131033	0.0106345	0.0355424	-0.105607	-0.0187179	0.291999	2
6	Typhoid_dose_finding_006	23.025325119781	2	1	1	1	1	0.0216264	0.00835044	-0.00864397	-0.0258042	0.0964889	-0.0865188	0.0121992	-0.0586011	-0.0709832	-0.0810393	-0.0190648	-0.0521908	0.0189628	0.127217	-0.0671521	-0.00170001	0.0100973	0.0531482	-0.0953095	-0.000711867	1
7	Typhoid_dose_finding_007	31.088295687885	2	1	1	1	1	-7.2955e-06	0.0224954	-0.0132105	0.0281177	0.0607649	-0.0157121	-0.162265	0.00231473	0.04465	-0.0973134	-0.103457	-0.069525	0.135797	-0.0505472	0.0386743	-0.068054	-0.199739	-0.0556679	-0.15578	-0.0236118	1
8	Typhoid_dose_finding_008	20.8651608487337	2	1	1	1	1	0.0169299	0.00761979	-0.0246824	-0.00729179	-0.00471645	-0.0273213	-0.0409692	0.0841671	0.0450509	-0.0636665	-0.0319867	-0.0493062	-0.028215	0.154611	-0.126405	-0.106627	0.196709	0.0538408	-0.0298317	-0.0179328	1
9	Typhoid_dose_finding_009	19.7891854893908	2	1	1	1	1	0.0243525	0.00514549	0.0111597	-0.0217881	-0.0578522	0.0467757	-0.111181	-0.0712781	-0.11801	0.0216806	0.0841085	-0.0274689	-0.00670623	0.0792061	-0.0356249	0.0690573	0.00759728	0.0674782	0.136105	-0.073685	1
10	Typhoid_dose_finding_010	32.2984257357974	2	1	1	1	1	0.0225289	0.00955492	0.00246637	-0.0314701	-0.0914274	0.0330428	-0.0214384	-0.0600185	-0.0371213	0.0301839	0.123842	-0.17404	0.0410979	-0.0825316	0.0957472	0.0953821	-0.00776188	0.0279934	-0.0559612	-0.00257719	2
11	Typhoid_dose_finding_011	39.4387405886379	2	1	1	1	1	0.0205918	0.0157311	0.000335397	-0.0151729	-0.0616237	-0.00826	-0.0149211	-0.124474	0.0188801	0.0589968	0.103816	-0.0687478	-0.084634	0.120657	-0.0674197	0.065042	-0.0195209	-0.041376	-0.0314997	-0.0156406	1
12	Typhoid_dose_finding_012	21.4811772758385	2	1	1	1	1	-0.0213164	0.00936423	-0.00221515	-0.0436433	-0.0573681	0.0688362	-0.0361472	-0.151157	-0.117264	-0.0496176	0.116189	-0.0876393	0.0781175	0.0337627	0.104028	-0.140387	0.0108966	-0.0325727	0.00679338	-0.0870842	1
13	Typhoid_dose_finding_013	37.2703627652293	2	1	1	1	1	0.02033	0.00448388	-0.0132299	-0.00546233	0.0417492	-0.0645068	0.0360033	0.143069	-0.0211432	-0.00294607	0.0218962	0.0246673	0.0599474	-0.0581292	0.0724792	-0.0599144	0.103454	0.0928923	-0.035724	-0.0140717	2
14	Typhoid_dose_finding_014	28.4271047227926	1	1	1	1	1	0.0179396	0.0165442	-0.00609647	0.00882565	-0.058845	0.124182	-0.00823772	0.00431981	-0.00983176	-0.055757	-0.225815	-0.0608972	-0.0458857	0.0645961	-0.0190066	-0.103107	-0.00447311	-0.0711484	-0.00189841	0.0757186	2
15	Typhoid_dose_finding_015	46.3353867214237	1	1	1	1	1	0.0224065	0.00363175	0.000268412	-0.0172705	0.0720298	-0.0168071	0.0855697	-0.0732756	-0.144289	0.0369239	-0.0411918	0.0938764	-0.0239894	-0.1266	-0.077752	0.0751593	0.0157128	-0.00266954	0.0682753	-0.188231	2
16	Typhoid_dose_finding_016	20.7337440109514	1	1	1	1	1	0.0194759	0.0149769	-0.0133664	-0.0316556	0.0440661	-0.00633938	0.0187473	-0.0270512	-0.0177265	0.0640152	0.141821	0.0960682	-0.055496	-0.122189	0.0826644	-0.0256685	-0.0752867	0.0366983	-0.0106824	-0.0402491	1
17	Typhoid_dose_finding_017	40.8596851471595	1	1	1	1	1	0.0183494	0.00348996	0.00445058	-0.0026957	-0.0440633	0.0200091	-0.0279022	-0.0124017	0.0407854	-0.00916046	-0.115853	-0.0348008	0.0150903	0.0132016	0.0349257	0.126829	0.0156498	-0.109317	-0.0753431	-0.0558074	1
18	Typhoid_dose_finding_018	19.356605065024	1	1	1	1	1	0.0218852	0.00525979	0.0128221	-0.0118747	0.0261313	-0.0565122	-0.00138018	0.0745067	-0.0360905	-0.106621	0.000570973	0.0568616	0.0275425	0.0658107	-0.00544836	-0.0728939	0.088396	-0.00972302	0.0145453	-0.0317955	1
19	Typhoid_dose_finding_019	36.8021902806297	1	1	1	1	1	0.0245663	0.0136884	-0.0177204	-0.0193874	-0.125128	0.0466679	0.0984665	-0.063381	0.0219677	0.0519103	0.0336676	0.0640181	0.129932	-0.0269871	0.0226838	0.037306	-0.0349015	-0.0298614	-0.0353052	-0.0059093	2
20	Typhoid_dose_finding_020	39.9726214921287	2	1	1	1	1	0.017415	0.00659532	0.00401856	-0.0129953	-0.128789	0.0375236	-0.0624351	0.00491398	-0.0440609	0.0191112	0.10821	-0.00223784	0.133243	0.0448977	0.11499	0.162529	-0.0637027	0.00254961	0.0123383	-0.0745326	1
21	Typhoid_dose_finding_021	25.555099247091	2	1	1	1	1	-0.102145	-0.0026582	0.0020308	-0.0260545	0.074531	0.021328	-0.042765	0.0533921	-0.170989	0.0256989	-0.0396439	0.11366	0.094981	0.0203725	0.0895031	-0.0276007	-0.0324782	-0.0950167	0.0610036	0.159363	1
22	Typhoid_dose_finding_022	44.3367556468172	2	1	1	1	1	-0.292567	-0.0327015	-0.0114298	0.680864	-0.102717	-0.00348563	-0.0412025	0.0119032	-0.0427511	0.00560637	0.0842738	0.0521495	-0.0727452	0.0161945	0.0889342	-0.0897311	0.0223856	0.0290649	0.0302867	-0.0754142	1
23	Typhoid_dose_finding_023	27.419575633128	2	1	1	1	1	0.0113778	0.0071614	-0.0151983	-0.0148722	-0.0485122	0.125892	-0.0537259	0.0422173	-0.0826201	0.00559819	0.0481124	0.0492133	-0.0441279	-0.0381882	0.019848	-0.0303614	-0.0469068	0.0566823	-0.0114966	-0.0282973	1
24	Typhoid_dose_finding_024	23.9780971937029	2	1	1	1	1	0.0180548	0.0178963	-0.0203514	-0.0145267	0.127525	-0.0670592	-0.0602774	-0.0691179	0.132299	-0.112463	0.021643	0.0215536	-0.0226885	-0.0942035	-0.0495598	-0.0452566	-0.0138683	-0.0416518	0.0296058	0.0840978	2
25	Typhoid_dose_finding_025	43.211498973306	2	1	1	1	1	0.0240859	0.0119024	0.0084301	0.00869219	-0.0924305	0.115308	-0.00357287	-0.0421854	-0.0366729	-0.00565845	-0.0551049	-0.00867967	-0.016581	-0.0844158	0.0655851	0.0871606	0.0258388	0.010805	0.0277405	0.0204071	2
26	Typhoid_dose_finding_026	37.2594113620808	1	1	1	1	1	0.0123175	0.00678475	-0.0169217	-0.011056	0.021552	-0.0427378	0.0709302	0.0235438	-0.000569996	-0.0416258	-0.156364	0.025618	-0.0168351	-0.0748993	-0.0483238	-0.137214	-0.000144744	-0.0349503	-0.100405	0.0346066	1
27	Typhoid_oral_vaccine_trial_001	25	-9	1	1	1	1	0.0135543	0.00718981	-0.0100241	-0.0160876	0.114828	0.00443489	-0.101525	-0.0671562	0.00462608	0.0136735	-0.00900732	-0.0817256	-0.103147	0.0380513	0.104084	0.0565335	0.014251	-0.0106101	-0.106668	-0.00911549	1
28	Typhoid_oral_vaccine_trial_002	21	2	1	1	1	1	0.0295321	0.00245465	0.0150647	-0.0112665	0.00455805	-0.0670246	0.0489169	-0.0013671	-0.0282629	-0.124928	0.0673963	-0.0397354	0.0447783	-0.0506834	-0.0393623	-0.0938014	0.0565486	0.0654366	0.0250989	0.00239873	1
29	Typhoid_oral_vaccine_trial_003	21	2	1	1	1	2	0.0233712	0.00289344	-0.022016	-0.00430281	-0.0455038	-0.0387056	-0.0854815	0.021671	-0.0315954	-0.0789739	0.0866487	0.137821	0.0716621	-0.0413511	-0.0955526	-0.0440111	-0.100633	-0.0388956	-0.0412639	-5.31118e-05	2
30	Typhoid_oral_vaccine_trial_004	43	2	1	1	2	1	0.0214225	0.00770583	-0.00588426	-0.0284821	0.0546311	-0.0502677	0.0525149	0.00661057	-0.179795	0.0860997	-0.0125424	0.0705925	-0.119913	-0.0672326	-0.00977087	0.0113981	0.211471	0.0410907	-0.0161937	-0.0152734	2
31	Typhoid_oral_vaccine_trial_005	48	2	1	1	2	1	0.0254909	-0.000767058	-0.0203309	0.00694807	0.0598592	-0.0646419	-0.120572	0.00223711	0.0573706	-0.0147691	-0.0987079	0.0395819	-0.0305711	0.0138649	-0.0234069	0.0026955	0.169455	-0.00330611	-0.120497	-0.145669	1
32	Typhoid_oral_vaccine_trial_006	55	2	1	1	1	2	0.0219379	-0.000901325	-0.00703541	-0.0127725	0.0632325	-0.0418001	0.0413715	-0.0399844	0.05414	-0.0276283	-0.0167473	0.117377	-0.06065	-0.0161517	-0.0228651	-0.0139285	-0.0488205	0.0489202	0.0272793	-0.0993345	1
33	Typhoid_oral_vaccine_trial_007	21	2	1	1	2	1	-0.264661	-0.0259435	0.00627492	-0.0693872	-0.104528	-0.140219	-0.021148	-0.0205071	0.0962194	0.00637017	-0.0479579	0.0451598	-0.0298907	0.0451726	0.0522579	0.0653997	-0.0486524	0.0647722	0.122342	0.0768943	1
34	Typhoid_oral_vaccine_trial_008	28	2	1	1	1	2	-0.487106	-0.04547	0.0146508	-0.232509	-0.142323	-0.212731	0.0126437	0.00931655	0.073343	-0.0146014	-0.0277021	-0.0647694	-0.0454798	-0.0172188	-0.0246564	-0.0299861	0.00441058	0.0277189	0.0168241	0.0103355	2
35	Typhoid_oral_vaccine_trial_009	20	2	1	1	2	1	0.0222812	-0.00161412	-0.00582649	-0.0249216	-0.0090417	-0.0447578	0.023368	0.122122	0.0660183	0.0447406	-0.0519804	-0.103168	-0.00286699	0.0471694	-0.12631	-0.059828	-0.045496	0.00427106	0.0312383	-0.00832943	1
36	Typhoid_oral_vaccine_trial_010	21	2	1	1	1	2	0.00627252	0.0192232	-0.020248	-0.00112553	-0.115734	0.139599	0.0541658	-0.14295	0.0540422	0.0943085	-0.0507581	0.0778461	-0.0921273	-0.0211913	0.0345783	0.142072	-0.0656564	0.0143798	0.0452771	0.15392	1
37	Typhoid_oral_vaccine_trial_011	20	2	1	1	1	1	0.0154715	0.00530554	-0.0133952	-0.0317083	-0.0644261	0.00584998	0.0034496	0.111792	0.00104271	-0.0130439	0.184786	-0.139813	0.0691888	-0.0149654	0.121502	-0.0419469	-0.0156692	0.0112517	-0.153204	-0.0190626	2
38	Typhoid_oral_vaccine_trial_012	19	2	1	1	1	1	0.0159729	0.0157053	-0.0139985	-0.0409855	-0.0511985	0.03295	-0.0559266	0.0240767	0.00138293	0.0221493	-0.00458493	-0.00297207	0.0368554	-0.0240452	0.0386186	-0.0396541	-0.171154	0.0905092	0.0240257	-0.115452	1
39	Typhoid_oral_vaccine_trial_013	21	-9	1	1	1	2	0.018123	0.0110344	-0.0167162	-0.000591436	0.0370039	-0.0193511	-0.0981378	-0.0923693	-0.081687	-0.036373	0.00382412	0.0528337	-0.126182	0.0229882	0.0123829	0.112812	0.0463565	0.0406861	-0.0541033	-0.225439	2
40	Typhoid_oral_vaccine_trial_014	20	2	1	1	2	1	-0.059835	0.00181375	-0.00410633	-0.0527379	-0.0556352	0.0451398	-0.185417	-0.0445619	-0.0249755	-0.00862287	-0.166313	0.0309688	-0.0429287	-0.0488829	0.163218	-0.0405081	0.0278236	0.11397	0.000528316	0.0917402	1
41	Typhoid_oral_vaccine_trial_015	23	2	1	1	1	2	0.0103291	0.00996045	-0.0098372	-0.0328214	0.0509851	0.00328615	-0.00178773	-0.00760068	-0.030468	0.0392912	-0.00143601	0.132396	-0.131156	0.0152981	-0.0832342	-0.0836056	0.028327	0.108086	-0.00873322	0.0616753	1
42	Typhoid_oral_vaccine_trial_016	20	2	1	1	1	2	0.0140492	0.00341592	-0.00363338	0.00744267	0.110153	-0.0913871	0.0396624	-0.115719	0.194237	-0.0454908	0.171118	0.103062	0.0683237	0.0259874	0.00548476	0.071517	-0.173407	0.105158	0.0144178	-0.0388426	1
43	Typhoid_oral_vaccine_trial_017	27	2	1	1	2	1	0.0275069	0.00928185	-0.0109784	-0.0233209	0.0439811	-0.0257473	0.0507272	0.067799	0.0306509	-0.0527086	0.077179	-0.00383889	-0.120585	0.00913884	0.093909	-0.00920975	0.000123281	-0.000140671	0.0639836	-0.0426728	1
44	Typhoid_oral_vaccine_trial_018	52	2	1	1	1	1	0.019401	0.0215926	0.00473905	0.0114791	-0.0100328	0.0172214	-0.0520101	-0.0765094	0.0978997	-0.000146004	-0.093289	-0.02769	0.158876	0.118004	0.0103313	-0.081683	0.121212	-0.0764325	0.0941007	0.0257385	1
45	Typhoid_oral_vaccine_trial_019	55	2	1	1	2	1	0.0206444	0.0159897	-0.0270708	0.00491215	0.055662	0.0107075	-0.0597247	-0.0125715	-0.0303309	0.000741242	0.0313642	-0.0356755	-0.0826348	0.173885	0.00491618	0.00153899	-0.0584326	0.044931	0.118284	-0.236365	2
46	Typhoid_oral_vaccine_trial_020	29	2	1	1	1	2	0.0201569	0.00297488	0.00790887	-0.0141757	-0.0297991	0.0679533	-0.0788065	-0.131749	0.0123148	-0.00832889	0.157734	0.0325257	0.0903909	0.107787	-0.0325673	-0.0429009	0.0206048	0.0800295	0.047184	0.023012	2
47	Typhoid_oral_vaccine_trial_021	27	2	1	1	1	2	0.0248946	0.0113473	-0.0101101	-0.0189551	-0.0181918	0.0229927	-0.0862762	-0.0696898	0.0229621	0.0140298	-0.0899608	-0.0453979	-0.0720441	0.0196766	0.0614238	-0.122999	-0.0958527	0.00041704	0.0201848	0.0223477	2
48	Typhoid_oral_vaccine_trial_022	21	2	1	1	1	2	0.0246087	0.00702677	-0.0219516	-0.00860989	0.024591	-0.0328543	0.0660076	-0.0778315	-0.0262654	0.0674256	0.0508839	0.140544	0.00743856	0.0437014	-0.0878048	-0.0638627	0.0820845	0.110969	-0.00913912	-0.0257314	2
49	Typhoid_oral_vaccine_trial_023	33	2	1	1	2	1	0.0150899	0.0170026	-0.0143745	-0.000261571	-0.0779937	0.02994	0.156326	-0.0878175	-0.0240331	0.0204591	-0.015306	0.0994603	0.0789711	0.0183972	-0.0227357	-0.0298104	-0.0813542	-0.031755	-0.0861837	-0.0848433	1
50	Typhoid_oral_vaccine_trial_024	25	2	1	1	2	1	0.0202639	0.0214852	-0.00403896	-0.0239855	0.0482695	-0.00680276	0.0134106	-0.0867634	0.0677308	0.0159776	-0.00728038	-0.0487675	0.00929337	0.171962	-0.00348136	0.0547997	0.0156633	-0.130523	0.132514	-0.0628228	1
51	Typhoid_oral_vaccine_trial_025	57	2	1	1	1	2	0.0185355	0.0275557	-0.0152444	-0.0138232	-0.0970734	0.0926105	-0.0152347	0.131509	-0.0814305	-0.0446065	-0.100993	0.0440554	-0.125885	0.148804	-0.119499	0.0926228	0.0080553	0.100423	-0.0338176	0.0813576	1
52	Typhoid_oral_vaccine_trial_026	21	2	1	1	2	1	-0.147419	-0.00611066	-0.0182216	0.455266	-0.0068361	0.0529742	-0.00403223	-0.0328753	0.053964	-0.038903	0.0398937	-0.00945178	0.00757996	-0.0311603	-0.0232104	-0.0309988	0.00533494	0.0551547	-0.0102865	-0.0350133	1
53	Typhoid_oral_vaccine_trial_027	24	2	1	1	1	2	0.00847482	0.0101184	-0.0192948	0.000599992	-0.00611141	0.00101706	-0.0154803	0.0299795	-0.0307173	0.0865626	-0.0185123	-0.07462	0.0702034	0.00830295	-0.0758615	-0.0513499	0.00873972	-0.0623036	-0.0217591	0.0259718	1
54	Typhoid_oral_vaccine_trial_028	42	2	1	1	1	2	0.0138015	0.0242207	-0.0118073	-0.018293	-0.0134638	0.0263514	0.0448483	-0.0832174	0.122662	0.221277	-0.00493144	-0.0429266	0.0838981	0.011249	-0.160437	-0.0454333	-0.0677824	-0.0155793	-0.0170689	0.00566183	2
55	Typhoid_oral_vaccine_trial_029	25	2	1	1	2	1	0.0110311	0.00620853	0.00844787	-0.0239361	0.0800858	-0.10572	0.102848	-0.100774	-0.0372853	0.0625701	0.11685	-0.102431	-0.0520021	-0.119486	0.00219108	-0.0578303	0.110897	-0.162098	0.0935455	0.0602151	2
56	Typhoid_oral_vaccine_trial_030	48	2	1	1	1	1	0.0288311	0.01227	-0.025963	0.000875561	-0.035367	0.0231519	-0.0445179	-0.059363	0.127267	-0.0732929	-0.0264562	-0.0939306	0.0960571	0.18313	0.0794532	0.0213496	0.147748	0.0416871	0.0127104	0.0789161	2
57	Typhoid_oral_vaccine_trial_031	34	2	1	1	1	2	0.0193851	0.00989802	-0.0219848	0.00746108	-0.0398653	-0.0409883	-0.0452049	0.244841	0.0531659	-0.0330819	0.010715	0.0321808	0.0516513	-0.12816	-0.0843407	-0.0623923	-0.00604195	-0.0399007	0.00168222	-0.0520642	1
58	Typhoid_oral_vaccine_trial_032	26	2	1	1	1	1	0.019044	-0.00579164	-0.0158167	-0.0247214	-0.0108871	-0.0114181	-0.0270403	-0.0178072	-0.0337081	-0.00225041	-0.0596659	-0.015964	0.00924649	0.0826013	-0.0658688	-0.0163974	-0.049888	-0.0503988	-0.0336209	0.0740705	1
59	Typhoid_oral_vaccine_trial_033	19	2	1	1	1	1	0.0249417	0.00332089	-0.0166553	-0.0285801	-0.00626502	0.0273687	-0.0860596	0.0179342	-0.0294716	0.0806678	-0.0450255	0.0321466	-0.0416301	-0.031586	-0.0453684	-0.0302624	-0.0630349	0.0253814	-0.0334814	-0.123368	1
60	Typhoid_oral_vaccine_trial_034	24	2	1	1	1	2	0.00731532	0.0117185	-0.00179532	-0.027664	0.0350744	-0.00424482	0.07937	-0.0943581	-0.0608824	0.133738	0.0115547	-0.108133	-0.00223744	-0.0828734	-0.0379292	-0.0676417	0.0378115	-0.0400165	0.0922104	-0.0264508	2
61	Typhoid_oral_vaccine_trial_035	46	2	1	1	2	1	0.0106518	0.0207605	-0.00138734	0.0459284	0.00181312	-0.0394413	-0.0433248	-0.106321	0.136492	0.0494079	-0.0165626	0.0422237	0.0970816	-0.2069	-0.0272959	-0.0559216	0.0948516	0.122298	-0.0723736	0.0667463	1
62	Typhoid_oral_vaccine_trial_036	55	2	1	1	1	2	0.0234462	0.0204926	-0.0227716	-0.0125542	-0.0584251	0.0384239	0.0571331	-0.0399691	0.180475	-0.16511	-0.0900836	-0.0519424	-0.0329009	-0.053378	0.107075	0.112399	0.0387145	0.0289585	0.0791942	-0.0424695	1
63	Typhoid_oral_vaccine_trial_037	21	2	1	1	1	1	0.0160954	0.0146058	-0.0232906	-0.0284926	-0.0585927	-0.0592469	0.0128534	0.154902	-0.0293353	0.0201051	0.101136	0.144118	-0.00187736	-0.00984414	-0.112566	0.0425412	0.0183275	0.0354413	0.0698006	-0.0604464	2
64	Typhoid_oral_vaccine_trial_038	23	-9	1	1	2	1	0.0136431	0.00741852	-0.00704907	-0.000890474	-0.03558	-0.0210004	0.0435996	0.0779582	0.043179	-0.0129728	-0.0343977	-0.0826308	-0.0373716	-0.0222856	-0.0766766	0.0558076	-0.132589	-0.0691703	0.0680748	0.00401413	1
65	Typhoid_oral_vaccine_trial_039	56	2	1	1	1	1	0.0222418	0.00412817	-0.0173375	0.00143402	-0.096489	0.142898	0.0973296	-0.00084086	-0.0171906	-0.124191	-0.111815	-0.00440814	0.0619157	-0.0181282	0.0211261	-0.168706	-0.0722209	-0.0956948	0.00897723	0.0386631	2
66	Typhoid_oral_vaccine_trial_040	49	2	1	1	1	1	0.0175477	0.0122937	-0.0119392	-0.00496472	0.0164322	-0.0591146	0.0188977	0.155283	0.101594	0.0965643	-0.0268	-0.0108151	0.0221279	-0.000192181	0.0319151	0.0292107	0.0392288	-0.0101245	-0.036123	-0.150501	2
67	Typhoid_oral_vaccine_trial_041	55	2	1	1	1	2	0.0207739	0.00951953	0.00646734	-0.0210794	-0.0115424	-0.0693322	-0.03157	-0.0318573	0.000617644	0.0411107	-0.0173791	-0.00762255	0.0220389	-0.0614402	-0.0190577	-0.00889969	0.0199441	0.166054	-0.181024	-0.0682395	1
68	Typhoid_oral_vaccine_trial_042	20	2	1	1	2	1	0.0263749	-0.00177297	-0.0155735	-0.0104884	-0.00100422	0.00876592	0.0635426	0.180943	-0.0485963	-0.0295319	0.0471049	-0.077107	-0.171458	0.0154569	-0.0416209	-0.0316658	-0.0480323	0.0259344	-0.0159306	-0.0133498	1
69	Typhoid_oral_vaccine_trial_043	20	2	1	1	1	1	0.012958	0.0126836	-0.00768633	-0.00434031	-0.0130489	-0.0542979	-0.119439	0.104738	0.109235	-0.00633593	0.0371037	0.0653179	0.0871855	-0.209813	0.0149103	0.121214	0.064444	0.0335952	0.132696	0.0821504	1
70	Typhoid_oral_vaccine_trial_044	22	2	1	1	1	1	0.0157696	0.00586311	-0.02328	-0.00409414	0.0255958	0.0621977	-0.00305135	-0.0089516	-0.0258655	-0.0269412	-0.0137896	-0.0766613	-0.0911741	-0.0694762	0.0818185	-0.0457128	0.0816525	0.01829	-0.0130203	0.0626126	1
71	Typhoid_oral_vaccine_trial_045	34	2	1	1	1	1	0.0266351	0.0182238	-0.00465588	-0.00536347	0.0322263	-0.085866	0.0456028	-0.0961474	0.0211187	-0.00869137	-0.0241969	0.0912659	-0.0246424	-0.0525067	-0.068915	0.0887415	0.0760556	-0.143197	0.0286649	0.0255893	2
72	Typhoid_oral_vaccine_trial_046	44	2	1	1	1	2	0.0257067	-0.00237194	-0.0131257	-0.0213507	-0.00141041	0.0421417	-0.131082	0.0969019	-0.0279802	0.0962369	-0.0486254	0.166362	-0.00221554	-0.0499902	0.0311535	0.0213377	-0.0518044	-0.0123174	0.0716919	0.116205	1
73	Typhoid_oral_vaccine_trial_047	60	2	1	1	1	2	0.024013	0.0113124	-0.00250039	-0.0130209	-0.020816	-0.0650613	0.0361254	-0.0286562	-0.0155595	-0.0986081	0.0186773	-0.146562	-0.128487	-0.0991572	-0.0199538	-0.0127451	-0.0238208	0.0304177	0.00136707	-0.100787	1
74	Typhoid_oral_vaccine_trial_048	23	2	1	1	2	1	0.0143625	0.0125717	-0.0197665	-0.0174818	0.0171496	-0.0216019	0.0659267	0.12874	0.03975	-0.0852211	0.000242306	-0.000301909	0.132622	0.0931957	-0.0977797	0.0266369	-0.000277846	0.0789828	-0.0347355	0.0482136	2
75	Typhoid_oral_vaccine_trial_049	55	2	1	1	1	1	0.0182817	0.0113503	-0.0326313	0.00620471	0.041859	-0.00755277	-0.0547773	0.1013	-0.0130495	0.0222565	-0.0798235	-0.041406	-0.0301086	-0.00445011	0.0797469	-0.031443	-0.074014	0.0655317	-0.00877051	0.0967293	1
76	Typhoid_oral_vaccine_trial_050	26	2	1	1	1	1	0.0241683	0.00240238	0.00897443	0.0105346	0.0831153	-0.0588643	0.0149575	-0.00399174	0.151789	-0.0856808	0.00577231	0.0813652	0.028267	-0.0111787	0.0705864	-0.10112	0.0703013	0.0328529	0.119058	-0.0585063	1
77	Typhoid_oral_vaccine_trial_051	30	2	1	1	2	1	0.0163318	0.0101129	-0.0103874	0.00534869	-0.0279564	-0.105513	0.0529707	0.111602	0.048932	0.0281633	0.0159914	0.0910962	-0.0275779	0.148944	0.0581432	-0.0159538	0.070938	-0.0162947	0.0358198	-0.124429	1
78	Typhoid_oral_vaccine_trial_052	21	2	1	1	1	2	0.0125485	0.00574252	-0.007281	-0.0171316	-0.0130862	0.0314445	-0.0461682	0.209032	-0.0308651	0.0258408	0.0924763	0.00013403	-0.0118748	-0.00739642	0.0343799	0.0238212	0.0395037	-0.0405799	-0.0320619	0.00746299	1
79	Typhoid_oral_vaccine_trial_053	20	2	1	1	2	1	0.0284245	0.00237124	-0.00831671	-0.0264058	-0.0137106	-0.00930885	0.0765086	0.0856053	-0.0615343	-0.11631	0.0600063	-0.0230696	0.0109787	0.00530172	-0.145956	-0.0848927	-0.0314491	-0.104229	0.191204	-0.0553658	1
80	Typhoid_oral_vaccine_trial_054	20	2	1	1	2	1	0.0173851	-0.000999811	-0.00751543	-0.0231359	-0.0147593	-0.00599369	0.0264691	0.0245262	0.0163537	0.0465214	0.0341807	-0.0184652	0.0424803	-0.0951349	0.0891837	0.0353194	-0.0405843	0.0997842	-0.0714819	0.00576168	1
81	Typhoid_oral_vaccine_trial_055	28	2	1	1	1	1	0.0175014	0.00954594	-0.00929986	-0.00976794	0.0321957	0.0445314	-0.0688147	0.0651248	-0.0192743	0.102677	-0.0277071	-0.0295287	0.00541827	-0.0193964	0.0152966	-0.0762191	-0.0347106	-0.055272	0.0351048	-0.0144802	1
82	Typhoid_oral_vaccine_trial_056	38	2	1	1	1	2	0.0158423	0.00602211	-0.0249877	0.0144808	0.0186625	0.000158838	-0.0931756	0.0396927	0.117918	0.160003	0.0249929	0.0666438	0.0379281	-0.0217721	-0.0237727	-0.0416025	-0.00722199	-0.0470293	0.0191737	0.0229151	2
83	Typhoid_oral_vaccine_trial_057	29	2	1	1	2	1	0.0294326	0.0113589	-0.0159832	-0.0185496	-0.0382336	0.0669999	0.00751033	0.119249	-0.0188092	-0.0213718	0.108386	0.0236871	-0.151752	-0.0343742	-0.0656774	-0.06666	-0.0965861	-0.0417312	0.0874929	-0.0126317	2
84	Typhoid_oral_vaccine_trial_058	44	2	1	1	1	1	0.0270924	0.00123122	0.00546513	0.00445561	0.0522091	-0.0262044	0.0217907	0.0581477	-0.0083532	-0.0191745	0.0844137	0.104995	-0.0929031	0.0856633	-0.0624452	-0.0236417	0.0812385	0.0580196	-0.00615299	0.117458	2
85	Typhoid_oral_vaccine_trial_059	22	2	1	1	1	1	0.0279698	0.00653621	-0.0205365	0.0122413	-0.0359167	-0.0343833	0.0435263	0.00470032	0.0259229	0.0159244	-0.0244858	-0.0170402	0.0604775	0.0723076	-0.0506284	-0.0734513	-0.0949104	0.0566394	-0.0807562	0.032307	2
86	Typhoid_oral_vaccine_trial_060	39	2	1	1	2	1	0.0262105	0.0225103	0.0150462	-0.01561	-0.0592406	0.013601	-0.236526	-0.0638812	0.0306656	-0.160062	-0.164123	0.027869	-0.147366	-0.0558882	-0.0042275	0.067566	0.0293667	-0.110561	0.106287	-0.00198955	1
87	Typhoid_oral_vaccine_trial_061	59	2	1	1	1	1	0.0283167	0.00790725	-0.0124256	0.00170539	0.00942208	-0.017168	-0.116728	-0.0300843	0.0607721	0.0276368	-0.0430424	0.0104005	0.0191183	-0.0733591	0.0191238	-0.0625164	-0.0279907	-0.0892841	0.043473	0.0122147	1
88	Typhoid_oral_vaccine_trial_062	20	2	1	1	1	1	0.0145256	0.0218682	-0.0084746	-0.00753099	-0.0438635	0.0495544	0.167352	-0.0983812	0.0703885	-0.0402643	0.00117707	0.107086	0.0249335	0.090487	0.0220928	0.00503211	-0.131213	-0.0169358	0.00892871	-0.011628	1
89	Typhoid_oral_vaccine_trial_063	20	2	1	1	2	1	0.0346975	0.00503261	-0.0124633	0.00585966	0.0463992	-0.0178787	0.0648752	0.0275284	0.0504662	-0.0407942	0.0314135	0.0163849	-0.00683047	-0.024955	-0.0332127	-0.0501443	0.0831882	-0.112828	-0.111756	-0.0105275	2
90	Typhoid_oral_vaccine_trial_064	40	2	1	1	2	1	0.0187109	0.00736208	-0.00783457	-0.00947843	-0.0880924	0.00518293	0.0390909	0.0299728	-0.00943523	-0.0525738	0.100531	-0.0436556	0.0697813	0.0232667	0.00485934	0.0286521	0.054615	-0.077422	0.100514	0.100504	2
91	Typhoid_oral_vaccine_trial_065	43	2	1	1	1	2	0.010305	0.00480136	-0.0083762	0.000480855	-0.00380111	-0.0500837	-0.0541404	-0.0538581	-0.0222004	-0.0305804	0.0880498	0.111089	0.0305446	-0.0247323	-0.0376679	0.100802	-0.0405204	0.0987459	0.125273	-0.097027	1
92	Typhoid_oral_vaccine_trial_066	22	2	1	1	2	1	0.00322816	-0.00500378	-0.00128414	0.039331	0.0785745	0.0253013	-0.000162028	-0.0101851	0.00555504	0.0330343	-0.111352	-0.16638	-0.0374378	-0.0901433	-0.145952	0.0313603	-0.113937	-0.115478	0.0259834	-0.0351995	1
93	Typhoid_oral_vaccine_trial_067	27	2	1	1	1	1	0.029465	0.0186436	-3.23983e-05	-0.0193496	-0.0608945	-0.00653398	0.0227931	-0.00228625	-0.0278332	-0.124712	0.0202326	0.0286739	0.0032855	-0.0983281	0.0379871	0.0228883	0.0523689	-0.0332786	-0.102283	-0.0236532	2
94	Typhoid_oral_vaccine_trial_068	42	2	1	1	2	1	0.022547	0.0132647	-0.00783826	-0.0162725	0.0928794	-0.023289	0.00999771	-0.0858403	0.109652	-0.196717	0.0544705	-0.0200529	-0.125007	-0.00665893	0.184444	-0.165903	-0.0666097	-0.153598	-0.0643026	-0.0450873	2
95	Paratyphoid_dose_finding_001	18	2	2	1	1	1	0.0313222	0.00828867	0.00666987	-0.0011428	-0.0484683	-0.0193962	0.0198273	-0.0440741	0.031411	-0.0201415	0.0387647	-0.0824314	0.0287272	0.156534	-0.00875739	0.0329826	0.0508812	0.0266125	-0.0161144	-0.0334321	2
96	Typhoid_toxin_study_001	31	2	1	2	1	1	-0.491177	-0.0386268	0.00924622	-0.250345	-0.150796	-0.17055	-0.0217108	0.00595159	0.0684085	-0.0237028	-0.0290077	-0.0960586	-0.0735751	0.00275224	0.0194047	-0.0364321	0.0040026	0.0487786	0.0290032	-0.00268325	1
97	Paratyphoid_dose_finding_002	22	2	2	1	1	1	0.0239401	0.0145093	-0.00900456	-0.00709375	0.0146963	-0.0527641	0.0854152	-0.0613564	0.0379711	0.0628187	0.00422874	0.0459575	0.0395205	-0.0684055	-0.000994091	0.147477	-0.0522864	0.0480528	-0.029154	-0.0246983	1
98	Paratyphoid_dose_finding_003	21	1	2	1	1	1	0.0237457	0.00328307	0.000327304	-0.0178947	0.0507668	0.0384496	0.0313091	-0.1141	0.0177273	0.00829542	-0.0430032	-0.0376427	-0.0953953	0.138346	0.0839369	0.122837	0.0742893	0.0956558	0.0407454	-0.0310334	1
99	Paratyphoid_dose_finding_004	45	1	2	1	1	1	0.0216505	0.0185253	-0.0171586	-0.0011689	0.0848023	0.0112418	0.033454	0.0355472	0.107738	0.139874	-0.0543894	0.214668	-0.0985221	0.0251608	0.0677289	-0.0727694	-0.0243541	-0.166644	-0.0608265	0.0696352	1
100	Paratyphoid_dose_finding_005	22	1	2	1	1	1	0.0129553	0.0156909	-0.0181115	0.0158702	0.0231932	0.0704854	0.0126655	0.0619244	-0.00350105	-0.0294231	0.0342595	-0.101182	0.0992946	-0.00645187	-0.065977	-0.0458914	-0.0399738	0.0691165	0.0212247	0.0367711	1
101	Typhoid_toxin_study_002	32	2	1	1	1	1	0.0195261	0.00412503	-0.0142274	-0.0208884	-0.0517609	-0.106009	0.0223903	-0.0301122	-0.0154755	0.0556993	0.0758236	0.0440868	0.0791924	0.0677412	-0.0711945	-0.0400907	0.153419	-0.00653136	-0.0917408	0.00928053	1
102	Typhoid_toxin_study_003	29	2	1	1	1	1	0.0158697	0.0193823	-0.00438677	-0.0226293	-0.126436	0.0818904	-0.0154414	-0.0312538	-0.13045	0.0226286	0.0901674	-0.0147623	0.0869349	-0.0832169	-0.0978405	0.0210892	0.171981	-0.0607225	-0.0574038	0.0547785	1
103	Typhoid_toxin_study_004	31	2	1	1	1	1	0.0191591	0.0120807	0.00888249	0.0006179	0.0606403	0.00695336	0.139722	0.0224926	0.00460006	0.0682974	0.088774	-0.0963898	-0.0269875	-0.0374636	0.11846	0.0549948	0.0895297	-0.0117086	0.0991822	-0.025334	1
104	Typhoid_toxin_study_005	34	2	1	2	1	1	0.0155608	0.0120471	-0.019762	-0.0270138	-0.0793077	0.0119693	-0.0202903	0.0671753	0.0402388	0.0227504	0.0134202	-0.0968979	-0.00723618	0.0319202	0.0336263	0.0166561	0.0898735	0.0521828	0.0113308	0.153553	1
105	Paratyphoid_dose_finding_006	21	1	2	1	1	1	-0.134929	-0.0109272	0.00280097	0.0138428	0.24082	-0.0577845	-0.0468923	0.142416	-0.364416	-0.0710761	-0.0373091	0.109884	0.112301	0.144295	0.214849	0.169753	-0.134657	-0.0309608	-0.0437486	0.129049	2
106	Typhoid_toxin_study_006	27	2	1	1	1	1	0.00793555	0.0137794	-0.0112193	-0.000233209	0.0619186	-0.0409933	-0.193692	0.0104111	0.137463	-0.00404332	0.0984046	0.0178077	0.105614	0.0127537	-0.0423432	-0.0015174	0.0250137	0.0182858	-0.00258221	0.0710165	2
107	Paratyphoid_dose_finding_007	19	1	2	1	1	1	-0.0117724	0.00286684	-0.0140532	0.0424364	0.172864	-0.162347	0.0367252	-0.087249	-0.00118524	0.147579	-0.104497	-0.128373	0.243104	0.0639186	0.0463507	0.0528965	-0.0244161	-0.0923242	-0.0580838	-0.0219175	2
108	Paratyphoid_dose_finding_008	21	2	2	1	1	1	0.0198294	0.00498932	-0.00696602	-0.0296877	0.0327219	-0.0229128	0.0352349	-0.0232651	0.034547	-0.0514444	-0.0278727	0.120012	0.0543879	-0.0555468	0.119401	-0.0612418	0.0520288	-0.0305128	-0.214216	-0.0449173	2
109	Paratyphoid_dose_finding_009	23	1	2	1	1	1	0.00472438	0.00800934	0.00960259	-0.0015085	-0.0407076	0.0464681	0.00952916	-0.0340537	-0.0201252	-0.00646993	-0.0473134	0.0580477	0.0315303	-0.0495002	0.0894158	-0.0435018	0.111699	0.091973	-0.00415601	0.0272922	1
110	Typhoid_toxin_study_007	30	2	1	2	1	1	0.0258213	0.0041628	-0.00787926	-0.00363572	-0.0338103	0.0457971	0.155105	0.113	0.00548113	0.00728786	0.0154509	-0.0944388	0.0185906	-0.0888154	0.173356	-0.0347727	-0.0493546	-0.00195368	0.029459	-0.0879517	1
111	Typhoid_toxin_study_008	32	2	1	2	1	1	0.0159469	0.0128217	-0.0205679	-0.012427	0.0648368	-0.0633147	-0.00773668	0.0609763	-0.0243364	-0.144261	-0.0464456	0.00152568	0.0882683	0.0739023	-0.0408527	-0.0337676	-0.125171	0.0322088	-0.123691	0.0335406	2
112	Typhoid_toxin_study_009	36	2	1	2	1	1	0.0280617	0.011147	-0.00880465	-0.0219303	0.0426516	0.106892	-0.0601675	0.04736	0.00705197	0.175706	0.0157417	-0.0729432	-0.182777	-0.0139648	0.125084	-0.0895344	-0.0164363	0.0601597	0.045027	-0.0795995	1
113	Typhoid_toxin_study_010	24	2	1	2	1	1	0.0135541	0.0163895	-0.0124051	-0.0071451	-0.065687	0.0657102	0.134233	-0.00622302	0.0207392	-0.0450277	-0.102442	0.00275117	0.103355	0.0313754	0.0776545	0.0230798	0.0210251	-0.0216377	0.0528742	-0.0749964	2
114	Paratyphoid_dose_finding_010	36	2	2	1	1	1	0.010389	0.0167888	0.00904187	-0.00842874	-0.03774	-0.0545111	0.106561	0.000697532	-0.0977614	0.0517852	0.0474183	-0.0643329	0.0187389	-0.0949332	0.185589	0.0575647	0.013555	-0.107591	0.0676348	-0.134454	1
115	Paratyphoid_dose_finding_011	27	1	2	1	1	1	-0.0146884	0.0207266	-0.00493645	0.0754967	0.10207	-0.0267715	0.0537988	0.104506	-0.0600268	0.088089	-0.122624	-0.172058	-0.0577678	-0.0529114	-0.022643	0.179253	0.120317	0.0157119	-0.0198591	0.0979137	1
116	Paratyphoid_dose_finding_012	31	2	2	1	1	1	-0.160256	-0.0147049	-0.00493554	0.0353408	-0.227698	-0.202663	-0.00708779	-0.103994	-0.162728	0.116227	0.0306803	0.128089	-0.074002	0.0393295	-0.0442308	-0.116859	0.041803	-0.203476	-0.0708138	-0.0465609	2
117	Paratyphoid_dose_finding_013	31	1	2	1	1	1	0.0176084	0.00603457	-0.00313374	-0.0321258	-0.0664862	0.0723563	-0.0337679	0.0485291	-0.045546	-0.00188339	-0.00971551	0.0128276	-0.0569095	0.0946143	0.0367858	0.0979061	0.142513	0.0305358	-0.175797	0.0480535	1
118	Typhoid_toxin_study_011	24	2	1	2	1	1	0.0161698	0.0175351	-0.0293344	0.0122728	-0.0255864	-0.0123812	-0.0631667	-0.019456	-0.119215	-0.0844833	0.0637041	-0.0160279	-0.00256763	-0.048062	-0.0319122	-0.0385337	-0.00967149	0.0400429	-0.016733	-0.161655	1
119	Typhoid_toxin_study_012	25	2	1	2	1	1	0.00106484	0.00296879	-0.0138878	0.00950761	0.136115	-0.00985185	-0.0499577	0.0894749	-0.0148161	0.112154	0.0216952	-0.0328771	0.0362919	0.147164	-0.0757636	-0.0302327	-0.00776993	0.0943844	0.148486	0.0232238	2
120	Typhoid_toxin_study_013	44	2	1	2	1	1	0.0776894	-0.695382	0.0279354	-0.00159155	-0.000703677	0.0042536	-0.00248791	-0.00775087	0.00920912	0.00339121	-0.0134446	0.00153221	0.00193887	5.1794e-05	0.00441006	0.00959227	-0.00143168	-0.000344251	0.0011521	-0.000184086	2
121	Typhoid_toxin_study_014	25	2	1	1	1	1	0.000179165	0.000881966	-0.00721881	0.0345278	-0.0825677	0.0269605	-0.0302838	-0.0819889	0.0883242	0.072432	0.109871	-0.109442	0.0910844	-0.085738	-0.140939	0.157014	-0.0994801	-0.104193	-0.0762522	0.00889131	2
122	Paratyphoid_dose_finding_014	20	1	2	1	1	1	0.0225608	0.0182572	-0.025452	-0.011801	-0.011533	0.0229945	0.0511724	0.0094966	0.0275172	-0.0525995	-0.0657674	0.135613	-0.0966703	0.0494436	-0.0911552	0.134109	-0.0708866	0.116682	0.00263934	0.0573459	1
123	Typhoid_toxin_study_015	24	2	1	1	1	1	-0.0572227	0.00277313	-0.0138197	0.232987	-0.0775461	0.055269	0.0775779	-0.0888033	0.0977797	-0.0318087	-0.0366679	-0.0378269	0.0291879	0.00106866	-0.0371487	0.075321	-0.151298	0.0492559	-0.0761109	0.118866	1
124	Paratyphoid_dose_finding_015	48	2	2	1	1	1	0.0283908	0.0125274	-0.00552287	0.00768242	0.0251554	-0.0386578	0.0925235	0.0508796	0.0392642	-0.0875636	-0.0479269	-0.0384743	-0.0158147	0.0131316	-0.0116327	-0.0578437	-0.0621306	0.0645609	-0.0510889	0.0187067	2
125	Paratyphoid_dose_finding_016	22	2	2	1	1	1	0.0174478	0.00888893	-0.0170677	-0.0200613	-0.0144969	0.00288076	-0.0270321	-0.0170839	-0.0878541	-0.0660733	0.0867446	-0.0248117	0.0603558	0.115888	0.0516454	-0.0696494	-0.0510084	-0.0991265	0.00834922	0.0318155	1
126	Paratyphoid_dose_finding_017	27	2	2	1	1	1	-0.0390622	0.00487994	-0.00880668	-0.00595611	0.125588	-0.0225278	-0.0607198	-0.0376049	-0.0113022	0.0129202	0.116286	0.0712059	0.0465306	0.132112	0.0659446	-0.0811235	-0.106213	-0.18506	0.085334	0.0780631	1
127	Typhoid_toxin_study_016	29	2	1	1	1	1	-0.0128772	0.00424404	-0.0102926	0.00697374	-0.0945562	-0.0422605	0.225279	-0.0270689	-0.0964948	-0.117271	-0.0689812	0.0423076	0.130452	-0.168054	-0.0162768	0.0881386	0.041849	0.0307947	0.147443	0.0276278	2
128	Typhoid_toxin_study_017	20	2	1	1	1	1	-0.0268794	0.00791661	-0.0104942	0.0364954	0.223434	-0.192335	0.0693296	-0.114034	-0.218036	0.0318583	-0.117189	-0.0783021	0.0261583	-0.128341	-0.140214	0.120446	-0.0777229	0.0271359	0.0408887	0.149055	1
129	Paratyphoid_dose_finding_018	20	1	2	1	1	1	0.0144017	0.0181044	-0.0277144	-0.00796346	-0.172348	0.07207	-0.113578	0.00141392	-0.0549554	0.0554031	-0.0491367	-0.0345882	0.0932333	-0.0897415	-0.035401	0.120632	-0.014254	-0.00335963	-0.0391067	0.0533927	2
130	Typhoid_toxin_study_018	37	2	1	2	1	1	0.0215914	-0.00132604	-0.00314225	-0.00508258	-0.0405442	-0.000807075	0.161446	0.0929483	0.123745	-0.0823789	-0.0163076	0.0891049	0.0185001	-0.0270656	-0.0784443	-0.0297511	-0.019907	-0.0521173	0.0085768	0.0539776	1
131	Paratyphoid_dose_finding_019	28	2	2	1	1	1	0.0292474	0.010952	-0.0174425	-0.00596549	-0.0257003	0.0471925	0.142969	-0.0430872	0.0187707	-0.121137	0.0176547	0.0308809	-0.0266373	-0.0176967	0.0353394	-0.0106686	-0.00413393	-0.000394644	-0.0311635	0.0305529	2
132	Paratyphoid_dose_finding_020	24	2	2	1	1	1	0.018544	0.00973718	-0.0107691	-0.013575	0.0904362	-0.021182	0.0554339	-0.0729284	-0.057817	-0.122638	-0.100899	-0.0957128	0.00145666	-0.0177047	-0.0802773	-0.135325	-0.0140827	0.0145873	0.00826081	0.07273	1
133	Paratyphoid_dose_finding_021	28	2	2	1	1	1	0.00555352	0.013137	0.00605443	0.015324	-0.0623197	0.0341248	0.0488902	-0.0732585	-0.0224059	0.0103472	-0.131501	-0.0421981	0.00840841	0.220054	-0.0620162	0.17622	-0.0243903	-0.0310445	-0.0278601	-0.0348969	1
134	Paratyphoid_dose_finding_022	49	1	2	1	1	1	0.01944	0.00407174	-0.0354591	-0.0232178	-0.116654	0.0910812	-0.00826908	-0.0176473	0.0112302	-0.10429	-0.0507136	-0.0257268	-0.0877037	0.068425	-0.00274491	-0.0188281	-0.0833743	0.132283	-0.0204317	0.0500482	1
135	Typhoid_toxin_study_019	46	2	1	1	1	1	0.014617	0.00905458	-0.00769201	-0.0248527	0.0164527	-0.00940826	-0.10713	-0.0254752	-0.099288	-0.0815013	0.120775	0.0136794	0.0109689	-0.036698	-0.0365819	-0.0497906	-0.0261805	0.0160643	0.0243467	0.0477084	1
136	Typhoid_toxin_study_020	41	2	1	2	1	1	0.0168093	0.0103006	-0.0138541	-0.0134175	-0.0259153	0.0253043	-0.0474483	-0.103333	-0.0684186	0.065434	-0.00906298	0.0906045	0.0612088	0.121184	-0.164659	-0.0775532	-0.0306816	0.0715879	-0.0355586	-0.035975	1
137	Typhoid_toxin_study_021	50	2	1	1	1	1	0.0258188	0.0250682	-0.00849004	0.00299924	0.0687546	0.0628641	-0.0774042	-0.123942	0.0468594	0.063837	-0.0129995	-0.0915087	-0.0457628	0.0113906	0.0389644	-0.0790787	-0.0422189	0.061538	0.0632535	-0.0311977	1
138	Typhoid_toxin_study_022	22	2	1	1	1	1	0.0287737	0.0400704	0.690825	0.0199562	-0.00658454	-0.0033257	0.0118741	0.0229458	0.0142335	-0.00321038	-0.00219716	0.00501048	-0.00712316	0.0121483	-0.0140659	-0.012592	-0.021061	0.0152279	-0.018234	0.0174462	1
139	Paratyphoid_dose_finding_023	21	2	2	1	1	1	0.0199119	0.00353995	-0.0164151	9.46548e-05	0.0567193	-0.0832591	0.102388	0.00560556	-0.0533598	-0.000953355	-0.0033005	-0.124039	-0.0034597	-0.10124	-0.0754524	-0.0575342	0.0257412	0.0765778	-0.0961067	-0.0446745	2
140	Typhoid_toxin_study_023	26	2	1	2	1	1	0.0129098	0.00214213	0.00189988	-0.0350361	0.00049232	-0.00239489	-0.102283	-0.0674807	0.0414299	-0.152567	0.0279169	-0.0834971	-0.03553	-0.0221328	0.00829705	0.0917301	0.0141377	-0.0913555	-0.0592909	0.00684192	1
141	Paratyphoid_dose_finding_024	22	2	2	1	1	1	0.0178383	0.00530264	-0.00987899	0.0027218	-0.119677	0.0650665	0.162345	0.045996	-0.0163721	0.00958635	-0.0863288	0.161414	0.0323674	0.0839795	-0.0320071	-0.0137608	0.0322721	-0.100758	0.0495528	-0.0498966	1
142	Paratyphoid_dose_finding_025	40	2	2	1	1	1	0.0171617	0.00850126	-0.0119882	-0.0181434	-0.013537	-0.00213265	0.0341768	-0.0407114	-0.00784539	0.0556588	-0.0397969	0.0101486	0.0965569	-0.0654247	0.00588656	-0.0784438	0.0143779	0.199072	0.130839	0.0984713	1
143	Paratyphoid_dose_finding_026	21	1	2	1	1	1	0.0152414	0.0109403	-0.0247948	-0.00640221	-0.0607948	0.0857851	0.0447134	0.0332415	-0.00966698	-0.0600166	0.0317979	0.0132703	-0.0662379	0.0188022	-0.0233866	-0.00298384	-0.127455	-0.00712831	-0.117796	0.00334888	2
144	Paratyphoid_dose_finding_027	41	1	2	1	1	1	-0.000782721	0.0226153	-0.00776328	0.0372823	0.0645005	-0.0513974	0.0252968	0.0340362	0.0737708	0.00824427	-0.160821	0.0841771	-0.0390636	0.0291178	0.0917128	0.0353168	0.0613381	-0.0028718	-0.141147	0.00260155	1
145	Typhoid_toxin_study_024	37	2	1	2	1	1	-0.450118	-0.0414962	0.0261652	-0.153208	0.378243	0.584922	0.0789512	0.0316379	0.0798485	-0.0176427	0.0855834	0.0553185	0.108171	-0.0662491	-0.167838	0.0668941	0.0760544	-0.02826	-0.119301	-0.164672	1
146	Typhoid_toxin_study_025	27	2	1	1	1	1	0.0214795	0.00760687	0.00397536	-0.00333948	0.0466712	-0.0362545	-0.195282	-0.0414326	0.0120518	-0.0384976	-0.0294733	-0.0590653	-0.0106815	-0.0578405	-0.0221853	-0.00568089	0.135626	-0.0034141	-0.05344	-0.0746143	2
147	Typhoid_toxin_study_026	43	2	1	2	1	1	0.0191714	0.00440941	0.00368004	-0.0129034	-0.061626	0.0118062	-0.118508	0.0814854	0.0752373	0.0208627	0.010381	0.0436382	0.00452961	-0.0401782	-0.0904004	0.1069	0.0126989	-0.102002	0.0890494	0.0283692	2
148	Typhoid_toxin_study_027	19	2	1	2	1	1	0.0202702	0.00573205	-0.0393806	-0.0102271	-0.00682087	-0.0955926	-0.026148	0.0637395	0.000950445	0.0799803	0.207454	-0.00787104	-0.123952	0.082442	-0.101885	0.0406616	-0.143498	0.00420308	-0.0848985	0.0755167	2
149	Paratyphoid_dose_finding_028	36	1	2	1	1	1	0.0191004	0.0222743	-0.0119045	-0.0324143	0.0219431	-0.0222462	-0.038681	0.0349021	0.104801	0.158654	0.0150354	0.0358696	-0.0916526	-0.103603	0.0355009	0.0123524	-0.205996	0.0400025	0.0394696	0.0206727	1
150	Typhoid_toxin_study_028	22	2	1	1	1	1	0.0172152	0.0106112	-0.0013004	-0.0105972	-0.010051	0.0692029	-0.0642992	-0.0243531	-0.0951664	-0.0694915	0.0324881	0.0213358	-0.102195	-0.0881762	-0.0483058	0.0446301	0.00985143	0.0386669	-0.106957	0.0262416	2
151	Paratyphoid_dose_finding_029	24	2	2	1	1	1	0.00664992	0.00445034	0.000586978	0.0223957	-0.05473	-0.0249727	0.0612714	0.0699045	0.0166746	0.275355	-0.111949	-0.115372	-0.0381978	0.0177979	0.000684981	-0.0249587	-0.0767727	-0.0157812	-0.0667149	-0.0244255	1
152	Paratyphoid_dose_finding_030	28	1	2	1	1	1	0.0207821	0.0119081	-0.0121526	-0.00421338	0.109632	-0.0169796	0.0169868	-0.094253	0.0602348	0.083069	-0.0328341	0.12581	-0.101329	-0.0596049	0.0765561	-0.00408221	-0.0534835	0.0905335	0.0875367	0.137805	2
153	Paratyphoid_dose_finding_031	26	2	2	1	1	1	0.0298009	0.0106212	-0.0250043	-0.00466195	0.0381661	-0.0449432	0.162348	0.0253663	0.0755474	-0.00673189	0.0514744	-0.0683412	0.0110474	0.0728696	0.0786261	0.112181	0.0174825	0.0681616	0.0104829	-0.0276548	2
154	Paratyphoid_dose_finding_032	25	1	2	1	1	1	0.0220604	0.00386233	-0.00926352	-0.00854031	-0.0907595	0.100854	0.0144737	0.0913993	-0.0255128	0.0240758	-0.0410643	0.0645177	0.0433264	-0.015752	0.0625747	-0.0801666	0.111998	-0.191155	0.0886581	0.0785471	2
155	Typhoid_toxin_study_029	27	2	1	2	1	1	0.0250666	0.023033	-0.0183642	0.0231531	0.0288318	-0.032422	0.0851169	-0.00991019	0.10787	-0.071358	0.00544775	0.0414649	-0.148196	0.022759	-0.0184104	0.15022	0.137363	-0.0125091	0.0264268	-0.0692091	2
156	Typhoid_toxin_study_030	25	2	1	1	1	1	-0.0274585	0.00679459	0.00485912	0.0302591	0.0740531	-0.0941975	-0.0376106	-0.00446405	-0.129789	-0.0984559	-0.129788	0.0654067	0.143752	-0.020424	0.101871	-0.026381	-0.131589	0.0716059	0.0757055	-0.129122	1
157	Typhoid_toxin_study_031	24	2	1	2	1	1	0.011827	0.00616744	0.00334302	0.00274222	0.042958	-0.0264764	-0.0405182	0.0261289	0.0141312	-0.0423689	-0.0164564	-0.0483912	-0.207219	-0.0541429	-0.0303761	0.0686864	-0.114502	-0.237137	-0.0635998	-0.0733211	2
158	Typhoid_toxin_study_032	38	2	1	1	1	1	0.0182376	0.00103789	-0.00339948	-0.0160759	0.0521228	-0.0252132	-0.0410121	-0.113368	0.0658894	0.0966918	0.18086	-0.0112223	-0.0064751	0.0262672	0.039542	-0.0273454	0.0931646	-0.0112847	-0.0881245	0.122998	2
159	Paratyphoid_dose_finding_033	26	2	2	1	1	1	-0.00518618	0.0017746	-0.00469101	-0.0316591	-0.0436464	0.0774581	0.0901331	-0.108196	-0.1532	0.103074	0.00344475	-0.107461	-0.0144263	0.0714422	0.0984005	-0.188519	0.0370477	0.0795366	-0.0386256	0.022944	2
160	Typhoid_toxin_study_033	30	2	1	2	1	1	0.0302116	0.0120682	-0.0190172	-0.00703063	-0.0208152	0.0294804	0.0181395	0.0245234	0.0910798	0.0471826	0.00568957	0.0492264	-0.0221993	-0.0605545	0.090608	-0.0700861	0.0291169	0.0783944	-0.125137	0.0578545	1
161	Paratyphoid_dose_finding_034	20	2	2	1	1	1	0.0229511	0.012313	-0.00288941	-0.0218417	0.0415984	0.0604796	-0.0734012	-0.0835809	0.0036629	-0.0706862	-0.0600861	-0.00436575	0.114723	-0.0402692	-0.0115677	-0.0740264	0.0728166	0.0929433	0.226468	0.0234849	2
162	Paratyphoid_dose_finding_035	41	2	2	1	1	1	0.0155602	0.010871	-0.0241124	0.00512941	-0.0220042	-0.0510187	0.0451733	0.0734489	-0.0064726	0.00160537	-0.015375	0.0565956	0.0568129	0.00309524	0.108282	0.103207	-0.0429939	0.0462299	-0.0534307	-0.0420591	2
163	Paratyphoid_dose_finding_036	27	2	2	1	1	1	0.0137313	0.021832	0.000299205	-0.00564896	-0.0370699	0.0608498	-0.0743946	0.0501691	-0.000830273	0.0867361	-0.0955566	0.100902	0.0981524	-0.00170106	0.0935352	0.126575	0.0766722	-0.112913	0.0775509	-0.139167	1
164	Paratyphoid_dose_finding_037	20	1	2	1	1	1	0.0177744	-0.000195126	-0.0293688	-1.20869e-05	-0.0684299	0.0810333	-0.0717832	0.102894	0.00751967	-0.0444759	0.188506	-0.0725871	0.0505263	-0.0382401	0.00354873	0.0180687	0.0262334	-0.0475297	-0.0169586	0.150032	2
165	Typhoid_toxin_study_034	25	2	1	1	1	1	0.0194821	0.00653463	-0.00178367	-0.00623066	0.0063663	0.0351162	0.0698908	0.0096107	-0.0476223	-0.0214393	0.0122804	-0.0784286	-0.0639718	0.0609746	-0.0853322	-0.0309539	-0.0464815	0.0830753	0.139794	-0.0230752	2
166	Typhoid_toxin_study_035	51	2	1	1	1	1	0.0153895	0.0159863	-0.0128763	-0.0196759	-0.0486361	-0.0267011	-0.0513308	-0.117235	-0.114691	0.0336612	-0.0430964	0.10437	0.0281742	-0.0555229	-0.131321	-0.00234096	0.0295916	-0.147765	-0.158047	-0.0279111	1
167	Typhoid_toxin_study_036	49	2	1	1	1	1	0.0222043	0.0192737	0.00543818	-0.0052845	0.0706558	-0.027469	-0.106513	-0.102052	0.0361251	-0.0620657	0.0568507	0.063641	-0.00259041	0.046606	0.00179145	0.0742328	0.0620187	-0.0487353	0.0490127	0.0251129	1
168	Typhoid_toxin_study_037	23	2	1	1	1	1	0.0222106	0.0173727	-0.000712157	-0.0144032	-0.0294338	0.0581584	-0.0408587	0.0735989	0.0250126	0.250494	-0.148816	-0.018202	0.0504163	0.0682025	0.0235003	-0.0987385	0.0143791	0.0613482	0.00844846	-0.117036	1
169	Paratyphoid_dose_finding_038	21	1	2	1	1	1	-0.0363881	0.00828401	-0.0179637	0.189832	0.0948868	-0.0729237	-0.0429519	0.171048	0.0813818	-0.0365726	0.0114325	-0.145224	0.0483551	0.0820142	-0.0549827	0.12777	0.0900724	-0.0987167	0.0111992	0.0371642	2
