# Supplementary material for: Genetic Susceptibility to Enteric Fever in Experimentally Challenged Human Volunteers
Source: Infect Immun. 2022 Mar 7;90(4):e00389-21. doi: 10.1128/iai.00389-21 (PMC9022534; doi:10.1128/iai.00389-21)
Supplement: Supplemental file 7 — Supplemental material. Download iai.00389-21-s0006.csv, CSV file, 17.4 MB [file iai.00389-21-s0006.csv]

	Paratyphoid_dose_finding_036	Paratyphoid_dose_finding_032	Paratyphoid_dose_finding_017	Paratyphoid_dose_finding_034	Paratyphoid_dose_finding_004	Paratyphoid_dose_finding_029	Paratyphoid_dose_finding_025	Paratyphoid_dose_finding_036	Paratyphoid_dose_finding_037	Paratyphoid_dose_finding_027	Paratyphoid_dose_finding_031	Paratyphoid_dose_finding_001	Paratyphoid_dose_finding_026	Paratyphoid_dose_finding_016	Paratyphoid_dose_finding_012	Paratyphoid_dose_finding_020	Paratyphoid_dose_finding_031	Paratyphoid_dose_finding_039	Paratyphoid_dose_finding_037	Paratyphoid_dose_finding_010	Paratyphoid_dose_finding_002	Paratyphoid_dose_finding_004	Paratyphoid_dose_finding_024	Paratyphoid_dose_finding_018	Paratyphoid_dose_finding_025	Paratyphoid_dose_finding_030	Paratyphoid_dose_finding_038	Paratyphoid_dose_finding_014	Paratyphoid_dose_finding_023	Paratyphoid_dose_finding_022	Paratyphoid_dose_finding_038	Paratyphoid_dose_finding_013	Paratyphoid_dose_finding_021	Paratyphoid_dose_finding_021	Paratyphoid_dose_finding_030	Paratyphoid_dose_finding_013	Paratyphoid_dose_finding_001	Paratyphoid_dose_finding_008	Paratyphoid_dose_finding_033	Paratyphoid_dose_finding_032	Paratyphoid_dose_finding_028	Paratyphoid_dose_finding_035	Paratyphoid_dose_finding_003	Paratyphoid_dose_finding_040	Paratyphoid_dose_finding_015	Paratyphoid_dose_finding_034	Paratyphoid_dose_finding_024	Paratyphoid_dose_finding_023	Paratyphoid_dose_finding_039
ENSG00000186092.4	0	0	0	0	0	0	0	0	0	0	0	0	0	0	0	0	0	0	0	0	0	0	0	0	0	0	0	0	0	0	0	0	0	0	0	0	0	0	0	0	0	0	0	0	0	0	0	0	0
ENSG00000187634.11	0	0	2	1	1	0	1	0	0	0	1	0	0	1	1	0	0	2	1	0	0	1	1	0	2	0	0	0	1	1	0	0	0	0	0	0	0	0	0	1	1	0	0	0	2	2	0	0	0
ENSG00000188976.10	492	945	516	733	1023	546	445	712	423	752	628	496	904	799	603	553	522	786	402	749	533	399	602	418	436	788	927	844	416	403	787	634	793	722	785	638	407	736	717	905	437	690	768	996	969	736	578	359	428
ENSG00000187961.13	108	197	162	118	294	80	110	123	87	174	143	100	171	184	97	114	106	160	89	157	113	125	122	97	96	138	141	170	125	123	152	120	171	111	133	121	131	100	121	153	93	116	191	227	182	107	157	101	94
ENSG00000187583.10	13	11	13	18	21	11	10	11	11	5	12	1	8	15	11	8	5	13	10	11	8	9	16	6	15	23	21	12	2	11	17	12	14	14	22	7	9	5	11	16	2	10	13	13	23	8	12	10	12
ENSG00000187642.9	3	3	1	1	6	1	2	5	2	1	2	2	1	0	2	0	3	3	0	2	3	3	2	3	4	7	2	4	2	1	1	1	1	1	2	3	3	2	4	2	1	3	0	3	3	2	1	0	2
ENSG00000188290.10	26	45	60	43	97	55	39	28	33	80	7	107	43	51	32	16	5	32	23	24	62	56	46	45	41	12	46	60	23	15	41	13	21	15	14	28	87	28	30	34	17	75	23	58	90	24	40	39	79
ENSG00000187608.8	268	794	300	619	493	539	278	580	338	522	137	550	625	468	400	239	178	467	366	270	171	313	273	452	305	518	364	398	455	137	340	274	309	304	432	285	404	252	501	852	199	838	158	232	1771	480	256	390	2375
ENSG00000188157.14	95	226	100	151	154	100	56	164	93	166	47	115	212	156	165	47	43	137	77	100	68	80	100	116	79	182	134	178	99	47	135	78	142	148	173	117	98	131	123	231	64	200	118	127	353	144	87	125	252
ENSG00000237330.2	0	0	0	0	2	0	0	0	0	0	1	0	0	0	0	0	0	0	0	0	0	0	0	0	0	0	1	0	0	0	0	0	0	1	0	0	0	0	0	0	0	0	0	0	0	0	0	0	0
ENSG00000131591.17	77	200	130	122	259	105	127	128	81	163	145	92	134	156	105	101	109	146	73	162	107	95	112	105	112	144	125	136	81	103	123	103	153	143	159	124	125	127	147	158	69	167	170	194	160	120	163	74	91
ENSG00000162571.13	0	12	6	3	2	4	2	5	3	1	2	1	3	9	2	5	1	6	1	1	0	3	2	2	0	4	1	1	2	3	0	7	2	2	7	2	3	2	3	4	2	1	0	6	4	3	6	1	1
ENSG00000186891.13	54	102	66	43	129	52	36	58	68	58	26	21	48	48	36	71	18	110	54	41	66	50	68	22	41	71	88	92	29	44	47	46	33	44	94	84	31	58	64	106	20	67	51	143	46	44	71	45	47
ENSG00000186827.10	88	174	113	77	145	70	52	105	55	79	50	55	82	72	67	81	41	93	59	57	59	60	60	25	65	145	74	58	82	50	69	41	61	75	113	41	61	114	75	168	38	72	65	183	88	127	88	58	41
ENSG00000078808.16	1630	2521	1652	1954	3099	1415	1367	1970	1468	2349	1967	1684	2520	1941	1697	1476	1632	2292	1436	1867	1379	1655	1792	1438	1617	1989	2387	2226	1284	1023	1995	1671	1819	1750	1969	1764	1516	1829	2184	2858	1175	1973	1889	2737	2547	1847	1679	1162	1702
ENSG00000176022.4	292	515	253	365	482	268	162	389	248	520	250	248	350	408	350	314	237	516	229	294	333	244	474	254	205	455	424	498	192	175	395	392	406	415	495	386	206	489	403	588	213	394	560	456	419	380	313	218	260
ENSG00000184163.3	7	9	6	7	28	2	6	9	8	11	8	8	10	5	7	3	9	17	5	15	11	11	5	13	8	7	4	10	16	14	3	7	6	4	6	3	17	1	7	7	3	11	13	10	14	2	9	9	7
ENSG00000160087.20	634	959	655	759	1262	560	526	759	565	959	716	729	891	841	799	604	701	782	586	757	573	661	747	673	617	828	870	860	505	412	746	679	761	777	865	646	617	768	879	1119	442	752	883	1102	919	730	731	439	663
ENSG00000162572.20	51	48	51	58	122	30	37	47	21	50	52	39	60	76	49	50	35	64	29	62	60	49	50	55	30	58	35	46	37	50	36	36	80	52	61	46	59	45	37	47	31	64	67	94	65	50	70	34	31
ENSG00000131584.18	724	1178	1063	860	2068	632	814	822	565	1003	873	665	891	1041	713	699	648	905	621	1054	673	888	784	695	779	861	815	813	722	767	790	643	974	768	811	797	854	699	921	1035	547	879	933	1518	959	635	1134	639	639
ENSG00000169972.11	55	81	58	71	117	64	61	71	42	95	54	45	95	80	68	56	54	90	43	75	52	53	74	49	63	73	64	98	47	41	70	54	95	103	69	66	63	84	86	90	36	76	83	98	90	73	68	44	60
ENSG00000127054.20	832	1370	975	1073	1968	836	750	1068	679	1226	1132	895	1366	1327	1014	940	920	1238	672	1181	829	873	1001	761	824	1241	1282	1168	788	781	1171	901	1378	1152	1218	911	962	1106	1186	1422	703	1185	1309	1660	1375	1013	1158	603	832
ENSG00000224051.6	290	504	270	419	610	317	269	390	269	475	371	328	513	460	350	311	295	417	290	391	278	284	391	250	336	472	546	546	190	182	480	353	460	479	503	354	315	399	471	626	247	381	431	525	479	438	323	219	278
ENSG00000169962.4	17	23	20	32	25	9	13	18	18	27	31	14	20	25	21	18	13	43	23	37	19	13	10	15	11	25	21	31	10	9	16	10	30	19	18	12	23	29	53	16	14	14	51	45	18	54	23	6	11
ENSG00000107404.19	287	518	340	384	669	266	236	344	213	439	333	244	482	490	306	329	318	435	257	454	317	289	351	243	267	421	488	523	242	239	446	285	440	402	431	305	278	412	358	555	264	385	431	586	527	361	390	220	269
ENSG00000162576.16	65	136	98	106	178	55	76	105	49	80	75	58	121	101	96	93	61	137	41	97	66	73	78	94	57	91	86	79	71	58	78	90	131	89	92	80	64	137	104	97	39	89	88	160	97	90	83	65	64
ENSG00000175756.13	600	856	533	763	1063	529	483	695	543	856	701	699	898	811	654	524	587	807	589	683	546	734	634	582	606	816	785	885	459	388	713	626	630	635	739	581	573	698	781	1004	436	661	743	1068	882	626	656	455	657
ENSG00000221978.11	1466	2400	2185	1511	3602	996	1417	1576	1001	1752	2010	1367	1845	2070	1411	1476	1510	1862	994	2118	1414	1486	1405	1278	1329	1913	1563	1314	1641	1621	1578	1199	2080	1674	1722	1260	1807	1518	1600	1829	1212	1898	2133	2499	2019	1205	2194	979	1141
ENSG00000242485.5	287	447	296	454	553	266	259	352	244	403	372	378	433	441	339	281	306	422	189	363	258	284	333	226	234	419	404	380	201	215	392	273	408	384	417	313	271	370	397	450	241	345	457	486	502	386	330	183	303
ENSG00000235098.8	1	4	0	1	6	0	0	0	1	2	1	1	2	3	3	0	2	3	0	1	2	3	2	1	1	0	2	4	1	1	0	4	2	1	0	1	1	0	2	5	2	2	5	5	3	0	4	1	2
ENSG00000205116.3	0	0	0	0	0	0	0	0	0	0	0	0	0	0	0	0	0	0	0	0	0	0	0	0	0	0	0	0	0	0	0	0	0	0	0	0	0	0	0	0	0	0	0	0	0	0	0	0	0
ENSG00000179403.11	0	0	0	1	1	0	0	2	0	0	0	1	0	1	0	0	0	0	0	0	1	0	0	0	0	1	0	1	0	1	1	1	0	0	0	0	0	0	1	0	0	3	2	2	0	1	1	0	1
ENSG00000215915.9	8	16	8	21	11	24	13	4	12	6	18	8	22	16	13	13	15	18	10	13	12	8	17	4	15	14	15	25	5	5	11	16	13	11	12	25	8	15	17	27	11	13	21	12	21	26	12	5	10
ENSG00000160072.19	221	367	298	268	536	184	199	241	152	302	294	201	303	342	264	237	256	271	152	298	209	222	260	167	179	323	263	228	218	256	267	203	383	319	332	206	238	258	267	324	165	305	317	419	351	235	361	156	170
ENSG00000197785.13	120	253	134	197	260	167	112	192	122	217	177	123	246	199	173	126	134	241	109	173	153	113	170	112	107	219	218	270	120	117	211	164	172	182	183	145	107	190	181	252	122	166	256	309	236	226	170	98	151
ENSG00000205090.8	5	9	8	5	18	2	5	4	7	8	14	5	8	6	10	7	14	9	4	6	6	6	5	7	12	11	4	5	3	4	6	6	13	3	7	1	6	4	6	13	3	10	12	16	15	2	5	11	4
ENSG00000160075.11	1253	2080	1374	1691	2490	1019	1063	1479	1128	1812	1742	1543	1976	1802	1536	1234	1674	1782	1056	1599	1172	1404	1466	1165	1400	1762	1947	1990	967	836	1749	1374	1675	1502	1809	1289	1318	1673	1740	2199	1017	1572	1791	2151	2224	1550	1539	912	1360
ENSG00000228594.3	63	135	61	88	161	83	55	105	80	88	51	98	114	95	92	57	34	93	62	73	66	94	98	45	55	72	101	127	23	48	104	59	89	77	69	63	56	83	88	160	47	94	101	131	81	81	60	35	54
ENSG00000197530.12	824	1151	1384	1186	2366	640	797	683	854	2057	1432	691	1203	1087	766	822	926	1304	722	1204	845	872	1011	882	698	893	1534	1360	760	658	959	801	1110	903	783	1201	915	708	939	982	716	1208	1118	1578	1711	1108	1022	543	701
ENSG00000189409.13	20	10	39	41	79	25	20	10	25	101	35	9	31	17	17	17	17	34	21	30	31	23	39	22	10	16	58	46	13	23	24	26	16	17	20	53	20	10	12	21	19	24	27	36	52	28	19	9	17
ENSG00000248333.8	598	891	766	873	1313	580	674	698	559	845	820	704	864	795	760	572	733	853	552	784	594	629	602	591	750	783	841	812	516	491	760	606	852	717	769	618	671	737	867	952	478	817	788	1059	919	862	820	460	690
ENSG00000189339.11	1271	2005	1520	1984	3375	727	1659	1149	927	2112	2356	1189	2061	1950	1743	1414	2033	2072	991	1773	988	1344	1210	1204	1974	2086	1625	1710	1012	1065	1451	1266	2046	1821	2037	1432	1288	2051	1260	2077	835	1694	2061	1998	2770	2041	1183	978	1005
ENSG00000008128.22	21	26	36	30	59	25	21	13	8	31	28	22	18	20	8	15	21	35	10	32	20	24	22	24	29	9	32	20	14	27	14	18	35	34	5	15	27	16	20	21	10	24	44	44	33	23	34	5	26
ENSG00000215790.6	81	112	69	63	179	30	78	52	30	100	123	32	101	117	83	93	94	133	36	124	50	55	112	63	78	111	141	83	51	47	108	84	130	96	87	99	36	98	77	113	61	95	125	116	150	64	78	38	48
ENSG00000008130.15	5373	7447	7330	4976	12830	3830	5240	5637	5563	5760	6201	6919	5552	4955	5875	3626	5616	6574	6099	5648	4517	8021	4194	6504	6996	5233	4524	4315	6538	3847	4335	4056	4805	3059	4622	3982	6679	4138	5658	7954	3571	6005	5065	10488	6788	2489	6734	4176	9214
ENSG00000078369.17	5125	7926	4662	7061	10383	4216	4831	6567	5414	8330	6579	5708	8490	6690	6135	4943	6049	8364	5297	6094	4504	6106	6039	5848	5758	7264	8572	8477	3897	3556	7100	5676	6337	6120	7613	6144	4725	6877	6908	9288	4637	7042	6972	9532	8657	5698	5643	3857	6528
ENSG00000169885.9	5	5	7	3	7	3	0	3	1	4	6	9	1	5	2	2	1	2	2	3	3	4	1	3	4	2	2	3	4	3	7	1	3	4	5	8	2	7	3	2	2	1	6	6	1	4	5	1	0
ENSG00000178821.12	0	1	0	0	0	1	0	0	0	1	0	0	0	0	2	1	0	0	0	1	0	1	1	0	1	0	0	0	0	0	0	1	2	0	1	1	0	1	1	0	0	0	2	0	1	0	0	1	0
ENSG00000142609.17	0	0	0	1	1	0	0	0	0	0	1	2	1	0	0	1	0	0	1	0	0	0	1	0	0	0	0	0	0	0	0	0	2	0	2	0	0	0	0	0	0	1	0	0	1	0	0	0	0
ENSG00000187730.8	0	1	1	0	3	1	3	4	0	1	0	1	3	4	1	1	1	5	5	0	0	2	3	0	4	1	2	1	1	0	2	0	0	0	2	0	1	0	1	4	2	0	0	0	3	0	0	2	1
ENSG00000067606.16	107	198	116	133	251	83	102	121	102	163	183	164	223	180	120	123	151	139	93	163	89	150	165	106	118	177	162	157	110	90	151	116	157	169	168	80	147	166	152	187	95	155	158	195	212	135	144	103	108
ENSG00000162585.16	361	628	327	487	765	348	258	385	297	564	407	473	517	553	470	265	368	572	287	424	386	397	506	320	341	510	436	641	260	271	422	406	557	542	505	390	399	461	458	709	301	460	577	550	550	553	397	262	359
ENSG00000157933.9	1981	2904	2168	2441	4546	1441	1838	2092	1859	3075	2569	2049	3344	2977	2618	2083	2490	2920	1993	2748	2085	2274	2343	1975	2319	3519	3305	3115	1600	1600	2887	1990	3047	2583	3469	2118	1884	2740	2540	3265	1809	2830	2597	3902	2613	2475	2239	1448	1850
ENSG00000116151.13	39	57	48	41	104	26	34	22	15	50	53	32	52	70	41	40	37	61	36	45	40	36	50	34	31	52	54	50	28	43	56	34	50	41	44	35	27	62	34	36	39	50	45	57	76	55	49	27	28
ENSG00000157916.19	1158	1613	1365	1287	2551	877	1110	1323	985	1527	1458	1136	1564	1474	1266	1033	1274	1439	960	1397	1043	1183	1152	1280	1144	1438	1430	1508	1079	834	1311	1099	1467	1219	1480	1174	1127	1214	1388	1730	872	1405	1451	2144	1592	1088	1328	782	1180
ENSG00000157911.9	51	113	59	73	121	51	32	78	46	98	59	64	92	84	53	63	58	100	25	65	43	47	92	45	52	84	97	92	42	51	77	72	87	74	91	83	48	83	65	92	44	75	103	97	85	77	59	42	63
ENSG00000149527.17	208	398	264	202	526	120	193	214	150	219	394	215	246	277	159	220	268	580	142	532	190	187	234	134	174	294	282	364	161	261	215	226	282	187	290	291	308	376	215	336	164	240	386	368	481	240	271	107	190
ENSG00000157881.13	348	600	394	525	776	331	326	407	322	533	496	299	692	564	425	392	418	508	332	479	406	357	453	352	339	497	587	666	327	275	559	369	545	533	533	385	329	515	449	594	304	492	589	737	590	494	461	264	377
ENSG00000197921.5	1	0	0	0	1	0	0	1	1	0	0	0	0	0	0	0	0	0	1	0	0	0	0	0	0	1	1	0	0	0	0	0	1	0	1	0	0	0	0	0	0	0	1	0	0	0	0	0	0
ENSG00000157873.17	2193	3115	2828	2290	5028	2028	2136	2867	1777	3110	2825	2512	2761	2758	2170	1759	2143	2575	1709	2710	2235	2569	2122	2451	2379	2412	2491	2677	2167	1936	2422	2023	2577	2013	2369	2062	2586	2191	2244	2974	1622	2596	2804	4159	3212	1883	2824	1721	2493
ENSG00000157870.14	188	275	175	270	359	204	134	226	127	224	194	139	330	343	218	200	181	289	134	259	267	149	252	118	142	298	300	335	145	148	248	256	320	316	267	215	137	295	241	308	162	235	305	362	235	258	241	146	163
ENSG00000142606.15	9	1	5	8	6	10	0	8	1	1	3	1	2	8	2	0	2	12	5	6	11	2	7	6	2	6	1	8	1	4	4	16	9	12	4	7	0	2	1	1	3	5	8	19	2	3	5	2	9
ENSG00000215912.12	4	11	15	9	25	3	6	4	5	19	11	8	9	13	17	9	13	9	4	10	5	11	12	3	12	12	14	3	4	12	14	8	15	10	12	10	9	13	5	8	9	9	12	12	9	11	8	5	9
ENSG00000169717.6	0	0	0	0	0	0	0	0	0	0	0	0	0	0	0	0	0	0	0	0	0	0	0	0	0	0	0	0	0	0	0	0	0	0	0	0	0	0	0	0	0	0	0	0	0	0	0	0	0
ENSG00000142611.16	1	2	2	10	4	0	1	1	2	1	1	2	0	3	1	2	0	1	4	3	2	1	2	4	1	4	2	7	1	2	2	1	0	2	0	1	5	5	1	2	1	6	7	2	1	6	4	2	7
ENSG00000130762.14	1	2	1	0	0	1	0	0	0	0	0	1	0	1	2	3	0	0	0	0	0	3	0	1	0	0	0	3	0	1	1	2	0	3	3	0	0	2	2	1	2	0	1	0	0	0	0	1	0
ENSG00000162591.15	643	830	815	593	1599	254	557	496	471	599	920	519	584	759	605	402	687	695	448	928	576	635	568	589	621	643	497	426	456	684	642	291	809	611	733	317	531	818	710	782	461	662	836	958	775	499	651	445	585
ENSG00000158109.14	1018	1440	979	1273	1888	666	824	1155	929	1345	1307	1197	1476	1227	1100	930	1199	1326	992	1141	927	1124	1128	963	1086	1330	1381	1359	800	768	1236	1061	1391	1116	1328	1016	882	1191	1298	1593	812	1161	1140	1639	1274	1062	1091	697	1040
ENSG00000116213.15	328	596	502	434	888	290	325	447	325	453	478	368	568	489	369	360	328	515	360	467	336	424	336	310	425	499	484	497	322	354	404	370	451	394	434	436	407	417	473	502	311	441	544	729	475	308	453	266	367
ENSG00000078900.14	2	8	12	12	7	8	1	12	3	8	5	3	6	7	4	5	10	6	5	4	5	6	2	7	4	14	6	13	2	4	4	6	5	7	8	2	7	6	13	7	3	7	11	20	9	15	3	4	1
ENSG00000162592.9	1	1	0	3	1	0	0	1	0	0	1	4	4	1	2	1	0	1	0	3	0	0	1	0	0	0	0	1	2	1	0	2	0	1	0	0	0	0	0	0	0	1	0	0	2	1	1	1	1
ENSG00000235169.7	161	34	95	30	65	314	63	80	53	50	74	208	57	36	260	152	39	40	46	155	380	32	272	190	56	29	89	89	23	51	74	74	203	209	33	84	93	38	48	35	39	164	168	695	41	27	253	34	256
ENSG00000130764.9	510	738	501	653	947	485	390	594	366	741	604	513	806	673	614	557	522	644	390	687	501	446	631	450	400	733	772	713	372	352	682	520	741	644	777	530	455	658	710	821	387	685	653	917	779	622	567	365	486
ENSG00000116198.12	456	683	496	690	1078	322	365	538	375	700	668	356	708	724	596	494	612	668	388	621	347	395	486	469	402	835	820	677	390	335	688	584	598	619	810	600	385	696	579	768	373	718	705	815	871	617	457	338	384
ENSG00000169598.15	124	213	147	210	352	113	124	175	106	237	131	125	195	183	143	127	147	212	94	186	123	131	163	121	122	221	213	202	125	111	174	150	175	184	203	143	161	192	171	215	111	202	191	235	234	185	128	118	97
ENSG00000198912.10	253	438	262	346	622	274	268	356	218	422	378	284	422	400	278	301	349	373	196	304	254	280	302	232	279	372	371	413	253	247	349	314	350	314	402	320	267	322	350	438	232	360	435	437	514	298	324	161	254
ENSG00000196581.10	8	38	13	5	31	10	18	19	11	16	8	9	23	24	14	15	2	64	2	29	18	7	9	16	13	13	14	19	1	15	24	14	42	44	12	19	10	23	29	28	11	10	21	14	12	2	3	13	10
ENSG00000131697.17	147	206	122	165	282	117	156	213	113	181	158	92	188	192	171	124	109	174	103	146	98	103	155	82	128	183	221	166	140	104	222	152	188	143	188	177	113	149	189	203	94	155	150	243	187	140	204	114	144
ENSG00000069424.14	2986	4897	2963	4176	8290	2967	2854	3961	3054	5513	4586	3015	6157	4145	3575	3086	3654	4792	2581	5088	3212	3407	3981	3142	3304	4293	5291	7572	2563	2793	4276	3473	4106	4093	4316	4153	2758	4353	4333	5661	2455	4690	5208	6120	6057	3734	3670	2487	3044
ENSG00000116254.17	2	2	2	12	7	3	9	3	3	5	8	3	4	8	6	4	4	5	0	4	8	6	11	4	3	7	7	3	5	6	7	1	2	4	4	2	2	7	4	5	1	11	5	11	9	3	13	1	1
ENSG00000116251.9	3164	5152	2104	4145	4996	2506	1868	3452	1979	4018	3567	2782	5719	5018	3831	3530	3360	4680	1827	3870	3339	2331	3512	2412	2059	4927	5068	4561	1917	1753	5388	3656	5273	5307	5401	3216	2399	5367	3446	5091	2898	3773	5013	4817	3906	4281	3273	1658	2322
ENSG00000158286.12	20	30	26	28	68	16	29	31	12	54	40	16	31	30	12	14	17	30	9	47	23	29	24	13	19	17	16	13	26	19	21	16	26	18	25	16	23	32	34	24	23	27	31	57	33	12	31	11	23
ENSG00000116237.15	404	748	393	732	881	407	358	635	348	758	536	370	834	612	547	402	495	702	324	562	409	358	520	359	389	697	833	934	308	238	671	544	555	616	781	613	342	676	596	862	391	611	724	841	847	668	432	275	378
ENSG00000173673.7	0	0	0	0	0	0	0	0	0	0	0	0	0	0	0	0	0	0	0	0	0	0	0	0	0	0	0	0	0	0	0	0	0	0	0	0	0	0	0	0	0	0	0	0	0	0	0	0	0
ENSG00000158292.6	24	24	48	49	113	25	38	31	55	70	42	41	99	32	40	58	31	72	73	35	51	67	49	26	19	53	208	186	23	15	78	55	21	35	48	67	61	20	55	46	38	32	35	50	72	62	39	37	36
ENSG00000097021.19	64	106	74	126	121	67	81	135	75	148	81	50	128	126	90	89	67	94	77	69	79	78	78	76	78	101	145	173	49	43	95	70	94	84	109	89	40	86	105	120	49	83	98	158	109	152	62	49	54
ENSG00000069812.11	0	0	0	0	0	0	0	0	0	1	0	0	0	0	0	0	0	0	0	0	0	1	0	0	0	0	0	0	0	2	0	0	0	0	0	0	0	0	0	0	0	0	0	1	0	0	0	0	0
ENSG00000187017.15	131	148	218	235	520	417	323	37	366	181	500	97	87	209	272	244	305	165	362	303	472	228	258	136	280	200	157	90	285	483	214	301	305	350	222	525	84	531	89	107	132	318	236	981	334	345	168	525	271
ENSG00000215788.9	478	886	554	522	1071	324	391	525	225	564	579	394	728	838	507	586	518	516	282	951	515	391	533	280	334	786	538	399	464	622	526	367	970	668	636	289	577	667	549	727	371	593	711	924	713	450	594	297	234
ENSG00000171680.21	22	79	30	23	165	4	29	35	20	49	31	37	89	64	56	76	35	113	18	125	20	47	43	14	28	68	53	60	41	60	60	51	59	51	57	42	35	69	53	67	50	73	68	96	66	26	52	36	28
ENSG00000162408.10	462	807	401	635	1060	379	329	653	287	716	573	447	887	812	682	599	481	628	303	747	409	377	561	303	347	768	730	632	406	426	656	489	739	647	808	500	451	838	566	929	402	773	756	968	762	644	554	356	336
ENSG00000173662.20	2	0	3	0	1	0	0	1	0	0	0	0	1	0	1	0	1	0	0	2	0	2	1	0	0	4	0	3	0	1	1	1	1	1	0	0	0	1	0	2	1	0	0	3	1	0	0	0	1
ENSG00000204859.12	371	553	454	444	1002	283	350	418	326	478	490	468	469	496	444	314	426	505	301	487	367	406	406	362	387	434	451	403	319	333	486	331	479	333	450	356	457	403	446	569	249	466	455	778	500	364	520	284	391
ENSG00000162413.16	1260	1718	1771	1359	2951	735	1177	1100	1246	1533	1576	1383	1801	1497	1372	1121	1470	1652	1332	1667	1235	1729	1221	1271	1637	1533	1594	1606	1152	1072	1255	1219	1429	1074	1361	1203	1405	1324	1402	1970	923	1344	1390	2652	1376	991	1540	959	1430
ENSG00000116273.5	231	337	197	322	433	153	155	199	205	315	284	220	453	283	194	250	249	265	185	350	161	196	236	185	202	343	328	509	138	147	281	231	340	256	307	250	166	260	228	382	168	291	244	406	279	283	210	149	159
ENSG00000041988.15	111	206	127	180	258	116	102	145	97	195	146	115	232	197	152	124	132	200	127	165	118	109	145	98	133	168	179	212	108	80	160	156	164	172	183	128	100	157	163	206	107	181	177	222	187	166	146	88	136
ENSG00000007923.15	216	336	236	291	478	188	173	285	174	345	284	164	320	334	268	234	244	332	167	267	182	181	241	154	193	347	365	321	179	184	310	231	344	296	355	256	148	319	300	338	174	293	348	392	361	299	266	148	204
ENSG00000171735.18	149	259	174	181	363	149	153	212	145	236	218	142	223	276	139	180	152	244	117	171	117	167	191	108	180	237	243	221	129	119	230	192	202	213	223	189	129	209	250	227	138	169	209	246	267	149	216	111	133
ENSG00000049245.12	971	1388	950	1314	2114	763	995	1477	1130	1487	1299	1112	1255	1026	1052	839	1113	1519	1129	1032	788	1195	1024	1205	1137	1107	1136	1211	870	691	1130	1101	946	990	1103	1195	911	1054	1232	1547	812	1290	1020	1720	1487	635	1119	713	1496
ENSG00000049246.14	61	114	78	115	196	63	99	142	54	195	194	67	138	92	90	103	111	208	28	91	89	56	142	37	63	111	173	176	59	71	158	84	92	126	162	162	39	159	119	95	103	119	157	132	240	117	99	61	125
ENSG00000049247.13	4	12	3	11	14	8	9	5	5	7	18	7	11	7	121	3	11	39	1	11	13	6	144	3	12	10	6	8	4	6	4	9	5	5	8	13	5	9	9	6	7	3	9	14	27	9	121	4	14
ENSG00000049249.8	168	116	196	202	418	54	130	43	171	196	161	166	152	91	148	146	158	154	214	216	78	267	116	142	170	160	122	191	187	69	106	121	111	88	150	142	248	91	86	127	151	74	178	364	135	100	203	120	160
ENSG00000116288.12	927	1330	661	1250	1635	846	646	1095	878	1348	1017	886	1542	1238	1082	831	800	1239	773	948	860	892	844	853	808	1119	1334	1489	576	492	1150	1010	1109	1145	1195	919	722	1165	1175	1467	727	993	1318	1588	1218	1078	913	549	884
ENSG00000116285.12	13	23	13	17	31	9	17	25	8	15	18	12	26	12	10	16	15	12	3	19	10	12	13	13	14	20	23	34	6	8	30	18	18	16	22	19	9	27	12	19	7	13	23	28	25	12	29	6	17
ENSG00000162426.14	8	20	6	7	25	9	7	4	7	12	8	1	21	13	8	7	5	10	0	15	6	9	12	3	6	12	13	23	7	7	4	10	13	10	12	6	7	7	5	11	9	12	15	12	13	13	15	8	4
ENSG00000142599.17	3065	4241	3780	3775	6433	1971	3054	3421	3304	3682	3872	2931	4764	4001	3999	2598	3841	4706	3631	4448	2359	3443	3187	4035	3924	5123	3987	4317	3780	2538	3191	2591	3942	3453	4715	2640	3014	3939	3264	4726	2753	4478	3269	5873	4393	2882	3776	3049	5209
ENSG00000074800.13	5659	8906	4070	8512	11006	6245	4664	8632	5409	9135	6670	5554	9333	7870	6626	5037	5290	8786	4763	6517	5306	5667	6833	6526	5660	7444	9635	9885	3863	3953	8809	7577	7010	7809	8245	7796	4511	8345	9335	10572	4742	7889	8420	11452	9574	7648	6053	3633	6951
ENSG00000131686.14	40	50	22	60	108	27	20	38	12	10	32	32	55	57	59	43	35	23	12	41	40	37	44	45	27	124	36	11	32	39	47	36	141	102	122	28	32	123	48	44	123	67	72	69	61	58	32	30	15
ENSG00000197241.3	0	0	0	2	0	1	0	0	0	0	0	0	2	3	2	1	0	2	1	1	0	0	0	0	0	0	0	0	0	0	2	1	0	1	2	1	1	0	0	0	1	0	2	1	2	2	0	0	0
ENSG00000142583.17	53	55	24	57	88	29	78	40	42	39	39	30	25	75	45	25	35	45	30	24	21	41	33	36	60	27	38	54	31	39	59	54	51	37	49	52	22	57	50	62	96	76	72	99	57	105	48	34	21
ENSG00000180758.11	130	137	110	118	421	85	116	83	87	92	174	138	156	141	150	102	138	188	115	154	98	232	102	95	123	180	190	158	78	68	191	113	157	144	169	91	114	130	101	162	93	135	130	190	178	107	82	82	95
ENSG00000049239.12	1335	2051	1092	1740	2753	1201	1183	2298	1425	2300	1474	1180	1815	2010	1717	1488	1056	2277	1232	1468	1227	1210	1800	1200	1395	1798	2101	2841	1137	967	1730	1491	1839	1733	1902	2161	1148	1784	1951	2227	1100	2233	1800	2982	2085	1714	1382	1249	1605
ENSG00000171621.13	45	61	32	132	75	47	44	86	39	56	48	40	89	64	74	47	39	86	31	65	25	26	54	43	48	91	87	106	30	25	74	38	65	47	82	46	40	66	90	86	38	48	58	84	82	118	56	40	39
ENSG00000171612.6	55	81	27	68	76	57	41	44	57	71	61	33	102	71	57	56	39	79	34	66	46	48	59	34	46	71	98	88	29	30	65	48	76	61	84	69	34	66	53	84	41	52	82	96	84	69	64	28	59
ENSG00000188807.12	73	175	70	140	178	79	76	119	64	150	96	77	162	132	120	97	88	123	54	142	93	71	108	70	82	129	165	170	59	65	124	103	129	131	119	127	82	125	125	171	60	119	135	157	153	103	104	65	74
ENSG00000171608.15	8300	10439	9358	9945	15652	5045	6365	6945	7190	8950	9828	7520	11371	10258	8955	7242	10097	9915	7797	10303	7006	9350	7930	9824	9166	11331	10576	10823	7344	5835	8708	7125	9777	7432	10670	7011	7581	9060	8386	12057	5922	9904	9029	16519	10361	6877	8947	6017	9368
ENSG00000171603.16	1980	3804	1936	3375	4463	1810	1563	2724	1655	4081	2752	1781	3495	3447	2725	2548	2567	3167	1605	3016	1993	1885	2792	1434	1732	3971	4550	4737	1635	1482	3587	2423	3466	3295	4052	2472	1820	3623	2880	4311	1906	3292	3347	3867	4125	3799	2225	1688	1686
ENSG00000178585.14	199	344	165	260	389	206	186	258	229	280	273	234	301	229	217	179	182	322	199	228	159	231	277	195	226	204	287	341	111	136	268	246	214	208	239	285	161	242	276	368	155	198	275	350	336	184	231	135	208
ENSG00000162441.11	256	419	231	395	570	198	202	385	268	393	331	226	455	372	363	311	346	457	233	336	242	235	324	204	283	456	528	497	188	202	421	327	378	405	461	410	220	415	436	459	261	415	368	484	471	341	269	195	326
ENSG00000173614.13	146	229	129	152	317	136	136	201	139	165	162	150	211	168	161	102	137	221	148	168	109	168	135	142	157	161	154	179	129	93	165	181	170	153	177	188	127	153	218	279	126	167	162	307	183	127	161	106	195
ENSG00000162444.11	244	239	214	252	446	210	227	237	302	298	302	526	198	223	280	114	186	328	334	229	187	387	219	287	312	175	159	253	142	113	231	270	222	212	172	271	320	196	352	372	157	246	209	471	220	107	309	139	464
ENSG00000130939.18	992	1403	1184	1245	2031	625	952	1247	976	1375	1310	1102	1467	1261	1222	1012	1211	1392	964	1343	885	1069	994	909	1085	1469	1484	1425	853	717	1275	1124	1383	1217	1487	1123	976	1345	1280	1531	853	1343	1327	1853	1330	973	1103	784	1049
ENSG00000054523.17	693	900	737	897	1671	395	789	925	973	990	944	776	1041	873	846	631	924	894	1018	731	511	861	657	1481	983	1052	1494	1120	656	626	1199	664	905	766	1009	784	646	970	830	1013	519	1429	1026	1434	922	550	764	617	1185
ENSG00000142657.20	3344	5532	3799	4239	9308	2461	3781	4894	4430	4836	4062	6298	3367	3336	3883	2081	2987	4856	4066	2934	3527	6157	3459	5396	4912	2882	3451	3596	2733	2083	3708	3628	3215	2535	3284	3815	4348	3635	6199	6442	2428	4287	3625	6580	3658	2341	4014	2109	6443
ENSG00000251503.8	0	1	2	0	2	0	1	1	1	0	0	1	0	2	1	1	0	0	0	2	0	3	0	0	3	0	1	0	0	1	1	0	1	1	0	1	0	2	0	0	0	0	1	0	1	1	0	0	0
ENSG00000175279.21	1	2	0	3	4	0	0	7	3	5	1	2	1	4	3	1	2	0	2	1	2	5	3	2	1	1	3	2	3	1	3	2	4	4	3	1	0	1	1	8	1	1	4	1	2	2	4	0	2
ENSG00000241563.3	0	4	1	0	2	2	0	2	0	1	1	1	1	5	2	2	0	3	0	1	3	2	0	2	0	2	1	1	1	0	1	0	0	1	0	1	0	1	2	5	1	0	1	4	2	0	2	0	1
ENSG00000160049.11	392	609	321	551	824	370	316	442	325	600	456	347	697	603	466	477	429	589	264	525	405	327	466	320	292	614	631	843	279	260	553	429	627	611	644	468	340	609	547	704	317	538	657	661	723	607	447	298	322
ENSG00000142655.12	156	282	156	236	343	150	133	197	133	301	170	158	308	267	206	177	165	244	102	213	152	152	199	156	134	277	288	312	131	119	255	192	266	226	284	200	160	257	238	293	136	218	266	298	318	270	190	101	147
ENSG00000130940.14	88	170	123	149	236	72	104	110	105	220	136	73	179	145	121	101	149	167	110	116	72	120	99	160	110	195	192	237	108	54	114	99	110	105	168	101	92	131	113	165	97	178	137	172	219	139	109	89	153
ENSG00000175262.14	7	22	6	12	33	6	6	22	7	9	13	10	12	15	15	8	7	14	4	12	1	10	16	6	12	12	16	12	12	7	21	12	7	13	8	21	16	18	15	22	10	12	15	14	16	1	16	9	9
ENSG00000120948.16	642	1049	825	996	1503	579	591	841	612	1072	842	684	1303	1114	702	788	848	951	507	1045	678	642	774	660	585	1101	1146	1073	622	553	915	722	1110	985	1067	700	735	952	788	1077	612	974	1014	1142	1149	755	909	470	613
ENSG00000277726.4	0	0	0	0	0	0	0	0	0	0	0	0	0	0	0	0	0	0	0	0	0	0	0	0	0	0	0	0	0	0	0	0	0	0	0	0	0	0	0	0	0	0	0	0	0	0	0	0	0
ENSG00000009724.16	78	63	60	58	140	21	50	43	39	63	82	46	45	72	59	45	67	49	39	82	52	50	60	44	53	71	53	36	61	57	55	52	98	60	78	48	63	45	45	53	35	67	68	101	86	45	76	34	37
ENSG00000116649.9	408	773	277	610	572	468	263	585	387	655	467	325	805	591	447	361	364	606	294	454	392	329	460	287	323	624	705	750	282	263	588	462	511	545	701	470	290	647	663	846	317	472	800	732	732	664	405	219	376
ENSG00000171824.13	418	705	497	654	944	415	406	554	356	788	603	388	799	776	594	607	530	760	340	634	427	393	574	381	390	746	812	714	376	329	698	479	743	682	800	585	380	753	611	798	414	683	792	776	894	655	570	318	439
ENSG00000198793.12	849	1428	804	1357	1860	606	794	1066	749	1342	1270	576	1535	1215	1188	1080	1007	1398	690	1193	735	667	1002	784	817	1453	1639	1443	739	635	1283	1037	1163	1182	1552	1214	688	1469	1084	1419	749	1299	1381	1640	1707	1247	903	592	786
ENSG00000171819.4	1	0	1	4	2	0	1	2	1	0	0	0	1	0	1	1	2	1	1	2	1	1	1	0	0	0	0	1	0	1	0	0	1	0	0	1	1	0	0	0	0	1	3	4	2	0	0	0	0
ENSG00000120942.13	358	683	283	569	729	313	244	425	268	595	449	300	774	739	555	448	426	584	257	574	411	266	534	328	278	745	776	628	319	236	594	432	711	657	800	405	296	687	435	740	326	512	618	668	668	660	419	241	302
ENSG00000204624.7	6	9	2	8	11	3	2	4	3	3	3	2	10	15	5	4	4	6	1	6	1	3	11	6	3	5	8	6	2	7	6	8	11	11	6	8	2	1	3	11	3	5	12	5	2	4	12	3	2
ENSG00000116661.9	33	59	34	31	75	14	26	14	23	26	34	8	46	28	28	30	25	24	23	41	27	23	31	19	26	29	56	79	19	15	41	35	49	44	31	34	17	69	23	76	12	26	47	47	43	25	25	34	8
ENSG00000132879.13	256	410	294	252	505	175	166	197	158	300	290	165	353	360	279	258	228	292	181	347	252	214	293	172	163	337	324	318	198	210	299	216	437	343	290	202	180	294	270	369	183	322	400	381	393	261	279	172	119
ENSG00000116663.10	149	224	161	250	384	320	123	448	240	378	192	150	312	169	178	120	188	252	191	149	165	213	188	300	169	189	255	329	153	111	166	207	155	161	153	230	119	178	265	296	132	233	214	253	644	191	160	142	507
ENSG00000116670.14	156	279	186	286	319	213	154	234	173	290	218	173	297	248	207	165	167	247	175	245	170	151	233	188	159	211	324	419	115	130	207	216	246	281	258	236	100	219	244	297	144	242	267	286	318	237	212	124	269
ENSG00000162490.6	19	30	32	34	42	26	30	23	48	20	57	12	28	26	25	18	44	56	35	77	22	15	83	13	19	101	237	100	29	25	71	51	81	80	101	106	8	18	34	28	28	35	58	21	98	42	35	15	41
ENSG00000177674.15	1142	1684	1134	1165	2357	1216	975	1923	1415	1495	1433	1450	1304	1049	1301	626	976	1543	1367	878	982	1557	1055	1543	1283	1021	1179	1451	906	777	1164	1370	1101	961	989	1308	1108	999	1824	2186	740	1516	1165	2299	1568	618	1228	890	1673
ENSG00000215910.7	1	3	0	0	1	1	0	0	0	0	0	2	0	0	0	1	0	0	0	1	0	2	0	1	0	1	1	0	1	0	0	0	0	0	1	0	0	0	1	4	0	1	0	1	0	1	0	0	0
ENSG00000177000.10	703	914	589	703	1307	544	505	867	557	791	711	450	873	813	631	609	636	804	512	897	566	519	674	461	595	764	1049	1038	409	446	882	736	770	856	892	799	451	867	595	1027	561	693	895	984	1070	654	594	397	587
ENSG00000011021.21	336	480	370	373	572	237	249	417	296	353	303	222	376	433	268	293	270	363	218	414	204	248	301	222	255	301	333	361	231	245	296	308	353	343	357	353	233	328	255	441	256	367	391	515	419	241	339	181	261
ENSG00000175206.10	1	4	6	2	8	4	7	3	3	4	3	3	3	2	4	2	3	2	4	3	3	6	4	0	2	3	4	2	0	9	1	4	3	4	0	5	3	1	3	9	1	4	5	11	2	0	7	5	1
ENSG00000120937.8	0	0	0	0	0	0	0	0	0	0	0	0	0	0	0	0	0	0	0	0	0	0	0	1	0	0	0	0	0	0	0	0	0	0	0	0	0	1	0	0	0	0	0	0	0	0	0	0	0
ENSG00000116685.15	1117	1560	1026	1319	2004	914	883	1245	1069	1587	1296	1358	1575	1284	1089	912	1090	1451	1138	1064	888	1213	1260	1034	1165	1379	1623	1689	852	683	1267	1318	1131	1080	1336	1277	1086	1219	1425	1869	739	1174	1382	1798	1593	1058	1154	874	1249
ENSG00000083444.16	744	813	583	811	1242	503	642	913	699	927	837	824	897	746	633	524	564	763	773	547	464	690	666	613	820	749	1212	1288	569	428	853	1006	589	570	713	1070	760	653	994	1114	486	803	747	1237	1000	505	770	554	868
ENSG00000116688.16	1414	1747	1333	1866	2227	942	1012	1874	1270	1777	1994	1625	2122	2035	1250	1159	1581	1620	1199	1248	1202	1024	1644	1097	1170	1967	2069	2475	1447	1119	1803	1593	1432	1362	1845	1872	1408	2037	2040	1821	1020	2045	1908	1776	2093	1406	1632	1410	1711
ENSG00000116691.10	393	526	376	473	764	437	397	641	391	556	428	427	479	444	377	304	373	403	354	394	323	390	380	458	386	408	404	425	345	275	369	405	441	377	415	384	396	378	486	576	276	458	452	699	534	328	457	324	505
ENSG00000120949.14	173	288	150	257	459	222	166	245	228	236	207	177	229	192	240	111	175	258	236	179	155	280	253	198	233	129	200	349	109	114	230	270	160	206	142	296	135	128	279	373	134	192	210	307	273	104	281	152	252
ENSG00000028137.18	9022	13963	7013	12288	18475	10239	8367	13533	10478	13002	10959	9486	11711	8802	10662	6835	9407	12881	11880	8473	7319	11527	9639	11064	10694	8275	11254	15139	7400	6759	11132	10015	7846	8090	8408	11503	7908	8430	12369	17380	6426	11255	9514	17844	13314	6798	10075	8024	13840
ENSG00000048707.13	1203	1795	1205	1936	2732	727	1084	1486	1096	1922	1820	959	2362	1867	1905	1724	1791	2205	1035	1755	1011	980	1598	1221	1195	2417	2837	2468	1086	1030	2207	1221	1864	2001	2814	1750	912	2524	1633	2099	1162	2452	2162	2351	2761	1917	1284	1103	1256
ENSG00000162496.8	251	320	227	333	453	165	148	181	170	202	323	147	476	467	337	214	240	359	145	347	190	156	319	212	164	323	480	322	133	147	372	265	382	360	423	286	140	333	232	358	273	311	462	414	458	419	229	133	171
ENSG00000204518.2	0	0	0	0	0	0	0	0	0	1	0	0	0	0	0	0	0	0	0	0	0	0	0	0	0	0	0	0	0	0	0	0	0	0	0	0	0	0	0	0	0	0	0	0	0	0	0	0	0
ENSG00000188984.11	0	0	0	0	0	0	0	1	0	0	0	0	0	0	0	0	0	0	0	0	0	0	0	0	0	0	0	0	0	0	1	0	0	0	0	0	0	0	0	0	0	0	0	0	0	0	0	0	0
ENSG00000157330.9	0	0	0	0	0	0	0	0	0	1	0	0	0	0	0	0	0	0	0	0	0	0	0	0	0	0	0	0	0	0	0	0	0	0	0	0	0	0	0	0	0	0	0	0	0	0	0	0	0
ENSG00000116726.4	0	0	0	0	0	0	0	0	0	0	0	0	0	0	0	0	0	0	0	0	0	0	0	0	0	0	0	0	0	0	0	0	0	0	0	0	0	0	0	0	0	0	0	0	0	0	0	0	0
ENSG00000116721.9	0	0	0	0	0	0	0	0	0	0	0	0	0	0	0	0	0	0	0	0	0	0	0	0	0	0	0	0	0	0	0	0	0	0	0	0	0	0	0	0	0	0	0	0	0	0	0	0	0
ENSG00000239810.3	0	0	0	0	0	0	0	0	0	0	0	0	0	0	0	0	0	0	0	0	0	0	0	0	0	0	0	0	0	0	0	0	0	0	0	0	0	0	0	0	0	0	0	0	0	0	0	0	0
ENSG00000179172.9	0	0	0	0	0	0	0	0	0	0	0	0	0	0	0	0	0	1	0	0	0	0	1	0	1	0	0	0	0	0	0	0	0	0	0	0	0	1	0	0	0	0	0	0	1	1	0	0	0
ENSG00000120952.4	0	0	0	0	0	0	0	0	0	0	0	0	0	0	0	0	0	0	0	0	0	0	0	0	0	0	0	0	0	0	0	0	0	0	0	0	0	0	0	0	0	0	0	0	0	0	0	0	0
ENSG00000243073.3	0	0	0	0	0	0	0	0	0	0	0	0	0	0	0	0	0	0	0	0	0	0	0	0	0	0	0	0	0	0	0	0	0	0	0	0	0	0	0	0	0	0	0	0	0	0	0	0	0
ENSG00000187545.5	0	0	0	0	0	0	0	0	0	0	0	0	0	0	0	0	0	0	0	0	0	0	0	0	0	0	0	0	0	0	0	0	0	0	0	0	0	0	0	0	0	0	0	0	0	0	0	0	0
ENSG00000204510.5	0	0	0	0	0	0	0	0	0	0	0	0	0	0	0	0	0	0	0	0	0	0	0	0	0	0	0	0	0	0	0	0	0	0	0	0	0	0	0	0	0	0	0	0	0	0	0	0	0
ENSG00000232423.6	0	0	0	0	0	0	0	0	0	0	0	0	0	0	0	0	0	0	0	0	0	0	0	0	0	0	0	0	0	0	0	0	0	0	0	0	0	0	0	0	0	0	0	0	0	0	0	0	0
ENSG00000274764.5	0	0	0	0	0	0	0	0	0	0	0	0	0	0	0	0	0	0	0	0	0	0	0	0	0	0	0	0	0	0	0	0	0	0	0	0	0	0	0	0	0	0	0	0	0	0	0	0	0
ENSG00000277058.2	0	0	0	0	0	0	0	0	0	0	0	0	0	0	0	0	0	1	0	0	0	0	0	0	0	0	0	0	0	0	0	0	0	0	0	0	0	0	0	0	0	0	0	0	0	0	0	0	0
ENSG00000229571.7	0	0	0	0	0	0	0	0	0	0	0	0	0	0	0	0	0	0	0	0	0	0	0	0	0	0	0	0	0	0	0	0	0	0	0	0	0	0	0	0	0	0	0	0	0	0	0	0	0
ENSG00000275774.2	0	0	0	0	0	0	0	0	0	0	0	0	0	0	0	0	0	0	0	0	0	0	0	0	0	0	0	0	0	0	0	0	1	0	0	1	0	0	0	0	0	0	0	0	0	0	0	0	0
ENSG00000280267.4	0	0	0	0	0	0	0	0	0	0	0	0	0	0	0	0	0	0	0	0	0	0	0	0	0	0	0	0	0	0	0	0	0	0	0	0	0	0	0	0	0	0	0	0	0	0	0	0	0
ENSG00000179412.10	0	0	0	0	0	0	0	0	0	0	0	0	0	0	0	0	0	0	1	0	0	0	0	0	0	0	0	0	0	0	0	0	0	0	0	0	0	0	0	0	0	0	0	0	0	0	0	0	0
ENSG00000204505.4	0	0	0	0	0	0	0	0	0	0	0	0	0	0	0	0	0	0	0	0	0	0	0	0	0	0	0	0	0	0	0	0	0	0	0	0	0	0	0	0	0	0	0	0	0	0	0	0	0
ENSG00000279169.2	0	0	0	0	0	0	0	0	0	0	0	0	0	0	0	0	0	0	0	0	0	0	0	0	0	0	0	0	0	0	0	0	0	0	0	0	0	0	0	0	0	0	0	0	0	0	0	0	0
ENSG00000279804.2	0	0	0	0	0	0	0	0	0	0	0	0	0	0	0	0	0	0	0	0	0	0	0	0	0	0	0	0	0	0	0	0	0	0	0	0	0	0	0	0	0	0	0	0	0	0	0	0	0
ENSG00000270601.4	0	0	0	0	0	0	0	0	0	0	0	0	0	0	0	0	0	0	0	0	0	0	0	0	0	0	0	0	0	0	0	0	0	0	0	0	0	0	0	0	0	0	0	0	0	0	0	0	0
ENSG00000182330.10	0	0	0	0	0	0	0	0	0	0	0	0	0	0	0	0	0	0	0	0	0	0	0	0	0	0	0	0	0	0	0	0	0	0	0	0	0	0	0	0	0	0	0	0	0	0	0	0	0
ENSG00000237700.2	0	0	0	0	0	0	0	0	0	0	0	0	0	0	0	0	0	0	0	0	0	0	0	0	0	0	0	0	0	0	0	0	0	0	0	0	0	0	0	0	0	0	0	0	0	0	0	0	0
ENSG00000204501.7	0	0	0	0	0	0	0	0	0	0	0	0	0	0	0	0	0	0	0	0	0	0	0	0	0	0	0	0	0	0	0	0	0	0	0	0	0	0	0	0	0	0	0	0	0	0	0	0	0
ENSG00000204481.7	0	0	0	0	0	0	0	0	0	0	0	0	0	0	0	0	0	0	0	0	0	0	0	0	0	0	0	0	0	0	0	0	0	0	0	0	0	0	0	0	0	0	0	0	0	0	0	0	0
ENSG00000204480.7	0	0	0	0	0	0	0	0	0	0	0	0	0	0	0	0	0	0	0	0	0	0	0	0	0	0	0	0	0	0	0	0	0	0	0	0	0	0	0	0	0	0	0	0	0	0	0	0	0
ENSG00000204479.4	0	0	0	0	0	0	0	0	0	0	0	0	0	0	0	0	0	0	0	0	0	0	0	0	0	0	0	0	0	0	0	0	0	0	0	0	0	0	0	0	0	0	0	0	0	0	0	0	0
ENSG00000204478.9	0	0	0	0	0	0	0	0	0	0	0	0	0	0	0	0	0	0	0	0	0	0	0	0	0	0	0	0	0	0	0	0	0	0	0	0	0	0	0	0	0	0	0	0	0	0	0	0	0
ENSG00000162494.5	0	0	0	0	0	0	0	0	0	0	0	0	0	0	0	0	0	0	0	0	0	0	0	0	0	0	2	0	0	0	1	0	0	0	0	0	1	1	0	0	0	1	0	0	0	0	0	0	0
ENSG00000162493.16	0	0	1	0	0	0	0	0	0	0	0	0	0	0	0	0	0	0	0	0	0	0	0	0	0	0	0	0	0	0	0	0	0	0	0	0	0	0	0	0	0	1	0	0	0	0	0	0	1
ENSG00000116731.22	1316	1906	1351	1889	2931	763	1185	1577	1266	1940	1916	1092	2139	1878	1741	1697	1790	2106	1229	1944	1155	1100	1395	1444	1298	2267	2427	2319	1275	1130	1931	1351	1930	1883	2432	1526	1072	2251	1611	2048	1283	2217	2119	2511	2367	1893	1523	1028	1341
ENSG00000189337.16	124	40	107	87	127	27	71	13	136	86	150	11	29	88	73	69	109	78	156	120	84	79	48	62	131	105	78	71	80	57	91	38	52	41	99	31	10	24	53	32	39	120	65	133	55	36	82	55	135
ENSG00000171729.13	33	74	12	38	99	31	17	77	53	22	9	34	32	46	16	36	15	19	35	17	14	35	16	40	21	16	26	35	20	5	19	66	31	36	11	60	26	18	29	81	8	16	13	42	78	13	17	18	59
ENSG00000142621.19	6	2	6	14	50	7	12	10	7	16	5	7	8	10	3	2	1	13	2	10	3	10	12	5	10	4	28	27	0	3	10	5	6	4	8	7	3	5	20	6	4	15	23	16	9	8	7	4	4
ENSG00000142634.12	7764	8712	8931	9385	17242	6231	7175	7779	9024	13713	9296	8475	10223	6292	7854	6018	7628	11127	9074	8506	6733	10505	7998	11367	9589	8190	11272	13333	6944	4955	7887	7460	7118	6068	7675	8107	7590	6649	9472	10178	5734	9387	9022	15219	10957	5816	8492	6064	11116
ENSG00000162438.11	8	2	3	1	9	3	0	7	3	10	5	6	6	6	3	1	2	6	5	7	6	4	1	10	3	6	1	2	4	4	2	3	5	4	2	6	5	2	5	3	9	2	4	10	7	3	3	1	6
ENSG00000142615.7	0	0	0	0	0	0	1	2	0	0	0	0	0	2	0	0	1	0	0	2	0	0	0	0	0	0	1	0	1	1	0	1	2	0	0	1	0	0	1	0	0	0	0	1	0	0	0	1	0
ENSG00000215704.9	4	1	5	1	6	0	2	2	0	0	1	0	3	2	2	0	2	4	1	0	1	2	2	3	1	1	3	0	2	3	0	0	3	1	2	1	1	2	1	1	3	2	1	4	4	1	4	0	1
ENSG00000132906.17	217	295	230	275	473	169	195	283	215	266	246	271	271	253	249	206	224	311	208	244	187	255	246	241	200	245	256	308	168	174	233	237	288	209	263	216	200	242	329	326	168	231	244	419	310	215	245	155	252
ENSG00000116138.12	331	534	278	519	720	254	253	443	276	465	476	267	574	656	454	436	434	537	244	450	329	260	434	295	282	621	600	589	278	260	562	421	524	574	687	388	262	594	459	587	290	520	553	702	659	511	412	227	263
ENSG00000116771.5	87	144	56	131	146	101	30	138	44	75	101	83	202	214	143	132	105	107	60	108	129	40	110	69	43	228	153	128	57	59	180	72	174	154	176	60	64	169	78	198	73	136	139	183	154	163	107	59	39
ENSG00000197312.11	599	926	668	925	1228	482	507	854	557	919	789	512	1099	927	792	709	661	1078	451	802	554	467	709	510	460	1026	1274	1174	457	468	952	706	880	928	1155	874	472	1052	814	957	603	1002	1046	1190	1150	846	693	457	661
ENSG00000215695.1	0	0	0	0	0	0	0	0	0	0	0	0	0	0	0	0	0	0	0	0	0	0	0	0	0	0	0	0	0	0	0	0	0	0	0	0	0	0	0	0	0	0	0	0	0	0	0	0	0
ENSG00000116786.11	1062	1692	1044	1396	2134	904	870	1399	1044	1338	1336	1056	1481	1469	1178	988	1207	1453	974	1347	922	1054	1280	969	1073	1324	1480	1635	912	852	1194	1213	1370	1278	1322	1161	963	1312	1326	1798	845	1261	1474	1887	1681	1168	1214	842	1176
ENSG00000162461.7	15	25	32	21	42	17	11	21	8	12	19	21	18	25	18	11	15	21	8	24	17	23	20	26	8	17	17	11	18	16	16	17	34	22	18	5	33	9	21	9	20	12	28	33	16	8	25	15	14
ENSG00000162460.6	0	0	0	0	0	0	0	0	0	0	0	0	0	0	0	0	0	0	0	0	0	0	0	0	0	0	0	0	0	0	0	0	0	0	0	0	0	0	0	0	0	0	0	0	0	0	0	0	0
ENSG00000162458.12	0	1	0	1	3	0	0	0	0	1	0	1	2	2	0	0	0	0	0	0	0	0	1	0	1	0	0	1	0	2	0	0	0	0	0	0	1	0	1	0	0	0	1	1	0	0	0	1	0
ENSG00000233954.6	38	80	37	41	87	36	24	39	45	35	52	52	40	64	67	25	33	65	34	32	41	36	35	26	34	44	43	74	35	19	37	47	48	46	57	36	38	30	64	66	33	38	50	71	49	50	24	29	44
ENSG00000065526.10	2648	3803	2833	3563	6243	1887	2548	3222	2704	3778	3941	2263	4506	3805	3685	3088	3689	4461	2782	3931	2174	2629	3134	2612	2914	4856	5463	4764	2744	2127	4052	2765	3889	3593	4783	3330	2220	4299	3412	4385	2459	4062	3791	5500	4631	3198	2917	2514	2981
ENSG00000116809.11	350	574	434	442	803	330	303	468	334	574	492	410	609	553	384	361	380	538	306	482	373	431	413	370	372	468	535	537	381	313	443	388	502	461	470	409	378	421	481	597	306	462	509	651	603	400	462	268	380
ENSG00000183888.4	0	0	0	0	0	0	0	0	0	0	0	0	0	0	0	0	0	0	0	0	0	0	0	0	0	0	0	0	0	0	0	0	0	0	0	0	0	0	0	1	0	0	0	0	0	0	0	0	0
ENSG00000173641.17	0	0	0	0	1	0	0	0	0	0	0	0	1	0	1	0	0	0	0	0	0	0	0	0	0	0	0	0	0	0	0	0	1	0	0	0	0	0	1	0	0	1	0	0	0	0	0	0	0
ENSG00000186510.11	1	0	0	0	0	0	3	0	1	0	0	0	1	0	0	0	0	0	0	0	2	0	0	0	0	0	0	0	0	1	0	1	0	0	0	0	0	0	0	0	0	0	0	0	0	0	0	0	0
ENSG00000184908.17	0	0	0	0	0	0	0	0	0	0	0	0	0	0	0	0	0	0	0	0	0	0	0	0	0	0	0	0	0	0	0	0	1	0	0	0	0	0	0	0	0	0	0	0	0	0	0	0	0
ENSG00000185519.8	0	0	1	0	0	0	0	0	0	1	0	0	0	0	0	0	0	1	0	1	0	0	0	0	0	0	0	0	0	0	0	0	0	0	0	0	0	0	0	0	0	0	0	0	0	0	0	0	0
ENSG00000142627.12	11	49	13	13	18	25	11	34	13	18	14	9	63	24	35	20	12	68	5	15	15	17	67	8	9	24	38	51	10	18	42	21	8	28	64	84	5	40	69	31	21	16	35	26	44	6	27	24	33
ENSG00000142632.16	40	95	66	83	126	64	38	80	32	99	78	65	119	111	58	61	81	63	46	80	64	47	69	35	44	104	86	53	56	41	74	65	116	63	107	85	66	62	79	119	37	76	63	130	118	65	73	44	38
ENSG00000132881.11	33	41	32	38	55	26	24	30	21	40	29	28	66	49	48	35	38	48	30	34	31	19	39	31	39	54	71	61	34	24	63	37	49	29	69	45	25	41	34	70	30	47	54	73	63	56	32	30	30
ENSG00000037637.10	481	723	568	649	964	426	392	628	391	677	591	469	727	659	585	506	509	679	385	639	397	485	533	406	465	700	709	798	349	326	658	488	656	546	704	480	517	657	624	792	355	664	659	817	766	553	556	342	471
ENSG00000055070.16	1137	1814	1085	1743	2194	1118	958	1628	1068	1977	1503	1232	2073	1732	1378	1224	1242	1762	1038	1434	1152	1176	1411	1089	1171	1674	2189	2061	877	757	1577	1291	1579	1620	1684	1298	1031	1569	1641	2117	1022	1469	1703	1904	2094	1709	1223	880	1294
ENSG00000187144.11	1	4	2	6	1	1	3	1	1	3	1	1	0	0	0	3	1	0	1	3	1	1	2	0	0	4	0	2	4	0	1	0	2	2	1	1	2	0	0	2	1	1	0	2	1	3	3	1	0
ENSG00000157191.19	1489	2385	1251	2058	2613	1235	1081	2196	1085	1949	1446	1361	2279	1943	1736	1298	1338	2137	1172	1543	1246	1337	1573	1232	1303	1868	2222	2136	988	904	2114	1694	1918	1887	2103	1562	1203	2034	1916	2504	1130	1860	1786	2338	2185	1972	1345	1001	1320
ENSG00000219481.10	68	166	133	137	211	31	63	122	70	80	137	73	238	221	124	84	174	81	59	140	56	65	130	67	77	198	113	166	74	57	72	55	134	109	219	62	80	225	70	174	108	144	84	152	215	112	145	56	71
ENSG00000058453.16	499	958	691	541	1003	340	374	558	232	545	502	336	817	895	591	483	454	592	276	616	378	422	522	295	334	658	663	687	483	389	584	380	817	697	626	370	484	694	581	852	335	635	712	878	745	552	554	419	308
ENSG00000117122.13	0	2	0	1	0	1	0	0	0	2	0	0	0	0	0	0	1	2	0	0	0	0	0	0	1	0	0	0	0	1	0	0	0	0	0	0	0	0	0	0	1	0	0	0	2	0	0	0	0
ENSG00000159363.17	511	1005	471	793	1074	555	419	861	462	895	713	508	1005	843	670	605	568	868	416	670	491	480	691	527	491	899	1105	989	457	408	878	710	741	698	916	720	438	814	894	1235	445	696	855	1013	1076	756	608	368	528
ENSG00000117118.9	596	857	512	759	982	568	456	777	625	846	650	694	665	704	611	512	543	837	590	611	497	646	608	646	601	642	760	741	443	357	668	661	667	626	738	659	506	634	753	945	472	708	655	886	795	575	638	435	733
ENSG00000117115.12	2401	4460	4688	2882	4545	2179	3552	3281	4857	3978	4773	3417	2231	2086	2361	1374	4547	3858	5168	2262	1960	3735	2537	5454	5532	3493	2107	1091	2698	1740	2024	2923	2350	1306	3044	2794	2912	946	3738	5552	2432	3420	2280	8820	2859	1155	3979	1954	6840
ENSG00000142623.9	0	0	0	0	0	0	0	0	0	0	0	0	0	0	0	0	0	0	0	0	0	0	0	0	0	0	0	0	0	0	0	0	0	0	0	0	0	0	0	0	0	0	0	0	0	0	0	0	1
ENSG00000142619.4	0	0	0	0	0	0	1	0	0	0	0	0	0	0	0	0	0	0	0	0	0	1	0	0	0	0	0	0	0	0	0	0	0	0	0	0	0	0	1	0	0	0	0	0	0	0	0	0	0
ENSG00000159339.13	1572	948	2478	1679	2514	865	1294	1213	2656	1747	2116	2100	1025	1414	1467	625	1547	1548	2772	1350	1286	2514	1518	2293	1996	1494	1016	1143	1352	826	1007	1124	1862	859	1166	1082	2129	1292	1836	1380	802	1763	1178	2246	939	638	2399	951	3193
ENSG00000276747.1	9	0	9	18	21	13	2	9	2	28	6	0	12	3	0	2	0	13	3	9	4	10	1	5	7	5	22	0	2	1	17	9	3	8	8	15	0	0	11	1	0	9	4	1	10	11	1	2	9
ENSG00000179051.13	1068	1847	936	1668	2407	1193	869	1821	964	1789	1255	905	1936	1572	1280	1101	1106	1899	881	1335	956	871	1398	918	942	1586	2181	1989	791	744	1671	1315	1507	1472	1764	1435	958	1686	1636	2046	830	1493	1736	2017	2049	1442	1144	817	1148
ENSG00000074964.16	391	717	361	441	811	336	306	714	327	464	320	339	527	479	332	246	285	622	376	396	206	418	381	340	360	351	483	515	329	243	473	624	409	424	316	613	310	387	622	879	243	329	421	762	638	161	447	288	510
ENSG00000117148.7	0	0	0	0	0	0	0	0	0	0	0	0	0	0	0	0	0	0	0	0	0	0	0	0	0	0	0	0	0	0	0	0	0	0	0	0	0	0	0	0	0	0	0	0	0	0	0	0	0
ENSG00000117154.11	0	0	0	0	1	0	0	0	0	0	0	0	0	0	0	0	0	0	0	0	0	0	0	0	0	0	0	0	0	0	0	0	0	0	1	0	0	0	0	0	0	0	0	2	0	0	0	0	0
ENSG00000179023.8	5	1	5	2	10	1	0	4	9	2	0	5	2	4	2	0	1	4	5	2	1	3	6	2	1	16	1	1	0	1	1	1	0	0	13	3	0	3	11	3	5	1	2	4	1	1	4	1	1
ENSG00000009709.11	0	0	0	0	0	0	0	0	0	0	0	0	0	0	0	0	0	0	0	0	0	0	0	0	0	0	0	0	0	0	0	0	0	0	0	0	0	0	0	0	0	0	0	0	0	0	0	0	0
ENSG00000179002.5	0	0	0	0	0	0	0	0	0	0	0	0	0	0	0	0	0	0	0	0	0	0	1	0	0	0	0	0	0	0	0	0	0	0	0	0	0	0	0	0	0	0	0	0	0	0	0	0	0
ENSG00000255275.3	0	0	0	0	1	0	0	0	0	0	0	0	0	0	0	0	0	0	0	0	0	0	0	0	0	0	0	0	0	0	0	0	0	0	0	0	0	0	0	0	0	0	0	0	0	0	0	0	0
ENSG00000159423.16	40	48	29	35	65	37	34	34	33	49	45	32	42	36	29	19	22	51	31	35	20	26	33	28	27	27	35	56	23	22	44	42	38	40	42	49	35	31	54	54	21	37	36	60	44	23	34	23	42
ENSG00000169991.10	548	946	401	989	968	375	459	619	439	1097	773	341	1328	870	580	770	779	969	474	863	429	345	673	415	536	970	1323	1360	291	363	979	672	892	849	994	662	409	802	748	1071	472	713	995	878	1093	1089	559	283	375
ENSG00000127481.14	2621	4018	2557	4126	5935	1821	2664	3394	2655	4218	3972	2016	4836	3821	4061	3376	3786	4587	2607	3852	2290	2291	3373	2874	2591	5225	5564	4874	2741	2355	4509	2717	3827	3914	5737	3777	1861	4821	3694	4426	2502	5048	4333	5172	5562	4182	2821	2491	3035
ENSG00000127463.13	446	787	391	675	1013	370	380	614	364	698	535	354	738	682	458	492	485	746	328	632	377	332	520	365	406	726	918	763	371	336	758	499	642	659	732	575	387	755	560	805	334	794	771	903	833	602	497	308	448
ENSG00000053372.4	184	349	137	300	368	188	137	292	147	296	231	203	391	304	229	165	201	287	113	229	215	150	234	153	165	321	354	321	131	153	316	248	279	306	357	186	182	346	314	409	149	276	363	306	370	293	192	118	180
ENSG00000162482.4	5	10	2	2	7	5	5	4	1	6	6	0	4	7	3	2	2	6	1	3	3	2	4	0	1	4	5	5	2	5	5	2	3	2	3	5	3	4	1	2	1	6	8	4	4	5	2	4	2
ENSG00000053371.12	258	433	215	415	481	259	216	368	213	416	290	267	516	423	347	260	258	396	248	390	255	259	321	234	251	375	527	492	174	159	451	372	336	384	477	318	201	390	359	623	233	352	427	410	403	395	311	194	245
ENSG00000040487.12	105	187	143	132	241	91	95	157	118	149	94	127	146	140	97	98	115	152	92	133	94	115	136	88	110	138	167	154	72	91	144	137	136	108	116	148	97	114	149	208	85	154	137	174	163	93	145	82	122
ENSG00000077549.17	4379	7216	4101	6061	8387	3930	3883	5416	4428	7231	5222	5434	7045	6034	5309	4037	4350	6554	4182	5230	4399	5149	5022	4998	5047	5768	6528	7292	3119	2816	5738	4759	5347	5134	6069	4832	4332	5892	6271	7721	3659	5411	5958	7460	6439	5457	4856	3242	5193
ENSG00000173436.13	71	112	74	115	170	52	55	96	48	99	86	72	155	156	110	95	93	119	57	120	88	73	82	61	55	153	153	121	70	55	148	79	149	117	147	62	61	128	104	138	72	103	103	141	129	132	87	29	54
ENSG00000270136.5	0	0	0	0	0	0	0	0	0	0	0	0	0	0	0	0	0	0	0	0	1	0	0	0	0	0	0	0	0	0	0	0	1	0	0	0	0	0	0	0	0	0	1	0	0	0	1	0	0
ENSG00000158747.13	4	8	4	9	12	7	7	1	3	7	4	6	8	13	7	13	15	13	2	12	6	9	5	1	10	10	2	3	5	4	9	6	20	9	11	6	6	17	3	10	6	14	11	9	10	8	5	6	3
ENSG00000158748.3	1	22	4	10	2	5	9	6	5	9	11	6	11	34	3	0	8	21	2	22	1	0	11	0	7	9	6	14	6	5	5	9	1	0	10	12	10	16	4	23	10	16	9	7	17	16	8	4	8
ENSG00000162542.13	185	339	199	294	408	169	156	299	171	419	228	148	355	264	202	212	187	318	166	260	213	165	247	163	165	340	339	381	167	155	303	252	311	277	320	248	155	317	222	368	192	264	330	348	383	295	213	140	167
ENSG00000178828.6	0	0	0	0	0	0	0	0	0	0	0	0	0	0	0	0	0	0	0	0	0	0	0	0	0	0	0	0	0	0	0	0	0	0	0	0	0	0	0	0	0	0	0	0	0	0	0	0	0
ENSG00000169914.5	124	192	143	162	290	80	128	162	85	214	162	125	306	226	197	141	143	155	103	197	121	119	147	94	87	240	212	159	137	127	159	137	205	192	228	121	124	179	148	166	122	189	217	233	197	160	178	89	81
ENSG00000188784.4	0	0	0	0	0	0	0	0	0	0	0	0	0	0	0	0	0	0	0	0	0	0	0	0	0	0	0	0	0	0	0	0	0	0	0	0	0	0	0	0	0	0	0	0	0	0	0	0	0
ENSG00000188257.10	0	0	0	0	0	0	0	0	0	0	0	0	0	0	0	0	0	0	0	0	0	0	0	0	0	0	0	0	0	0	0	0	0	0	0	0	0	0	0	0	0	0	0	0	0	0	0	0	0
ENSG00000127472.10	0	0	0	0	0	0	0	0	0	0	0	0	0	2	0	0	0	0	0	0	0	0	0	0	0	0	0	0	0	0	0	0	0	0	0	0	0	0	0	1	0	0	0	0	0	0	0	0	0
ENSG00000117215.14	11	15	4	15	5	7	7	6	7	8	6	7	7	9	4	3	3	7	5	6	2	1	7	1	4	6	4	4	2	3	4	4	2	6	13	2	1	18	7	13	8	7	8	10	3	16	1	1	0
ENSG00000158786.4	0	0	0	0	0	0	0	0	0	0	0	0	0	0	0	0	0	0	0	0	0	1	0	0	1	0	0	0	0	0	0	0	0	0	0	1	0	0	1	0	0	0	0	0	0	0	0	0	0
ENSG00000187980.6	0	0	0	1	3	0	0	2	0	2	0	0	1	2	1	1	1	2	4	0	1	0	1	0	0	1	0	1	0	0	1	4	1	1	1	2	0	5	4	0	1	2	5	1	0	2	2	1	0
ENSG00000162543.5	20	44	115	44	46	18	24	32	31	70	38	38	44	23	27	31	21	54	42	27	17	12	26	22	25	42	24	71	18	23	31	52	26	29	30	45	21	34	42	33	14	21	66	46	48	37	34	7	28
ENSG00000158816.15	0	2	0	1	7	0	1	0	0	0	3	1	1	0	2	0	0	1	0	2	0	3	0	1	0	4	1	2	0	1	0	0	3	1	0	0	0	2	0	0	0	0	0	1	0	0	3	0	1
ENSG00000162545.5	37	68	41	58	50	29	24	34	18	84	62	33	113	57	47	89	65	48	29	65	24	29	57	23	30	89	108	140	28	35	69	46	55	63	92	38	39	78	54	88	38	75	83	78	85	64	51	21	20
ENSG00000090432.6	286	491	297	434	667	345	255	405	352	654	396	381	542	462	390	302	362	453	325	378	269	406	369	310	313	492	523	535	225	198	447	358	418	415	529	364	267	455	455	608	279	409	486	534	517	412	341	197	334
ENSG00000183114.7	0	0	0	0	0	0	0	0	0	0	0	0	0	0	0	0	0	0	0	0	0	0	0	0	0	0	0	0	0	0	0	0	0	0	0	0	0	0	0	0	0	0	0	0	0	0	0	0	0
ENSG00000158825.5	898	819	1394	757	1427	517	865	983	1366	889	902	1411	830	750	844	386	844	785	1640	709	1060	1540	712	1261	1442	1022	728	647	592	495	731	816	804	454	853	670	875	917	1673	1231	617	764	781	1747	656	382	1096	548	1225
ENSG00000158828.7	409	230	518	383	666	417	473	625	471	388	459	493	389	416	454	341	353	405	510	393	418	387	396	516	609	346	316	399	553	514	323	362	497	422	395	458	340	361	587	310	434	404	320	865	321	344	399	651	562
ENSG00000244038.9	1421	2448	1137	2179	2672	1525	1300	2204	1496	2594	1977	1385	2677	2021	1737	1489	1490	2471	1289	1690	1409	1309	1737	1300	1365	1967	2647	2993	993	931	2136	1986	1787	2061	2158	2127	1098	2332	2408	2872	1266	2095	2421	2661	2712	2286	1389	1055	1688
ENSG00000117245.12	1	7	2	4	4	4	2	7	1	7	1	3	8	4	0	0	2	13	1	2	1	1	16	0	3	6	5	2	4	3	5	9	0	6	10	1	0	5	10	4	2	2	10	5	2	2	5	4	2
ENSG00000189410.11	0	1	0	0	1	0	0	0	0	1	1	0	0	0	0	0	0	0	0	0	0	0	0	0	0	1	0	0	0	0	1	1	0	0	0	1	1	0	0	0	1	0	0	0	0	0	1	1	1
ENSG00000127483.17	2728	4213	3081	3362	5443	1705	2257	3024	2135	3934	3378	2458	4280	4109	3165	2939	3008	3599	2187	3738	2250	2411	2844	2164	2365	4495	4627	3302	2301	1810	3408	2366	4191	3280	4016	2505	2863	3401	2812	4124	2296	3566	3542	4682	4074	3020	3079	1634	2421
ENSG00000075151.20	865	1146	883	1325	1644	434	732	1038	925	1497	1001	652	1292	1028	989	823	972	1340	847	1018	652	739	851	1037	842	1192	1738	1522	865	576	1129	795	1096	943	1195	1135	656	1081	1094	1294	744	1234	1205	1599	1554	1002	927	631	1345
ENSG00000117298.14	2966	3791	2928	3824	5977	2278	3276	2921	3517	4116	3539	3199	4013	3159	4334	2310	3545	3789	4449	3126	3098	3979	2864	5112	4364	3705	3161	4369	3769	2030	3091	2774	3577	2481	3524	2811	2926	3410	2991	4250	2192	3852	3692	5811	3582	2654	3606	3080	5277
ENSG00000142794.18	92	75	132	84	323	83	36	174	86	211	167	22	145	176	159	157	151	184	44	130	153	110	154	41	46	90	210	198	38	144	106	59	200	221	106	77	40	180	199	69	143	123	285	123	230	91	157	48	59
ENSG00000162551.13	2539	2303	3710	4739	8542	607	3316	253	4575	2460	3919	3095	2890	2985	3647	1717	5038	2214	6539	2538	2202	9406	1473	15508	5144	4068	3485	4281	4559	2037	3051	1357	2923	1408	3902	1237	2693	1949	1576	2720	1281	6102	3491	8399	1452	1662	2335	2936	4650
ENSG00000076864.19	212	28	21	35	23	94	217	1610	62	9	11	60	1	10	8	42	12	85	53	12	86	20	168	25	192	47	74	16	7	182	116	5	12	8	94	6	33	103	154	51	54	6	18	13	9	39	115	21	191
ENSG00000090686.15	862	1307	1067	1154	2019	581	815	1032	837	1220	1140	891	1293	1199	973	895	988	1314	822	1172	775	897	875	783	933	1292	1287	1172	722	618	1123	922	1251	1025	1338	997	863	1228	1133	1313	725	1202	1212	1656	1306	994	1121	713	904
ENSG00000187942.11	0	4	2	7	5	1	0	3	3	2	3	1	4	3	3	4	3	9	5	4	1	0	4	0	1	6	1	5	1	1	4	7	6	4	5	1	1	2	4	3	2	3	7	8	6	3	9	1	5
ENSG00000142798.17	47	46	35	99	95	36	71	73	38	40	59	35	68	74	113	65	33	145	38	109	58	31	100	43	48	93	172	124	40	62	123	76	146	167	121	111	23	147	73	46	103	76	135	94	52	129	68	60	61
ENSG00000219073.7	0	0	1	0	0	0	0	0	0	0	0	0	0	0	0	0	0	0	0	0	0	0	0	0	0	0	0	0	0	0	0	0	0	0	0	0	0	0	0	0	0	0	0	0	0	0	0	0	0
ENSG00000142789.19	0	0	0	0	0	0	0	0	0	0	0	0	0	0	0	0	0	0	0	0	0	0	0	0	0	0	0	0	0	0	0	0	1	0	0	0	0	0	0	0	0	0	0	0	0	0	0	0	0
ENSG00000070831.15	4292	6344	4078	5556	8438	3574	3722	5265	4829	6572	4973	4971	6578	5251	4821	4045	4388	5986	4730	4670	3656	4845	4144	4873	4404	6078	6048	5690	3230	2664	5139	4513	5039	4997	5915	4434	4163	5136	5641	6791	3839	5018	5150	7601	6303	3993	4430	2813	5127
ENSG00000162552.14	4	2	9	2	11	0	8	3	3	5	4	3	3	21	5	5	3	2	1	4	5	8	1	4	3	7	1	2	8	6	4	0	8	1	6	5	5	5	7	6	6	6	4	7	4	2	6	2	6
ENSG00000184677.16	747	1185	849	1145	1799	553	619	1001	530	1099	1058	518	1491	1321	823	930	820	1166	516	1312	719	622	869	647	677	1338	1680	1299	705	757	1212	754	1262	1217	1315	916	695	1052	1060	1053	716	1099	1336	1488	1446	1038	1039	602	642
ENSG00000070886.11	0	0	0	0	0	0	0	0	0	0	0	1	0	0	0	0	0	0	0	0	0	0	0	0	1	0	0	0	0	0	0	0	0	0	1	0	0	0	0	0	0	0	0	0	0	0	0	0	0
ENSG00000173372.16	58	34	40	94	144	40	36	895	48	38	14	50	66	80	54	21	19	16	47	34	47	65	52	45	38	26	190	205	53	17	142	68	42	43	28	50	37	32	129	59	12	70	17	59	90	39	50	55	37
ENSG00000159189.11	7	5	7	15	23	12	2	376	8	11	4	4	7	5	9	1	2	1	11	5	6	6	5	10	5	8	31	52	1	0	40	10	1	4	7	7	7	6	14	6	7	13	2	10	45	5	11	6	4
ENSG00000173369.15	30	17	13	58	87	32	12	637	20	27	10	9	18	16	21	7	6	8	18	14	17	25	16	30	10	9	86	122	13	6	68	40	14	24	9	38	6	8	48	19	14	32	5	11	71	21	12	12	30
ENSG00000133216.16	48	138	36	96	123	44	57	103	59	61	52	66	79	77	45	26	53	43	46	53	32	43	70	75	79	26	102	65	42	31	128	112	41	52	55	111	32	71	119	158	5	119	47	143	310	29	51	86	91
ENSG00000215906.8	0	0	0	0	0	0	0	0	0	0	0	0	0	0	0	0	0	0	0	0	0	0	0	0	0	0	0	0	0	0	0	0	0	0	0	0	0	0	0	0	0	0	0	0	0	0	0	0	0
ENSG00000227868.5	2	0	0	0	1	0	0	1	0	0	1	3	1	1	2	1	0	0	0	1	0	1	0	1	0	1	1	0	0	0	1	1	1	0	0	0	0	1	0	0	1	0	0	0	1	0	0	1	0
ENSG00000004487.15	595	1004	492	842	1170	498	496	790	490	877	751	447	1062	899	742	702	661	882	496	804	510	484	729	514	508	921	1103	1094	451	425	962	673	900	916	1047	706	477	992	754	1052	538	816	980	1052	1029	917	632	412	501
ENSG00000169641.13	316	519	271	563	683	208	268	472	299	504	481	219	725	540	374	488	484	567	274	477	291	197	419	279	310	714	803	893	211	218	561	351	483	539	710	445	231	575	441	611	309	545	592	694	722	519	345	252	324
ENSG00000179546.4	0	0	0	0	0	0	0	0	0	0	0	0	0	0	0	0	0	0	0	0	0	0	0	0	0	0	0	0	0	0	0	0	0	0	0	0	0	0	0	0	0	0	0	0	0	1	0	0	0
ENSG00000125944.18	1410	2352	1232	2276	2605	1068	1090	2092	1259	2554	1762	1155	2790	2269	1772	1853	1696	2468	1135	1925	1195	1135	1595	1252	1207	2436	2806	2647	1040	949	2228	1591	2209	2161	2525	1698	1142	2259	1767	2414	1427	2135	2146	2563	2654	1907	1468	990	1384
ENSG00000125945.14	125	213	161	228	291	88	114	223	117	214	183	120	271	191	159	190	184	237	127	184	114	118	146	128	117	241	286	259	122	90	228	176	205	214	223	196	124	214	195	244	121	219	228	254	228	179	145	87	140
ENSG00000204219.9	116	169	56	148	198	84	59	148	33	83	106	71	208	291	169	143	110	116	35	203	156	87	145	63	52	218	220	107	77	61	222	95	289	281	215	86	68	128	143	180	110	150	142	181	169	183	105	81	53
ENSG00000088280.18	17	18	12	13	15	5	24	25	12	11	18	6	25	25	17	14	12	18	8	29	14	14	22	9	17	25	21	24	8	19	21	16	25	17	15	15	13	19	17	16	10	14	27	32	18	26	15	31	6
ENSG00000007968.6	199	227	1321	257	504	295	252	403	290	258	125	181	196	261	203	189	133	241	252	244	240	204	228	192	259	198	243	270	195	214	211	149	281	204	212	200	154	225	337	302	218	212	247	548	233	247	233	188	271
ENSG00000117318.8	238	304	178	368	312	212	103	157	79	161	153	172	414	446	267	303	213	231	111	350	180	124	235	115	134	484	285	249	162	157	252	175	450	379	331	126	207	324	168	480	201	212	267	427	187	378	225	129	91
ENSG00000142676.12	11185	19362	7676	15307	18967	9443	7169	12387	7722	15511	13467	10781	21263	17880	14763	12151	12297	16596	6947	13962	12696	8938	13023	8176	7702	17846	16617	16932	6964	6421	18169	13352	19259	19749	19750	11157	8650	17991	13635	19606	10325	13611	18177	16282	15398	18236	11641	6922	8670
ENSG00000011007.12	579	944	488	808	1151	493	366	817	480	890	628	439	750	805	712	494	594	869	448	641	470	532	647	535	414	708	958	898	434	352	790	669	675	731	879	795	373	820	750	979	465	807	692	1010	911	780	577	404	571
ENSG00000057757.9	542	716	914	601	894	477	445	1033	501	595	556	469	803	787	481	552	506	678	505	631	458	421	645	493	490	681	808	662	421	460	745	529	638	701	716	518	434	692	729	806	465	599	337	824	700	593	552	488	456
ENSG00000011009.10	601	995	654	899	1221	614	523	766	576	988	758	800	993	868	714	605	711	894	580	782	610	678	736	645	652	938	1011	1007	503	430	865	671	855	840	882	740	667	814	919	1166	464	822	749	1149	1012	762	666	444	661
ENSG00000117308.14	68	117	44	88	137	80	44	95	68	104	86	48	102	110	68	66	65	109	75	61	54	64	84	63	64	71	88	118	49	45	78	80	77	81	76	79	60	77	99	156	54	95	96	118	116	76	81	39	77
ENSG00000117305.14	214	405	245	312	581	254	208	374	243	380	284	275	385	328	293	219	238	367	223	263	196	285	314	213	230	304	379	330	196	174	350	278	314	300	358	265	246	303	312	442	191	290	369	424	414	285	297	198	281
ENSG00000179163.11	309	779	295	481	1029	246	272	532	356	533	445	432	481	377	357	256	293	650	277	328	292	544	399	325	276	332	537	623	250	218	512	538	460	512	350	627	293	464	594	832	272	448	455	716	637	312	429	255	456
ENSG00000188822.7	205	449	362	345	892	190	206	181	270	343	401	367	426	458	235	256	314	297	163	358	238	354	283	155	200	341	330	404	163	216	322	136	243	263	474	170	331	499	350	425	236	286	376	398	497	361	253	211	153
ENSG00000189266.11	1589	2388	1635	2215	2794	988	1205	1863	1408	2407	1796	1391	2957	2170	1732	1799	1782	2310	1121	1914	1244	1233	1614	1470	1357	2369	2730	2893	1120	931	2288	1823	2139	2184	2569	1742	1308	2413	1794	2563	1433	2318	2202	2733	2794	1768	1606	980	1487
ENSG00000188529.14	1050	1527	1047	1366	1972	661	837	1228	798	1443	1131	790	1675	1420	1137	1183	1165	1552	652	1255	802	828	966	963	742	1572	1416	1347	922	714	1373	1011	1434	1432	1664	1100	817	1344	1083	1412	805	1457	1371	1677	1623	976	1135	654	898
ENSG00000142661.18	0	0	0	0	0	0	0	0	0	0	0	0	0	0	0	0	0	0	0	0	0	0	0	0	0	0	0	0	0	0	0	0	0	0	0	0	0	0	0	0	0	0	0	0	0	0	0	0	0
ENSG00000142677.3	1	0	1	3	0	2	0	0	0	1	0	0	0	1	0	1	0	0	2	0	1	0	0	1	1	0	0	0	0	0	0	0	1	0	0	0	0	0	0	0	0	0	1	1	1	0	3	0	0
ENSG00000185436.11	83	116	80	124	131	57	47	75	74	228	88	62	132	109	117	93	78	148	67	83	89	37	124	65	32	134	223	207	68	50	115	59	91	112	172	91	66	132	126	120	65	118	164	111	127	219	99	72	40
ENSG00000158055.15	1	2	4	0	3	1	1	1	1	1	0	7	1	1	0	2	1	0	0	2	0	2	0	2	3	0	0	0	4	0	0	0	2	1	4	1	4	2	1	0	0	2	3	0	2	1	3	2	0
ENSG00000001460.17	43	71	34	65	74	23	33	30	19	74	40	22	77	75	57	68	63	51	30	63	48	29	52	22	27	92	60	67	32	24	72	44	55	73	90	36	22	63	57	78	45	52	65	53	62	67	40	31	23
ENSG00000001461.16	693	1181	602	1206	1309	523	502	835	405	963	836	481	1470	1309	950	996	841	975	411	1161	704	497	862	568	577	1351	1437	1255	589	465	1240	841	1536	1394	1502	816	570	1408	842	1281	778	1053	1133	1346	1165	1371	722	605	495
ENSG00000117602.11	1662	2951	1078	2701	3078	1001	1168	1710	806	1614	1948	1274	3642	3603	2833	2708	2109	2383	757	2594	1789	1073	2194	1100	1245	3987	3242	2153	1134	1210	3670	1888	4025	3726	4522	1640	1146	3739	1713	3024	1879	3067	2554	2900	2898	2823	1623	1079	1062
ENSG00000184454.6	0	2	0	0	0	0	0	1	0	0	1	0	0	0	0	2	0	0	0	2	0	0	0	0	0	0	3	1	0	0	1	0	1	0	2	1	0	0	0	0	0	0	2	1	2	2	0	0	0
ENSG00000133226.16	1663	2475	1637	2271	3459	1252	1369	2152	1419	2636	2151	1535	2692	2454	1861	1706	1908	2352	1266	2214	1492	1405	1931	1391	1583	2547	2677	2272	1403	1314	2341	1738	2389	2139	2582	1898	1525	2451	2105	2725	1390	2465	2350	2824	2849	1953	1911	1170	1656
ENSG00000169504.14	410	752	395	662	885	337	439	874	515	558	493	319	630	623	515	393	476	702	441	421	288	403	530	507	349	683	632	757	370	271	594	484	523	567	774	559	241	628	611	778	426	712	568	1026	795	313	487	411	607
ENSG00000020633.18	2693	4123	2944	4589	6398	2689	2344	2738	2933	8726	4942	2255	6320	4056	3148	3690	3484	5411	2363	4004	3010	2391	3970	2836	2414	4660	6815	9967	1817	1855	4103	3282	3566	4029	5155	4783	2497	4071	3699	4585	2400	4740	5399	4592	7851	6067	2778	2152	2728
ENSG00000117614.9	1075	1423	1053	1261	1868	752	831	1111	1011	1397	1152	1140	1412	1228	1019	933	975	1427	974	1037	858	1103	1005	1019	983	1206	1243	1303	709	654	1259	1067	1198	1116	1305	1002	956	1141	1090	1400	815	1199	1238	1652	1442	909	1112	660	1139
ENSG00000117616.17	2607	2790	4592	2000	6789	1160	2158	2383	1816	2212	2615	2068	3143	2583	1710	1984	2522	2472	1947	3478	1762	2967	1330	2767	2245	2810	2488	2239	2815	1842	2073	2072	2736	1872	2112	2038	3261	1555	1973	2422	1385	2681	2179	5526	2448	773	3759	1482	2215
ENSG00000187010.19	43	54	270	0	318	2	134	48	52	109	76	113	0	116	125	0	82	70	65	94	62	161	71	121	138	60	59	60	140	0	47	96	63	55	68	93	149	44	40	70	1	67	54	273	57	0	76	110	101
ENSG00000183726.10	1365	2177	1865	1721	2985	1017	1418	1721	1499	2469	1811	1761	2081	1870	1922	1242	1696	2257	1550	1619	1261	1927	1493	1916	1864	2073	1930	2317	1305	816	1769	1825	1685	1588	1971	1733	1463	1643	1895	2303	1185	1843	1678	2784	2211	1244	1569	1174	2050
ENSG00000188672.17	6	4	39	6	23	18	12	21	12	7	12	10	5	10	19	9	5	4	8	13	8	6	6	16	9	14	6	2	21	16	9	14	17	11	18	14	5	8	18	4	16	7	15	19	5	16	10	16	12
ENSG00000204178.9	367	624	1073	559	789	314	324	542	347	579	461	375	736	643	459	434	445	639	327	472	355	355	461	356	347	681	717	628	252	280	573	441	609	622	704	438	328	642	484	619	343	565	562	665	641	547	413	258	348
ENSG00000157978.11	1667	4223	1635	2859	3280	1750	1230	2292	757	1712	2431	1670	3786	3810	2975	2698	2062	3208	849	2787	3001	1438	2171	1529	1400	3729	2881	2777	1232	1587	3370	1699	4059	4010	4185	1598	1644	4805	2578	3800	2281	3253	3500	2980	3001	4100	1660	1502	1192
ENSG00000117643.14	448	640	294	685	837	322	231	568	183	407	406	372	838	878	606	474	446	567	246	671	528	317	611	336	290	931	823	665	324	228	857	455	952	895	923	443	382	792	612	756	396	610	636	766	640	861	420	297	305
ENSG00000162430.16	551	1097	477	898	1321	583	481	991	511	781	689	598	1020	897	910	564	501	972	460	729	574	593	783	575	608	772	946	1122	398	395	955	730	836	985	866	805	491	843	926	1262	546	726	831	1142	1011	769	585	521	716
ENSG00000255054.3	0	0	0	0	0	0	0	0	0	0	0	0	0	0	0	0	0	0	0	0	0	0	0	0	0	0	0	0	0	0	0	0	0	0	0	0	0	0	0	0	0	0	0	0	0	0	0	0	0
ENSG00000117640.17	226	418	374	299	684	193	267	312	222	288	268	291	293	373	250	197	170	297	209	297	248	279	250	203	229	262	330	309	182	166	289	243	319	274	248	213	306	241	335	375	216	270	314	388	309	186	300	151	215
ENSG00000127423.10	2	8	7	9	14	6	9	12	3	9	3	6	10	12	7	5	2	11	8	8	2	7	8	6	12	9	13	8	4	7	7	12	15	6	2	4	7	10	7	9	2	2	3	12	9	6	8	4	6
ENSG00000182749.5	102	202	99	118	297	127	88	132	156	181	101	122	162	205	83	95	65	136	165	118	97	157	178	60	115	97	138	196	79	61	114	169	119	131	104	171	103	110	177	216	94	101	146	157	127	77	182	76	91
ENSG00000117632.22	279	504	259	503	507	390	178	494	350	425	290	248	740	572	453	375	275	474	299	408	346	167	417	223	216	506	586	727	207	168	487	377	505	548	519	335	258	567	445	563	331	409	596	644	496	612	283	253	156
ENSG00000158006.13	350	570	384	529	838	320	313	383	312	717	462	383	816	545	408	377	364	554	290	517	316	323	441	321	296	468	783	729	250	224	503	446	444	480	494	503	411	477	466	637	320	459	594	558	636	534	369	207	308
ENSG00000158008.9	0	0	1	0	2	0	0	0	0	0	0	0	1	1	1	0	1	0	0	1	0	0	0	0	0	0	1	0	1	0	2	0	0	0	0	0	1	1	0	1	0	0	2	0	1	1	0	0	0
ENSG00000158014.14	0	0	0	0	0	0	0	1	0	0	0	0	1	0	1	0	0	0	0	1	0	0	1	0	1	0	0	0	0	0	0	0	1	0	1	0	0	0	1	0	0	0	0	0	1	0	0	0	0
ENSG00000158022.6	0	0	0	0	5	0	2	1	0	1	0	1	0	0	0	0	0	0	0	0	1	1	2	0	0	0	0	1	0	0	0	0	2	0	0	0	0	0	0	0	0	0	0	0	2	0	1	0	0
ENSG00000175087.9	189	299	145	255	287	107	132	253	141	255	215	133	287	254	203	187	190	258	110	230	157	103	174	118	130	344	355	252	131	107	290	190	264	266	348	201	135	317	167	310	194	258	281	335	295	215	184	90	145
ENSG00000197245.5	0	0	0	0	2	0	0	0	1	0	0	0	0	0	0	0	0	0	0	0	0	0	0	0	1	0	0	0	0	0	0	0	0	0	0	0	0	2	0	0	0	0	0	0	1	0	0	0	0
ENSG00000282872.1	0	0	0	0	0	0	0	0	0	0	0	0	0	0	0	0	0	0	0	0	0	0	0	0	0	0	0	0	0	0	0	0	0	0	0	0	0	0	0	0	0	0	0	0	0	0	0	0	0
ENSG00000236782.6	1	3	2	3	4	1	4	3	0	1	1	3	3	2	7	1	1	4	0	2	2	3	5	0	3	2	0	0	2	1	1	2	3	2	3	0	0	4	6	3	2	4	0	1	4	2	3	1	2
ENSG00000142684.8	0	0	0	0	0	0	0	0	0	2	3	0	0	2	0	1	0	1	0	0	0	1	0	0	0	0	0	0	1	0	0	0	0	0	0	0	0	0	1	0	1	2	0	0	0	0	0	0	0
ENSG00000142675.17	24	53	22	52	29	30	17	39	18	17	23	18	46	45	23	23	21	41	7	31	18	18	15	18	8	37	45	38	24	18	31	23	51	37	30	15	25	28	51	62	27	31	35	52	37	64	24	20	14
ENSG00000188782.8	0	0	0	0	0	0	0	0	0	0	0	0	0	0	0	1	0	0	0	0	0	0	0	0	0	0	0	0	0	0	0	0	0	0	0	0	0	0	0	0	0	0	0	0	0	0	0	0	0
ENSG00000130695.14	193	407	238	354	561	210	195	311	212	339	239	203	408	385	267	230	222	301	171	302	218	202	252	177	214	360	375	323	224	188	316	278	321	281	346	244	234	299	334	366	195	293	370	411	319	239	261	173	200
ENSG00000142669.14	4213	6788	4171	5401	7865	5156	5125	6711	5097	8034	5227	5897	6555	6061	5966	3706	4036	6775	5042	4802	4459	5496	5448	4671	6350	5306	6513	6671	3250	3408	5918	5093	5467	5534	5542	5157	4071	4712	8022	8148	3875	4914	5478	7753	6704	4123	5155	3386	5725
ENSG00000158062.20	710	1278	846	841	2060	787	833	1252	665	952	726	802	832	934	649	511	569	1078	631	852	658	903	683	700	699	663	650	633	826	732	884	940	923	759	628	1054	937	612	864	1143	449	864	896	2075	898	322	1480	574	877
ENSG00000169442.8	2060	3978	1695	2412	3367	2257	1624	2433	1301	3688	2267	2231	3501	3220	2425	2067	2181	3175	1256	2250	2123	2104	2559	1521	1885	3170	3091	3507	1321	1255	2988	2177	2951	2829	3258	1585	1691	3104	2943	4260	1735	2330	3383	2872	3123	3232	2088	1218	1639
ENSG00000176092.14	20	28	27	26	48	4	22	14	18	53	21	22	37	26	14	30	16	22	16	21	24	18	22	15	21	47	29	32	19	16	16	6	40	20	34	16	17	26	19	31	11	32	36	37	26	21	19	9	19
ENSG00000176083.17	75	158	146	205	173	42	183	177	19	453	263	81	328	108	86	73	145	343	25	29	99	68	117	299	159	587	434	727	80	35	228	49	204	221	543	69	102	96	369	150	57	171	188	142	380	198	88	64	95
ENSG00000131914.10	0	0	0	1	3	0	1	0	1	3	0	0	0	1	1	2	0	0	0	0	1	0	1	0	0	0	0	0	0	0	0	0	1	0	0	1	1	0	0	0	0	0	1	0	1	0	0	0	0
ENSG00000117682.16	217	356	254	315	456	203	236	332	185	374	261	246	385	303	257	208	241	298	177	295	190	229	242	185	214	323	345	310	204	185	288	250	296	315	299	264	228	303	302	382	197	329	354	414	366	277	309	143	212
ENSG00000198830.10	1866	2820	1659	2345	3679	1694	1620	2417	2023	2715	2050	2378	2761	2460	2368	2138	2085	2497	2018	1832	1687	1876	2042	1796	1907	2691	2372	2541	1528	1213	2350	1939	2555	2072	2717	1850	1821	2601	2363	3151	1660	2162	2403	3351	2680	2266	2120	1662	1759
ENSG00000117676.13	3744	5324	3972	4872	8101	3133	3634	3929	4145	6056	4975	4477	5078	3998	4251	3092	4222	5518	4189	4218	3629	4741	3717	5449	4705	4583	5030	5892	3133	2635	4204	3712	4119	3827	4553	4075	3607	3896	4817	6192	2771	5006	4541	7396	5239	3611	4138	3178	5259
ENSG00000117713.18	3953	6149	3993	5512	8571	3003	3427	4967	3786	6405	5325	3882	6669	5331	5213	4485	4886	6435	3832	5212	3443	3651	4714	4160	4014	6497	7469	7078	3565	3047	5757	4236	5395	5246	6890	4737	3825	6296	5402	6850	3576	6441	5764	7429	6994	5479	4299	3231	4739
ENSG00000060642.10	148	262	177	198	340	149	121	185	156	232	221	164	292	200	210	146	204	233	154	225	160	141	165	164	156	272	273	276	141	102	254	199	210	216	276	204	151	231	183	248	134	237	272	234	296	217	176	109	173
ENSG00000204160.11	5309	5775	6683	5218	10448	2622	5186	3428	5626	5299	6704	6242	5442	4224	5011	3843	6308	6159	6393	5772	4334	7573	4104	7035	7275	5992	4589	5312	5347	3867	3909	3749	4615	2812	4976	3509	6004	3671	5192	6684	3472	5579	4709	10410	4967	2462	5906	4551	7119
ENSG00000175793.11	4	4	2	4	6	3	5	0	2	3	4	6	2	2	2	0	3	7	2	3	1	0	5	6	3	1	1	3	4	5	3	5	4	3	3	0	5	4	5	7	2	4	8	7	6	2	5	1	3
ENSG00000142751.14	306	488	307	396	762	284	270	420	231	490	397	306	518	495	400	353	320	474	253	430	304	299	385	251	294	505	524	466	278	260	429	345	437	431	501	376	278	480	410	528	280	469	487	562	522	414	387	235	295
ENSG00000198746.12	160	266	147	229	338	158	164	196	129	247	226	166	254	261	182	162	174	210	151	203	157	171	194	133	168	226	254	246	88	121	212	230	221	200	206	187	155	231	203	290	128	209	232	277	271	193	191	100	177
ENSG00000090273.13	710	1142	652	956	1399	709	536	922	553	1164	797	702	1282	1030	806	750	758	936	613	944	692	687	815	614	617	1062	1263	1192	513	435	923	743	953	1003	1099	748	628	1000	994	1342	521	892	1003	1252	1202	987	706	469	642
ENSG00000131910.4	0	0	0	1	0	0	0	0	1	0	1	0	0	0	2	0	0	0	0	0	1	0	0	1	0	0	0	0	3	0	0	0	1	1	0	0	0	0	0	0	0	1	0	0	0	0	2	0	0
ENSG00000175707.8	13	34	19	22	37	12	8	14	6	19	17	16	50	40	25	17	20	21	4	31	27	9	30	9	16	34	28	17	12	15	29	18	45	38	35	23	14	38	15	33	25	32	31	23	35	36	26	11	6
ENSG00000253368.3	10	8	9	10	30	6	15	7	9	7	9	10	8	10	9	10	6	9	17	13	6	9	8	8	18	5	15	20	7	6	10	11	5	2	6	13	7	8	10	16	2	7	5	22	11	7	14	6	13
ENSG00000158246.7	1	3	2	4	8	2	2	0	0	6	1	5	3	7	1	3	0	3	4	1	1	6	9	1	4	1	1	0	0	2	2	3	0	2	0	3	7	2	9	9	2	0	2	3	3	2	3	2	5
ENSG00000090020.10	613	1028	679	917	1621	658	728	878	812	1047	995	981	1093	867	814	598	814	1092	903	783	652	885	889	785	953	939	1079	1138	607	541	898	782	837	763	871	865	784	892	1077	1145	573	1154	905	1348	1090	719	846	689	912
ENSG00000142784.15	2157	2951	2963	2912	4535	1907	2429	2701	2193	3240	3011	2742	3117	2970	2927	2211	2524	2983	2520	2710	2295	2727	2602	2723	2989	3201	3269	3466	2308	2119	2745	2066	2919	2515	3136	2376	2330	2779	3026	3334	2119	2794	2878	4520	3300	2456	2484	2419	2934
ENSG00000186501.14	368	545	399	409	689	301	310	382	301	541	489	417	511	490	493	325	393	484	263	461	366	397	388	342	347	502	469	418	332	288	416	343	484	406	464	319	449	401	451	503	293	494	448	572	559	404	449	288	328
ENSG00000142765.17	1795	2838	2655	2047	4485	1353	1530	1629	1330	2791	2084	1927	2412	2725	1699	1545	1486	2446	1388	2374	1850	1983	1953	1349	1611	2419	2115	2140	1641	1632	1927	1412	2442	1789	2141	1457	2172	1667	2065	2615	1391	2009	2412	3298	2467	1811	2500	1104	1621
ENSG00000142733.14	102	190	155	157	339	109	99	137	143	141	117	100	118	147	110	71	71	144	121	136	88	138	111	149	122	145	118	130	116	126	154	68	119	111	134	86	135	120	158	181	91	119	159	236	198	113	115	104	109
ENSG00000142748.12	0	0	0	0	0	0	0	0	0	1	0	0	0	1	0	0	0	0	0	0	0	0	0	0	0	0	1	0	0	0	0	0	0	0	0	0	0	1	0	0	0	0	0	0	1	0	0	0	0
ENSG00000174950.10	0	0	1	0	5	0	0	0	0	1	2	6	0	0	2	0	1	0	0	0	0	0	0	2	1	0	0	0	0	0	0	0	0	0	0	1	4	0	2	0	1	0	0	1	3	0	1	0	2
ENSG00000181773.6	0	2	1	0	2	1	0	5	1	3	1	1	0	2	0	3	4	2	2	1	1	3	4	0	2	1	0	1	1	2	0	1	3	2	3	0	2	2	2	3	1	3	5	1	0	1	2	0	1
ENSG00000158195.10	5799	7282	7099	6685	11881	5080	6079	9153	5813	7305	6975	5929	7577	7123	7342	5662	5730	7484	6121	6459	5426	5524	6217	6005	7195	7087	8019	7738	5235	4557	7009	5872	6977	7029	7557	6983	4869	7310	8365	8489	4800	6816	6687	10726	7375	5937	6140	5705	6657
ENSG00000126705.13	335	412	270	440	657	232	260	357	251	533	376	207	672	558	432	412	327	528	238	537	347	196	410	270	242	622	807	794	249	242	551	351	525	519	552	425	183	512	397	500	262	471	415	557	618	609	286	296	276
ENSG00000000938.12	7800	10128	8841	8081	18559	7016	7698	9216	9352	10586	8100	8026	8291	7178	7875	5410	6365	11085	9797	7475	6578	10453	6386	10322	9140	6579	7975	8606	8251	5246	7531	8148	6528	5179	6003	8198	7582	6043	8621	10808	5394	8075	8762	15034	9827	3857	9964	5396	12169
ENSG00000126709.14	275	1377	425	979	657	948	316	839	530	753	341	915	1027	626	646	293	391	507	590	309	251	493	351	687	425	683	411	440	693	180	425	402	416	395	575	386	587	437	726	1512	281	1407	316	452	4101	592	336	676	3845
ENSG00000009780.15	140	242	144	193	263	115	116	159	103	225	156	135	217	194	183	143	142	224	111	177	148	108	147	102	111	210	231	187	103	130	188	147	196	190	206	168	138	174	130	249	116	208	178	221	232	124	160	91	136
ENSG00000117758.13	541	755	460	706	1053	409	427	894	518	756	612	546	696	544	481	452	537	741	442	541	349	504	480	562	504	602	715	705	449	342	603	622	573	563	651	718	450	578	630	777	419	645	564	936	818	352	515	385	659
ENSG00000117751.17	479	805	437	696	926	427	379	570	413	903	599	505	921	764	551	586	590	762	412	628	522	436	674	442	446	807	910	870	390	338	751	560	704	743	801	511	424	756	657	868	483	661	779	758	908	726	562	297	473
ENSG00000130775.15	4592	5950	4606	5485	10148	3961	4953	6486	4731	5635	5233	5403	5818	4991	4835	3511	4360	6865	4930	4990	3786	6051	4231	6509	5537	4220	4547	4977	4236	3529	5013	4437	4044	3407	4109	5301	4576	3704	5610	6760	3259	5251	4918	8784	5198	3212	5911	3420	7234
ENSG00000117748.9	811	1180	742	1189	1622	664	643	819	595	1159	944	753	1502	1213	976	999	887	1116	627	914	896	671	853	967	764	1168	1239	1230	653	512	1132	821	1067	1100	1276	768	770	1012	875	1224	622	940	1113	1551	1249	1243	1030	517	955
ENSG00000130768.14	9	9	9	4	23	6	9	7	7	3	10	10	13	9	5	15	7	6	16	12	13	13	5	5	16	9	6	5	9	8	7	2	10	8	7	5	17	7	8	10	6	5	11	32	8	2	13	6	8
ENSG00000158156.7	692	881	826	563	1315	405	750	574	676	813	732	950	750	661	626	592	726	759	818	517	633	930	592	670	941	724	538	630	554	498	584	495	593	402	638	483	821	505	735	1070	511	645	537	1070	563	389	743	499	885
ENSG00000158161.15	421	662	437	627	1027	338	411	597	505	612	535	540	709	562	467	431	525	628	504	587	368	389	438	399	426	677	686	800	376	319	577	454	528	521	649	509	583	561	532	685	341	603	754	791	715	501	509	327	418
ENSG00000169403.11	4680	6574	5545	5478	10631	3327	5483	4768	4998	5843	6025	7553	5180	4417	6044	3416	5152	6965	5823	5180	4126	7821	3949	6147	7258	5228	4062	4878	4074	3313	4490	4147	3769	2983	5006	4369	5171	4273	7062	7864	3550	5470	4095	9215	4687	2262	4720	4701	6923
ENSG00000126698.10	896	1464	747	1294	1503	807	680	1157	776	1538	1137	862	1769	1279	997	1088	999	1396	727	1144	794	813	1039	813	880	1363	1548	1595	585	538	1283	1102	1222	1258	1373	1079	768	1312	1293	1586	776	1112	1365	1538	1600	1151	970	590	906
ENSG00000130770.17	440	624	476	564	830	399	363	488	384	620	520	496	709	590	457	484	432	619	342	593	400	362	501	380	441	602	622	693	386	305	525	477	619	546	546	377	477	498	528	681	404	460	647	747	641	518	551	319	370
ENSG00000130766.4	233	247	289	348	494	170	242	236	264	450	323	247	374	216	268	267	302	301	264	298	210	209	271	245	277	335	374	690	158	174	224	214	248	254	300	289	220	245	260	329	187	315	320	432	350	237	260	165	225
ENSG00000130772.13	185	321	218	303	395	221	174	282	189	362	262	299	320	293	214	212	262	283	187	227	187	239	262	194	207	279	293	340	155	143	272	255	237	265	339	244	215	268	312	390	174	247	284	352	343	261	250	176	272
ENSG00000204138.12	477	841	466	679	1140	386	449	609	417	889	566	431	922	714	480	627	522	793	371	731	368	424	607	347	412	642	771	942	358	322	662	570	711	662	713	639	414	815	644	944	436	728	800	908	841	661	582	361	422
ENSG00000180198.15	242	353	211	330	644	197	152	326	201	318	256	147	454	388	300	251	243	314	195	302	195	291	217	178	184	338	399	475	164	145	340	299	333	357	331	282	160	388	352	380	176	265	386	447	366	328	253	167	216
ENSG00000180098.9	176	269	185	209	346	164	149	182	142	286	196	193	247	255	200	172	165	273	149	214	152	164	204	176	136	215	214	239	158	126	236	191	237	210	237	180	162	189	231	295	143	233	251	299	250	198	235	114	150
ENSG00000120656.11	276	400	302	363	575	252	258	317	295	406	377	359	422	382	328	256	299	408	296	280	252	349	287	324	293	365	397	423	221	181	335	357	308	299	413	297	282	345	353	420	230	381	317	466	417	257	358	208	346
ENSG00000188060.7	5	7	13	7	11	6	6	9	4	5	2	5	6	6	5	1	5	4	5	7	3	9	4	9	8	9	10	7	13	9	6	7	12	2	8	7	13	5	4	6	2	7	2	17	8	3	13	8	2
ENSG00000162419.12	385	563	383	588	874	317	357	491	349	670	503	355	684	611	521	484	493	620	378	528	360	417	496	360	370	629	690	622	299	296	518	504	551	537	654	438	375	580	517	670	359	534	623	673	739	514	431	299	393
ENSG00000198492.15	857	1392	685	1258	1672	731	645	1148	791	1363	1032	742	1458	1185	964	949	1001	1316	726	1082	762	792	1009	782	759	1282	1530	1445	581	565	1232	1000	1160	1227	1359	1004	697	1257	1112	1510	749	1145	1375	1563	1430	1117	881	550	848
ENSG00000116329.10	9	4	13	2	5	1	6	1	3	3	3	5	4	4	5	6	2	0	4	5	2	8	5	4	2	4	7	6	2	6	6	4	2	3	9	5	1	4	5	3	5	2	6	8	6	5	6	8	2
ENSG00000159023.19	4873	7271	9918	6582	8188	3476	4215	9032	4478	6051	6515	4227	8094	6319	6789	5469	5821	6532	4475	6430	4367	4040	5647	4559	5110	7944	9261	6973	3964	4105	8313	4515	6521	6302	8711	4645	3787	8007	6911	7595	4741	6804	6920	8769	6767	7301	4872	4705	4861
ENSG00000253304.1	0	1	3	1	3	1	3	1	0	1	1	2	2	3	4	0	0	1	0	2	0	0	0	1	1	0	0	0	0	1	2	0	4	3	1	0	3	1	0	2	0	0	2	2	0	0	0	1	1
ENSG00000116350.16	1498	2216	1570	1960	3114	1213	1258	1740	1368	2298	1740	1558	2365	1997	1639	1452	1635	2106	1369	1844	1261	1511	1609	1483	1429	2038	2239	2394	1313	1048	1812	1515	2026	1854	2037	1617	1512	1811	1973	2447	1107	1946	2033	2549	2285	1620	1754	1078	1578
ENSG00000116353.15	60	102	39	78	105	65	34	82	41	105	78	56	83	84	68	67	54	101	30	74	67	48	86	53	51	69	85	83	46	40	66	83	108	91	90	84	59	94	92	94	49	86	97	113	95	121	68	45	62
ENSG00000060656.19	1	4	2	9	11	19	3	19	0	12	6	0	2	4	5	5	3	4	4	3	1	3	2	1	1	4	3	22	2	0	4	9	0	4	6	5	0	2	3	2	2	5	4	10	6	6	1	1	10
ENSG00000162510.5	4	2	3	1	5	2	1	5	2	4	7	0	5	6	1	3	6	2	0	3	2	1	4	3	0	2	2	3	3	7	2	5	6	3	4	3	2	1	0	3	5	6	2	3	8	7	1	4	4
ENSG00000162511.7	20498	30147	17414	25537	36695	14797	18512	24557	21489	28906	24469	21473	29977	22932	24936	18665	21694	32050	22560	21355	17834	23290	20746	22375	24467	25039	28386	31119	17180	13056	26530	23041	24108	23107	25911	23049	16703	28737	25757	35443	16929	26132	24911	38145	28062	19664	22189	17023	25819
ENSG00000162512.15	40	71	58	73	171	109	51	677	61	122	51	40	61	60	53	35	35	58	49	51	38	68	51	25	47	41	56	159	69	42	63	85	44	48	53	103	58	40	92	157	23	60	67	61	130	35	80	30	143
ENSG00000134644.15	1181	1987	1027	1931	2505	779	1046	1601	1080	1904	1556	1030	2398	1835	1661	1509	1484	2101	1011	1639	1056	973	1379	1192	1111	2080	2350	2236	945	845	2026	1353	1826	1766	2307	1585	972	2070	1488	2158	1105	2042	1806	2179	2350	1632	1234	925	1400
ENSG00000084628.9	0	0	0	0	0	0	0	0	0	0	0	0	0	0	0	0	0	0	0	0	0	0	0	0	0	0	0	0	0	0	0	0	0	0	0	0	0	0	0	0	0	0	0	0	1	0	0	0	0
ENSG00000060688.12	400	633	303	542	719	353	266	468	317	650	386	334	666	592	434	491	390	526	318	500	348	326	447	331	347	601	691	624	270	244	569	395	597	582	657	434	300	570	461	585	350	491	654	616	635	482	461	228	348
ENSG00000121766.15	169	236	144	216	326	152	173	214	173	260	182	204	273	268	222	167	154	267	151	190	181	165	178	152	159	223	266	290	132	95	265	184	227	247	247	208	147	225	285	284	150	204	214	295	267	203	184	139	171
ENSG00000121769.7	14	12	6	3	16	4	8	6	5	20	5	6	10	13	9	12	9	3	4	7	13	5	5	6	4	12	16	14	4	5	11	10	14	15	9	7	7	8	5	11	8	6	6	6	9	6	10	8	9
ENSG00000168528.11	53	54	33	52	82	89	47	92	72	40	37	35	43	63	52	31	36	79	96	28	44	55	34	79	64	26	42	92	40	57	55	81	40	34	36	88	39	57	124	80	52	49	60	105	30	24	31	56	104
ENSG00000142910.15	0	1	0	0	1	1	0	0	0	0	0	0	0	0	1	0	0	0	0	0	0	0	0	0	0	1	0	0	0	0	0	0	1	0	1	0	0	0	0	0	0	0	0	0	0	0	0	0	0
ENSG00000121764.11	1	1	2	0	2	0	1	0	0	3	3	1	2	1	0	0	1	1	1	1	1	2	1	0	0	1	0	0	0	3	2	0	0	0	1	0	1	1	1	2	2	2	2	1	1	2	2	0	0
ENSG00000162517.12	447	647	423	627	792	424	355	572	370	723	514	519	719	570	501	455	495	653	402	487	415	450	465	496	452	600	693	791	302	279	578	539	578	540	601	468	397	578	575	777	356	605	584	772	796	533	467	314	522
ENSG00000084636.17	0	0	0	1	0	0	1	0	0	0	2	0	1	2	0	1	0	0	1	3	3	0	1	0	1	1	1	1	0	1	2	1	2	2	1	1	0	1	2	0	0	3	2	4	0	0	0	0	0
ENSG00000121753.12	26	14	23	36	46	11	26	12	26	43	18	4	28	31	13	24	18	51	20	36	15	17	25	17	27	41	44	42	20	16	15	23	20	13	24	40	15	22	40	25	18	30	23	25	38	54	21	25	22
ENSG00000134668.12	30	33	96	66	78	22	43	72	55	27	63	52	49	24	51	32	24	89	45	30	66	63	35	29	49	29	53	43	30	30	57	18	33	33	25	16	20	45	96	41	58	78	23	71	67	3	30	40	89
ENSG00000184007.18	4211	6934	3782	6554	9122	3949	3867	6839	4372	8938	5523	4535	8046	5817	5609	4652	4551	7240	4243	5109	3873	4435	5333	4345	4069	6776	7897	8811	3127	2812	6552	5362	5680	5827	7100	5679	3833	6070	5765	7779	4048	6298	6632	7559	7785	5342	4560	3096	5173
ENSG00000121774.17	2052	3492	1716	3180	4312	1597	1655	3138	1967	3726	2895	2105	3900	3114	2666	2371	2538	3601	1801	2678	1942	1905	2860	1944	1962	3569	3957	3505	1605	1371	3460	2499	3145	3028	3718	2591	1766	3549	2724	3638	2033	3113	3411	3590	4095	2857	2279	1445	2249
ENSG00000121775.17	220	341	178	278	376	182	153	324	184	272	202	190	289	315	226	181	183	316	177	201	187	223	235	162	171	228	283	332	143	126	279	249	294	258	280	227	174	293	295	344	172	254	281	360	324	199	199	139	229
ENSG00000025800.13	854	1306	947	1289	1850	731	821	1118	790	1383	1178	806	1461	1292	1195	985	1015	1341	726	1163	805	797	994	842	906	1471	1541	1543	650	613	1233	940	1266	1249	1519	1097	763	1383	1234	1486	656	1380	1322	1701	1547	1249	977	690	841
ENSG00000084652.15	693	1201	731	1117	1649	700	629	949	576	1050	884	578	1284	1034	823	835	837	1034	561	1075	674	575	785	649	623	1156	1234	1336	563	517	1028	765	968	1032	1215	859	577	990	1031	1247	586	1085	1140	1361	1291	1081	816	529	624
ENSG00000160050.14	55	80	51	63	124	82	50	58	47	83	79	50	91	77	75	59	51	78	55	80	54	52	73	43	53	74	101	125	48	40	53	49	76	86	66	69	48	63	67	71	41	68	72	123	111	62	66	42	39
ENSG00000160051.11	19	18	16	17	45	18	9	15	14	29	19	20	26	21	27	15	17	35	13	26	15	23	29	21	17	32	32	21	21	26	12	19	36	19	23	15	21	29	25	27	16	26	20	28	18	27	27	11	15
ENSG00000222046.2	8	12	16	4	19	4	9	8	5	11	4	14	8	12	8	7	7	7	5	6	4	9	6	6	3	10	5	7	8	12	5	2	16	7	8	8	8	7	8	10	2	15	12	14	16	2	14	6	3
ENSG00000160055.19	74	106	108	69	138	72	85	81	64	97	72	88	74	72	85	57	61	81	71	96	73	88	51	76	62	78	62	58	65	80	63	65	104	80	73	60	87	58	77	90	48	99	66	121	85	41	103	55	85
ENSG00000084623.11	953	1686	731	1417	1669	1051	672	1368	836	1593	1113	909	1754	1416	1185	991	1023	1458	800	1099	1069	861	1227	800	850	1401	1679	1733	631	600	1602	1239	1351	1393	1588	1142	743	1459	1479	1840	836	1192	1649	1710	1508	1564	1064	659	950
ENSG00000183615.5	4	4	3	2	6	2	2	0	1	4	4	2	6	5	4	1	2	3	0	6	2	1	0	3	3	8	4	7	0	0	4	1	7	4	9	1	1	3	4	3	2	3	5	4	4	0	3	3	2
ENSG00000182866.16	2013	3917	1933	3987	3916	2093	1532	2319	1443	4220	3212	1865	5495	4515	3227	3448	2988	3351	1360	3811	2597	1550	3080	1812	1600	4863	5477	5660	1779	1516	4019	2252	4023	3895	4771	2237	2142	4355	2752	4025	2113	3454	4429	4055	4772	4796	2393	1565	1517
ENSG00000116478.11	1549	2459	1447	2135	3003	1271	1232	1728	1229	2408	1882	1454	2658	2484	1818	1702	1693	2062	1244	2154	1380	1409	1716	1390	1298	2570	2782	2606	1185	1035	2339	1571	2144	2070	2457	1517	1391	2318	1948	2560	1298	2023	2191	2813	2390	2087	1668	1064	1338
ENSG00000175130.6	868	1337	967	1374	2121	893	858	740	654	1509	1021	1458	1585	1473	1148	906	921	1117	812	995	1055	1463	1142	826	1108	1133	1319	1532	562	570	1406	763	1271	1092	1123	697	1201	1266	1145	1517	783	953	1108	1446	1191	1135	942	612	851
ENSG00000162526.6	3	2	8	3	10	0	4	2	4	3	3	3	4	2	6	3	5	7	4	3	5	2	4	1	1	5	2	4	3	3	0	3	3	1	8	1	2	4	3	1	0	4	7	7	4	2	3	4	2
ENSG00000225828.1	57	101	116	56	224	51	83	63	35	76	61	69	62	90	51	49	69	90	47	108	67	86	57	56	56	84	74	58	49	69	49	37	81	70	76	54	94	60	57	70	52	82	93	117	60	48	103	51	48
ENSG00000160058.18	780	1331	1171	1122	2101	686	855	1070	683	1192	1082	879	1290	1117	1049	831	915	1175	730	1116	846	983	951	865	939	1187	1196	1079	768	672	1061	860	1095	1065	1224	863	866	1091	1198	1280	675	1178	1122	1598	1256	985	1030	735	812
ENSG00000254553.1	0	0	0	0	0	0	0	0	0	0	0	0	0	0	0	0	0	0	0	0	0	0	0	0	0	0	0	0	0	0	0	0	0	0	0	0	0	0	0	0	0	0	0	0	0	0	0	0	0
ENSG00000273274.1	0	0	1	0	0	0	0	0	0	1	0	0	1	0	0	0	0	0	0	1	0	0	0	0	1	0	0	1	0	0	0	0	0	0	0	0	0	0	0	0	0	2	0	0	0	0	1	0	0
ENSG00000160062.14	2	4	2	5	8	1	8	6	5	6	3	6	6	7	1	3	3	6	5	4	3	4	4	3	8	1	6	5	6	3	10	7	2	4	5	6	9	3	2	5	12	4	5	12	5	1	7	4	5
ENSG00000176261.15	162	248	166	196	339	130	138	201	142	296	173	200	209	209	188	147	173	240	128	179	134	173	171	153	166	248	198	229	171	118	178	170	231	194	244	169	178	168	219	237	110	194	246	250	266	152	193	126	190
ENSG00000162521.18	1498	2451	1326	2328	3245	1357	1310	2164	1464	2523	1870	1395	2779	2352	1968	1798	1651	2467	1187	1988	1477	1259	1774	1326	1394	2304	2908	2949	1082	1074	2370	1886	2241	2300	2505	2060	1296	2394	2200	2685	1379	2254	2368	2847	2659	2054	1714	1026	1551
ENSG00000162520.14	0	0	0	0	0	1	0	3	0	1	2	1	0	2	1	0	0	1	1	0	0	0	0	0	0	0	0	0	2	0	0	0	0	0	0	0	0	0	1	0	0	0	0	1	2	0	0	0	1
ENSG00000162522.10	59	117	51	90	135	60	39	143	70	49	65	48	81	90	54	55	57	66	73	77	37	58	80	97	40	66	83	90	52	31	88	103	55	74	81	103	39	83	122	133	39	70	49	114	137	54	59	46	57
ENSG00000134684.10	749	1182	696	1180	1506	751	609	1031	664	1339	979	647	1454	910	831	774	764	1218	629	909	662	658	877	665	560	1101	1332	1499	486	503	1104	884	1012	1032	1138	925	651	1056	998	1228	565	975	1243	1336	1444	1152	881	472	692
ENSG00000116497.17	394	562	444	532	940	252	299	409	392	638	483	354	651	549	423	447	411	604	315	564	321	312	384	315	289	618	733	770	373	302	499	332	519	467	632	446	390	518	433	537	307	599	678	729	649	462	405	288	381
ENSG00000160097.16	2	5	2	1	8	4	3	5	5	8	1	1	5	3	6	8	2	2	4	8	7	2	3	4	1	3	3	2	3	2	5	0	6	4	6	2	11	3	3	3	2	3	4	10	6	2	3	3	4
ENSG00000121905.9	0	0	1	2	0	0	0	0	0	0	0	0	3	0	0	0	0	1	0	0	1	0	0	0	0	0	0	0	0	0	0	0	0	0	0	0	0	0	1	1	1	0	3	0	0	1	0	0	0
ENSG00000121900.18	1	1	1	0	1	0	0	0	0	0	1	1	0	0	0	0	0	1	0	1	2	0	0	0	0	1	0	1	0	0	0	0	0	0	0	0	0	0	0	0	1	2	0	0	1	0	0	1	0
ENSG00000116514.16	1317	1663	1392	1435	2555	806	1256	1100	1522	1814	1609	1615	1733	1322	1398	1092	1524	1641	1685	1332	1021	1768	1174	1617	1717	1633	1350	1510	1336	812	1155	1211	1121	808	1412	1027	1365	1268	1466	1891	995	1583	1382	2343	1811	750	1409	1137	1993
ENSG00000004455.16	963	1515	915	1354	1981	852	822	1428	949	1595	1151	938	1582	1355	993	995	967	1628	820	1071	899	807	1192	816	993	1291	1626	1654	808	608	1417	1156	1282	1368	1388	1223	877	1532	1264	1590	879	1261	1584	1713	1758	1154	1115	664	1100
ENSG00000142920.16	36	56	45	64	98	20	23	46	22	37	41	28	69	61	36	49	40	60	18	75	37	43	50	27	31	68	50	54	28	40	48	43	73	71	47	48	43	37	67	48	26	40	60	77	53	52	43	26	23
ENSG00000116525.13	212	371	228	311	442	177	209	266	194	362	295	209	416	312	275	230	252	275	212	317	229	176	282	201	232	401	378	382	162	196	271	243	319	289	402	270	175	329	250	368	208	332	283	377	336	307	248	181	219
ENSG00000160094.14	382	683	477	565	892	383	363	480	427	768	453	468	741	669	550	433	389	679	372	602	427	397	554	336	420	606	756	741	286	285	691	486	641	609	637	483	391	655	578	801	361	573	676	781	604	613	447	330	446
ENSG00000184389.9	6	4	8	1	13	1	0	3	1	2	3	2	2	2	0	0	4	1	2	2	0	9	4	3	2	2	0	5	8	2	1	0	3	2	1	1	2	3	0	0	1	0	0	6	4	0	5	9	3
ENSG00000134686.18	2600	3568	3011	2587	6123	1893	2714	2653	3625	3787	4414	4219	2904	2340	3809	1699	3077	4465	3977	2595	3191	5745	2413	6145	4324	2580	2404	3838	2728	2594	2814	2076	2452	1967	2717	2619	2820	2824	3819	3421	1858	4159	3553	5210	2850	1909	3479	2913	6395
ENSG00000121903.14	25	27	24	44	53	17	13	37	21	43	28	13	48	45	30	27	34	42	19	31	20	12	23	14	16	40	51	52	18	14	45	26	44	34	49	25	7	34	34	40	18	29	42	44	47	32	25	14	14
ENSG00000121904.17	0	0	1	0	0	0	0	0	0	0	0	0	0	0	0	1	0	0	0	0	0	0	0	0	0	0	0	0	0	0	0	0	1	1	0	1	0	0	0	0	0	0	0	0	0	0	0	0	0
ENSG00000176256.10	0	0	0	0	0	0	0	0	0	0	0	0	0	0	0	0	0	0	0	0	0	0	0	0	0	0	0	0	0	0	0	0	0	0	0	0	0	0	0	0	0	0	0	0	0	0	0	0	0
ENSG00000142698.14	0	0	0	0	0	0	0	0	0	0	0	0	0	0	0	0	0	0	0	0	0	0	0	0	0	0	0	0	0	0	0	0	0	0	0	0	0	0	0	0	0	0	0	0	0	0	0	0	0
ENSG00000163866.8	321	429	321	410	594	241	233	354	228	458	334	277	446	382	289	302	295	399	221	419	275	285	331	248	272	406	450	480	232	195	333	292	382	383	381	282	213	377	390	491	256	357	380	431	418	360	318	212	261
ENSG00000189280.3	5	0	0	1	1	2	0	5	0	1	1	2	2	3	1	0	1	0	1	0	1	1	0	13	5	4	2	0	1	0	1	0	2	2	0	1	0	1	3	1	2	1	1	3	1	1	2	2	0
ENSG00000189433.5	0	0	0	0	0	0	1	0	0	1	0	0	0	0	0	0	0	0	1	0	0	1	1	2	0	1	0	0	0	1	0	0	0	0	0	0	0	0	1	1	0	0	0	1	1	0	2	0	0
ENSG00000188910.7	1	0	0	0	0	1	0	0	0	1	2	0	1	0	0	0	1	0	2	1	0	0	0	4	1	0	0	0	0	0	0	0	1	1	1	0	0	0	0	0	1	0	0	0	1	0	1	0	0
ENSG00000187513.8	1	1	2	1	2	2	3	3	0	1	0	2	1	1	0	1	1	0	4	1	0	2	2	3	2	3	1	2	0	0	1	2	2	2	2	1	0	0	4	0	4	1	2	3	1	0	1	3	1
ENSG00000116544.11	27	41	25	41	22	23	14	23	17	22	33	18	34	36	26	13	32	36	17	22	22	23	35	19	25	43	33	29	21	18	20	31	33	17	47	39	24	23	50	42	16	42	30	64	46	20	44	17	18
ENSG00000271741.1	0	0	0	0	0	0	0	0	0	0	0	0	0	0	0	0	0	0	0	0	0	0	0	0	0	0	0	0	0	0	0	0	0	0	0	0	0	0	0	0	0	0	0	0	1	0	0	0	0
ENSG00000243749.1	0	0	0	0	0	0	0	0	0	0	0	0	0	0	1	0	0	0	0	0	0	0	1	0	0	0	0	0	0	0	0	0	0	1	0	0	0	0	0	0	0	0	0	0	0	0	0	0	0
ENSG00000163867.16	240	299	250	247	525	159	201	259	146	311	226	210	304	307	190	210	206	315	146	259	165	202	202	219	154	273	244	219	178	197	253	221	291	234	256	242	238	242	197	350	156	302	270	360	255	139	296	125	177
ENSG00000197056.9	102	203	107	188	314	90	128	177	94	243	169	94	253	210	129	182	169	210	69	182	103	97	152	107	99	249	244	263	116	108	198	148	244	167	241	158	125	199	118	165	117	217	231	223	300	144	156	88	93
ENSG00000116560.10	3093	4693	3615	4318	7168	2533	2719	3822	2457	4726	3820	2460	4998	4486	3263	3440	3522	4665	2372	4778	2686	2749	3363	2976	2725	4597	5270	4795	2396	2407	4269	3198	4398	4209	4809	3543	2788	4172	3992	4611	2673	4229	4703	5816	5315	3793	3908	2107	3132
ENSG00000146463.11	572	798	473	794	1157	365	498	744	474	848	723	467	1024	852	692	652	578	970	409	775	464	423	683	556	512	867	1144	1156	381	393	907	642	843	879	1075	808	387	942	753	901	523	893	887	1005	1080	660	614	451	544
ENSG00000142687.17	1363	1913	1634	1475	2852	979	1241	1658	1445	1178	1513	1512	1478	1441	1446	1031	1205	1684	1695	1605	1179	1596	1220	1327	1561	1331	1388	1555	1311	935	1241	1199	1640	1373	1215	1298	1617	1464	1500	2061	904	1671	1468	2636	1959	1112	2008	1014	1859
ENSG00000020129.15	266	448	236	338	460	259	180	355	202	364	285	228	438	407	360	287	275	367	192	340	233	195	329	232	190	424	427	457	220	171	391	290	368	364	431	263	219	426	349	453	209	338	399	510	442	481	273	215	242
ENSG00000116819.6	36	45	49	35	76	25	25	37	21	51	33	19	36	49	33	30	29	28	27	35	28	28	35	24	29	27	46	51	25	24	31	23	47	29	18	38	29	40	29	30	30	25	29	60	59	24	38	24	30
ENSG00000126067.11	653	1045	547	986	1224	701	504	1120	650	1261	724	712	1112	922	770	670	691	1068	634	773	553	598	749	599	627	940	1142	1169	437	384	980	890	855	949	980	811	543	910	984	1124	589	803	925	1089	1146	899	723	396	744
ENSG00000142686.7	111	184	117	182	250	115	76	109	121	296	135	89	235	162	110	129	101	191	93	162	89	91	145	103	118	172	289	335	98	53	157	141	142	141	180	149	101	155	147	183	89	164	208	192	244	179	114	77	108
ENSG00000092853.13	22	51	66	37	62	39	37	74	42	42	34	36	38	32	40	32	25	23	51	40	34	31	22	18	36	39	21	53	39	23	28	29	22	27	25	27	20	50	42	35	30	37	47	101	38	57	30	32	34
ENSG00000134698.10	2521	3407	3070	2611	5656	1138	2466	2454	2951	3515	3347	3014	2903	2232	2641	2054	2958	3942	2983	2654	1958	3117	2275	3288	2999	3103	3122	2909	2478	1905	2617	2355	2502	1937	2858	2565	2655	2548	2702	3442	1889	3344	2831	4888	3041	1342	2834	1898	3619
ENSG00000092847.11	1063	1659	1019	1484	2628	623	988	1460	930	1466	1456	957	1641	1551	1312	1068	1177	1718	972	1328	917	1074	1246	1068	1134	1506	1852	1757	1010	750	1410	1115	1332	1273	1610	1327	987	1619	1540	1825	887	1550	1580	2043	1728	1184	1214	861	1245
ENSG00000126070.19	536	712	639	632	1317	305	512	571	415	721	652	482	803	671	561	625	623	664	365	687	401	480	533	462	496	828	723	708	465	450	605	469	696	712	822	561	541	712	587	657	433	782	685	996	787	493	660	369	475
ENSG00000092850.11	0	0	6	1	8	0	3	1	0	0	5	3	4	3	2	0	5	2	2	0	1	4	2	0	1	4	0	2	1	1	0	1	4	2	1	0	2	2	1	1	0	0	1	4	5	0	2	0	3
ENSG00000116863.10	268	519	319	378	625	283	291	349	288	451	362	393	455	379	368	251	312	374	251	331	271	397	323	265	356	380	382	358	227	186	342	341	376	319	379	292	312	370	407	509	217	334	327	455	507	309	357	210	349
ENSG00000171812.12	67	122	35	115	158	68	53	131	68	112	76	72	74	90	81	49	35	145	51	76	51	64	86	64	56	32	128	179	52	35	125	79	46	59	82	124	53	90	114	144	45	63	175	113	141	33	62	48	121
ENSG00000054116.11	420	671	499	661	901	416	379	556	445	655	501	476	696	602	541	395	460	629	388	531	391	455	497	427	408	580	623	706	356	308	535	497	550	569	602	512	449	531	612	761	344	519	580	783	711	549	483	344	497
ENSG00000116871.15	3255	5314	3534	4489	7104	2886	2813	3378	3294	5126	3916	3582	5688	4549	3763	3042	3456	5146	3690	4222	2813	4245	4096	3655	3530	4690	5308	5818	2553	2164	4154	3693	4417	3903	4401	3730	3076	3872	4114	6501	2452	4234	4440	6647	4765	3545	3709	2588	3811
ENSG00000054118.13	2331	3533	2368	3414	5103	1704	1984	2876	2177	3795	3469	2451	3814	3435	3136	2550	3116	3512	2143	2986	2226	2371	2671	2394	2334	3855	3739	3335	2178	1618	3237	2324	3365	3107	3930	2416	2184	3698	2957	3890	2066	3602	3283	4390	4038	3290	2662	1760	2732
ENSG00000214193.10	49	58	58	46	78	30	27	29	46	29	64	37	43	67	37	42	47	38	60	69	33	44	48	25	37	45	44	33	46	19	39	36	52	21	32	42	44	35	35	43	31	51	52	120	41	17	72	33	46
ENSG00000142694.6	33	55	27	41	69	48	42	48	73	51	66	38	65	37	52	54	45	38	61	52	31	43	43	44	33	60	55	95	20	26	46	58	46	34	35	66	44	45	57	60	30	43	61	93	68	35	58	34	46
ENSG00000196182.10	3507	4405	3907	3443	7094	2428	3546	3367	3467	4002	4398	4232	4054	3555	3748	2997	3922	4401	4092	3921	3102	4683	3513	3947	4639	4041	3515	4154	3392	2487	3127	3015	3499	2496	3470	2915	3705	3046	4290	5038	2587	3781	3630	6337	3805	2113	4307	3015	4691
ENSG00000181817.5	467	619	368	536	769	369	334	513	377	565	473	470	567	530	426	360	446	554	407	439	358	471	439	401	431	432	499	596	315	258	465	498	493	515	440	422	357	502	572	742	343	441	552	757	593	426	488	332	524
ENSG00000116885.18	7	5	12	8	31	5	13	9	10	5	3	7	5	11	9	6	7	1	6	5	1	11	12	6	6	5	7	9	9	8	9	8	6	9	9	8	9	9	5	12	7	10	5	6	7	4	19	6	5
ENSG00000116898.11	198	350	151	291	392	212	166	291	193	372	263	188	338	295	237	216	217	298	175	254	177	161	248	181	175	310	311	367	169	142	280	245	330	286	313	260	192	333	334	359	203	242	319	374	344	274	256	165	195
ENSG00000119535.17	35398	35494	48198	25496	76357	17271	28735	20485	28804	28469	39301	38423	27465	26314	32883	18864	36296	38120	30566	41503	27768	47918	19408	52249	37915	31930	23079	27059	41851	31356	22113	23337	29832	17216	25939	22236	41021	19956	27261	40120	19452	36223	29559	78535	26291	9579	43638	26662	49786
ENSG00000163873.9	2	3	3	18	1	1	0	4	5	2	10	1	1	6	1	5	3	4	1	2	1	0	2	0	0	4	1	2	1	1	0	1	0	0	4	0	1	8	3	1	1	2	0	4	5	57	4	0	0
ENSG00000163874.10	266	361	323	402	486	245	269	274	315	450	413	299	510	363	280	266	327	404	316	350	231	270	310	328	293	429	436	536	292	226	312	257	322	293	391	305	281	351	261	435	214	485	371	699	467	329	338	269	329
ENSG00000163875.15	583	903	560	899	1177	440	426	698	516	1075	657	571	1096	826	681	590	614	930	399	743	532	506	703	444	436	978	1102	998	407	321	922	670	864	895	1024	646	572	886	792	935	530	812	839	1004	917	708	676	283	502
ENSG00000163877.10	354	510	349	537	733	231	287	394	287	631	448	362	602	547	392	423	411	556	281	481	301	336	424	273	330	577	716	546	259	237	514	418	507	479	609	437	337	504	467	592	319	489	508	619	594	454	447	219	366
ENSG00000163879.10	3	2	4	3	8	2	1	2	0	1	2	1	1	2	3	1	1	1	0	3	0	0	4	0	0	0	3	1	0	2	3	1	3	1	2	3	4	2	0	2	0	2	1	10	4	0	3	1	1
ENSG00000134697.12	379	643	378	649	840	409	348	641	372	695	463	357	758	620	451	440	454	659	316	528	405	346	511	366	346	639	728	741	296	261	575	450	554	551	650	488	311	555	583	677	351	599	687	826	737	553	520	218	411
ENSG00000169218.13	0	0	0	0	0	0	0	0	0	0	0	0	0	0	1	0	0	0	0	0	0	0	0	0	0	0	0	1	0	0	0	0	1	0	0	0	2	0	1	0	0	0	0	0	0	0	0	0	0
ENSG00000116922.14	114	209	122	188	236	101	85	178	78	178	178	94	258	200	159	144	133	231	65	180	121	70	169	113	78	208	243	276	110	82	179	154	181	190	244	132	97	198	195	231	104	180	248	226	253	201	146	76	110
ENSG00000134690.10	26	29	36	49	76	20	28	59	41	54	37	30	31	55	34	26	26	45	34	22	35	30	20	24	33	34	38	59	19	17	27	32	30	44	41	32	26	44	32	43	17	35	55	71	49	58	30	23	32
ENSG00000183317.16	0	0	1	0	2	0	0	2	0	5	1	0	1	1	1	3	0	1	0	1	0	0	1	0	2	1	2	0	1	0	1	0	0	1	2	0	0	1	0	2	0	3	2	2	0	1	1	1	0
ENSG00000185090.14	7	17	13	13	22	9	7	7	5	45	18	6	14	14	10	19	9	25	5	16	13	5	15	13	9	29	24	31	5	9	13	12	14	12	23	6	8	14	23	16	10	16	15	18	16	20	5	3	11
ENSG00000196449.3	99	156	80	114	173	67	72	101	79	143	115	111	171	103	86	106	101	155	77	95	78	74	100	97	105	134	141	162	57	60	110	103	136	124	156	111	93	135	108	140	81	111	156	151	139	122	114	75	92
ENSG00000197982.13	122	190	110	150	223	101	90	125	108	180	132	129	182	182	135	109	108	192	100	125	111	111	144	102	130	159	154	185	96	115	122	141	131	115	129	151	94	161	174	203	71	145	184	211	184	149	143	93	145
ENSG00000188786.9	832	1104	805	1175	1771	624	680	980	900	1142	1050	787	1109	1014	945	727	987	1058	1012	891	595	890	849	1125	974	950	1206	1150	705	516	984	865	956	860	1031	849	707	1054	948	1311	641	1263	975	1768	1272	677	886	651	1180
ENSG00000204084.12	314	542	430	527	1124	274	368	448	300	584	501	482	625	559	428	336	380	694	276	574	361	373	417	225	388	506	613	581	245	336	472	348	512	481	596	434	501	500	425	510	358	496	600	579	625	507	429	245	352
ENSG00000183431.11	863	1433	796	1298	2120	785	678	1142	691	1335	922	864	1575	1410	1005	939	872	1363	649	1177	855	821	943	671	743	1400	1556	1477	619	622	1352	961	1247	1290	1499	901	896	1262	1118	1468	779	1189	1397	1594	1453	1239	970	569	785
ENSG00000183386.9	547	620	593	637	1724	555	596	285	777	650	585	901	772	686	362	258	414	875	790	400	419	1001	443	306	691	336	677	1183	205	348	636	491	346	369	386	556	656	406	656	617	477	429	685	715	678	323	445	253	840
ENSG00000183520.11	221	307	152	269	372	176	145	253	154	281	224	180	364	247	169	201	190	342	164	208	177	153	255	164	159	237	345	343	104	105	251	233	256	252	262	247	188	275	275	327	171	253	279	334	300	202	198	97	193
ENSG00000185668.7	1	1	1	2	0	2	1	2	3	4	3	2	3	3	2	4	1	3	2	3	3	2	8	1	0	1	1	6	2	1	4	1	0	1	3	0	0	1	0	2	5	1	1	3	4	2	3	0	2
ENSG00000116954.7	245	384	278	313	486	206	216	278	264	368	275	332	433	287	283	257	310	355	297	301	232	278	292	260	276	343	368	357	166	178	328	307	320	306	302	278	207	263	306	519	241	363	349	425	400	202	278	158	313
ENSG00000214114.8	214	351	214	275	432	183	218	287	212	280	240	306	342	246	258	215	228	378	235	241	196	247	224	222	248	303	280	299	182	135	265	229	246	248	292	232	236	275	297	382	189	266	252	349	283	206	248	176	245
ENSG00000274944.4	0	0	0	0	0	0	0	0	0	0	0	0	0	0	0	0	0	0	0	0	0	1	0	0	0	0	0	0	0	0	0	0	0	0	0	0	0	0	0	0	0	0	0	0	0	0	0	0	0
ENSG00000131233.9	0	0	0	0	0	0	0	0	0	0	0	0	0	0	0	0	0	0	0	0	0	1	1	0	0	1	0	0	0	0	0	1	0	0	0	0	0	0	0	0	0	0	2	1	0	1	0	0	0
ENSG00000158315.10	2	0	4	2	3	0	1	1	0	1	0	1	0	0	3	0	1	1	1	2	1	2	3	3	0	3	0	0	1	2	1	4	2	2	0	3	4	2	3	3	1	4	0	3	3	0	5	0	2
ENSG00000174574.15	1383	1902	1313	1718	2394	848	1181	1584	1259	1778	1598	1202	2093	1687	1476	1499	1641	1976	1277	1699	1063	1187	1427	1401	1349	2025	1854	2109	1128	881	1625	1316	1763	1656	1986	1302	1161	1805	1620	2173	1166	1883	1807	2204	1962	1422	1488	974	1471
ENSG00000168653.10	341	702	325	543	553	344	278	482	270	590	411	336	754	574	461	420	372	512	251	414	405	306	446	312	343	462	571	653	203	199	579	470	547	606	523	374	295	562	541	718	373	394	640	622	550	605	459	235	303
ENSG00000127603.23	3654	5438	3560	6857	8664	2316	3870	4736	4015	7800	6102	2501	8934	5257	5806	5231	5016	6762	3386	6213	3019	2520	5095	3626	3459	7577	10824	11218	3303	3361	7006	3778	5327	5910	8566	5400	2533	6443	5101	5544	3839	7990	7570	7185	9981	7558	4128	2813	3726
ENSG00000183682.7	4	14	5	5	20	14	2	6	4	8	10	1	4	4	4	6	5	13	4	12	3	8	5	3	2	5	9	6	7	13	11	4	10	3	7	8	11	0	7	8	2	5	10	11	8	8	9	2	6
ENSG00000090621.13	1408	2650	1094	1846	3064	1362	1103	2236	1210	2017	1816	1240	2599	2121	1885	1486	1595	2150	1133	1966	1455	1211	1778	1126	1254	2339	2687	2467	1036	1017	2499	1805	2245	2309	2613	1833	1138	2306	2070	2832	1231	1924	2154	2808	2222	1879	1507	1055	1191
ENSG00000163909.7	3	4	2	2	5	2	2	4	3	0	4	3	6	5	0	2	2	4	3	0	1	2	5	4	5	4	4	1	0	1	4	1	3	3	1	2	3	2	8	6	1	2	4	7	1	2	2	2	0
ENSG00000116981.3	0	0	0	1	1	0	0	0	0	0	1	0	1	0	0	0	0	0	0	0	0	0	0	0	0	0	0	1	0	0	0	0	0	0	0	0	0	1	0	0	0	0	0	0	0	0	0	0	0
ENSG00000116983.12	104	271	83	167	198	46	99	70	57	119	123	44	136	192	75	160	158	105	60	201	100	78	110	55	77	151	124	54	91	106	113	90	185	131	176	72	60	211	86	262	84	72	162	137	164	232	98	90	63
ENSG00000084072.16	355	534	240	405	645	274	257	407	228	425	314	214	569	440	311	368	293	475	230	339	277	250	360	205	252	497	508	429	277	273	435	398	501	488	515	421	219	387	414	492	285	482	524	429	472	391	412	196	278
ENSG00000116985.11	54	101	59	70	109	53	44	79	82	101	90	29	92	72	70	58	83	87	79	49	44	42	43	36	52	68	136	114	45	40	92	45	51	54	76	60	52	60	123	122	24	76	122	106	120	105	47	53	39
ENSG00000198754.5	0	1	0	2	0	1	1	3	1	4	3	0	3	1	2	3	4	1	1	0	0	1	2	0	0	3	5	3	1	0	1	0	1	3	0	2	1	0	11	4	1	5	3	3	5	3	2	1	3
ENSG00000043514.15	147	246	113	197	276	123	118	142	96	198	195	100	248	209	161	161	131	205	122	140	118	121	140	101	134	168	264	200	108	97	235	179	200	205	181	201	115	222	158	289	119	192	247	226	255	142	184	94	146
ENSG00000116990.10	373	696	247	489	767	423	276	624	457	452	421	371	594	383	395	283	290	663	398	334	291	377	627	362	312	409	493	732	281	259	626	566	355	484	518	636	303	383	635	919	274	428	515	946	640	165	591	271	507
ENSG00000168389.17	49	97	56	72	103	68	60	135	64	48	45	41	101	50	41	42	50	85	61	61	40	34	71	42	50	40	60	104	38	62	56	66	56	58	46	133	58	51	94	100	41	58	79	117	91	15	91	33	81
ENSG00000131236.16	10937	15874	11137	14686	22852	8666	10355	12916	13080	16855	13748	14610	16164	13429	11220	9956	11595	15798	12931	12188	9556	15062	11826	14370	14593	13909	16416	17048	8924	7134	13597	11090	12357	12173	13634	11681	11383	12637	15655	18188	9277	13421	12983	19937	15715	10360	11803	8792	14455
ENSG00000131238.16	3473	6129	3573	5647	8177	3026	3351	7212	3872	4453	3031	4771	5889	4408	4522	3048	2554	4992	3587	4250	2815	5207	3313	5465	4613	4015	2632	4929	2596	1609	2493	4288	3439	3799	4150	4363	3703	4869	7307	7336	3266	4560	3934	8161	4261	2813	3597	2467	4833
ENSG00000117000.8	496	700	493	714	1108	279	457	601	560	732	745	503	815	666	646	556	631	897	539	649	414	556	562	661	537	864	910	903	466	394	784	558	681	729	868	611	435	919	688	785	453	980	704	866	844	599	544	405	640
ENSG00000188800.5	0	0	0	0	0	0	0	1	1	1	1	0	0	0	0	2	0	0	0	1	0	1	0	0	0	0	0	2	0	0	0	0	0	1	0	1	0	0	0	0	1	0	0	0	2	0	1	0	0
ENSG00000084073.8	538	785	512	748	1111	345	514	702	623	898	721	594	807	653	652	603	601	882	540	559	458	613	484	611	541	671	874	808	447	319	673	639	608	674	760	650	479	763	652	832	511	724	749	983	770	482	569	396	675
ENSG00000049089.13	224	456	414	231	701	173	235	209	190	246	177	377	186	277	158	141	135	338	160	216	216	296	238	112	272	167	185	216	166	149	195	182	203	174	155	206	371	173	317	364	182	174	301	394	300	129	446	163	179
ENSG00000084070.11	7342	14640	10079	8252	21941	7765	9082	10834	10244	11596	14686	15557	9935	8469	14404	7073	8657	16058	10188	8790	11004	12970	7487	13326	12799	9871	9586	12322	6580	7457	12192	7077	7762	10262	12551	9916	9627	13384	14284	12273	7547	13763	11035	13627	11366	9101	9869	8984	14896
ENSG00000187801.14	27	38	19	34	34	8	24	26	18	39	37	27	37	57	43	40	20	40	14	31	34	20	32	24	27	44	45	53	21	20	55	23	38	46	53	30	27	52	32	29	31	33	43	47	33	36	37	30	18
ENSG00000187815.9	90	131	74	102	160	53	66	96	58	157	83	87	125	127	98	107	84	127	52	102	67	61	93	66	63	134	162	114	62	66	136	103	123	125	139	104	74	134	95	153	71	119	138	138	134	110	117	59	67
ENSG00000164002.11	28	56	41	32	72	16	38	33	30	57	52	42	46	54	50	39	40	53	25	56	26	25	49	42	32	48	61	66	33	43	30	42	50	49	51	32	26	50	50	48	31	45	64	54	85	45	36	33	26
ENSG00000117010.15	37	43	33	40	63	17	31	70	30	69	58	33	58	50	36	39	42	60	20	38	27	21	27	33	17	54	51	40	32	24	53	33	42	64	37	43	25	41	32	61	40	54	42	50	89	38	37	29	54
ENSG00000117016.9	74	116	34	109	124	60	49	100	45	126	110	68	158	127	114	85	76	140	64	112	56	48	158	68	46	151	196	249	45	78	176	85	96	150	185	154	63	186	123	111	70	116	160	135	155	148	78	87	48
ENSG00000066136.20	786	1149	917	985	1585	642	703	998	791	1037	977	997	1187	907	892	668	892	1066	793	1006	682	917	738	912	878	962	1028	987	744	573	902	887	923	832	1005	770	860	900	1003	1268	578	1019	951	1437	1067	762	964	572	915
ENSG00000117013.14	5	5	7	7	8	6	3	7	2	7	6	4	10	5	5	6	2	15	4	8	5	2	9	3	1	6	11	9	5	1	3	5	12	4	11	3	7	7	3	3	7	8	1	7	5	3	13	5	8
ENSG00000179862.6	113	176	66	110	167	88	54	95	85	92	65	122	118	112	186	45	55	146	109	66	101	137	113	100	75	154	166	96	50	53	161	125	123	118	189	71	88	127	100	237	70	104	111	180	92	108	75	71	174
ENSG00000171793.13	131	286	127	231	237	124	116	220	145	214	153	111	242	260	166	166	144	291	113	165	116	81	167	120	114	234	242	289	122	99	177	154	184	175	250	162	110	231	236	266	113	200	289	280	263	223	167	89	154
ENSG00000171790.15	4	5	11	2	8	1	6	7	2	3	6	0	7	4	1	5	2	3	1	8	1	2	10	2	1	5	7	2	5	6	5	5	2	10	4	6	2	4	2	1	2	3	4	6	1	4	5	1	5
ENSG00000010803.16	127	239	137	195	258	94	111	141	105	227	190	113	252	199	149	176	150	211	76	167	99	100	162	107	105	225	222	279	86	94	221	151	176	212	258	157	95	228	171	233	97	173	217	210	263	191	163	123	97
ENSG00000204060.6	4	3	4	3	13	2	5	4	2	4	1	3	6	4	0	3	2	2	4	3	3	11	4	0	0	2	5	1	1	2	1	1	3	3	4	1	4	2	4	7	3	2	3	7	12	4	0	1	1
ENSG00000127129.9	0	0	0	0	0	0	0	0	0	0	0	2	0	0	0	0	0	0	0	0	0	0	0	0	0	0	0	0	0	0	0	0	0	0	0	0	0	0	0	0	0	0	0	0	0	1	0	0	0
ENSG00000127124.14	354	620	285	854	941	484	411	835	437	1262	602	290	735	751	559	550	414	902	298	686	337	332	819	415	442	604	1163	1372	295	360	836	440	478	726	678	717	233	678	767	710	342	751	903	795	1020	657	436	329	570
ENSG00000044012.3	0	0	0	0	0	0	0	0	0	0	0	0	0	0	0	0	0	0	0	0	0	0	0	0	0	0	0	0	0	0	0	0	0	0	0	0	0	0	0	0	0	0	0	0	0	0	0	0	0
ENSG00000197273.3	0	0	0	0	0	0	0	0	0	0	0	0	0	0	0	0	0	0	0	0	0	0	0	1	0	0	0	0	0	0	0	0	0	0	0	0	0	0	0	0	0	0	0	0	0	0	0	0	0
ENSG00000198815.8	872	1626	933	1441	1964	613	790	1127	817	1426	1341	911	1780	1442	1229	1067	1292	1407	718	1374	868	861	1149	922	1004	1652	1818	1563	738	648	1489	1032	1493	1361	1702	1013	845	1638	1144	1517	804	1489	1442	1605	1736	1299	1057	656	929
ENSG00000177181.14	0	9	5	6	8	1	1	6	7	4	7	4	5	8	3	2	3	7	1	5	7	0	4	2	1	5	5	3	6	0	2	4	1	1	0	1	10	2	11	2	3	7	3	8	7	6	3	6	6
ENSG00000066185.12	7	5	4	4	11	4	4	10	4	5	5	7	6	12	6	4	5	8	6	3	9	5	9	1	3	4	6	6	4	6	6	6	5	6	6	7	4	2	11	10	4	6	6	5	2	1	10	4	1
ENSG00000127125.8	424	707	414	541	933	399	346	638	437	683	527	491	624	573	507	399	424	657	364	488	392	453	492	425	394	565	598	548	301	207	549	464	526	557	546	461	467	573	592	773	382	553	570	736	676	484	515	313	506
ENSG00000186409.14	56	47	74	40	93	22	32	32	23	51	46	38	42	32	33	29	47	46	42	47	27	32	29	22	30	56	43	27	32	83	44	45	50	41	35	35	42	33	39	41	27	46	56	81	47	28	68	18	34
ENSG00000171960.10	127	230	120	204	266	124	136	163	108	210	196	174	243	252	178	186	154	212	80	175	169	131	162	120	135	192	267	255	126	100	221	181	240	221	268	142	152	188	190	304	132	191	247	214	253	266	168	88	119
ENSG00000065978.18	12180	12355	6295	12624	22114	11419	13837	15341	11904	15627	14798	11901	11326	11687	14067	11864	11025	13258	10754	11261	9947	10349	12556	14019	13365	12990	11285	14866	9428	12323	11718	14206	10947	11940	14772	15319	8154	13952	13061	14187	12826	12133	12350	23312	14009	15404	12522	10354	11681
ENSG00000164007.10	0	0	0	0	0	0	0	0	0	0	0	0	0	0	0	0	0	0	0	0	0	0	0	0	0	0	0	0	0	0	0	0	0	0	0	1	0	1	0	1	0	0	1	0	0	0	3	0	0
ENSG00000117385.15	273	528	349	347	647	217	296	348	231	389	348	240	407	352	288	270	289	401	214	377	248	254	309	261	270	340	371	350	244	242	346	317	367	343	324	309	239	346	401	504	210	337	367	560	387	285	345	203	268
ENSG00000164008.14	6	7	7	7	17	4	3	11	5	6	8	4	11	14	12	6	3	8	5	8	8	3	7	2	4	12	12	9	4	8	14	3	5	10	9	5	13	13	10	8	7	13	11	10	10	10	11	4	5
ENSG00000283580.1	0	0	0	0	0	0	0	0	0	0	0	0	0	0	0	0	0	0	0	0	0	0	0	0	0	0	0	0	0	0	0	0	0	0	0	0	0	0	0	0	0	0	0	0	0	0	0	0	0
ENSG00000274386.5	4	5	0	6	12	1	3	7	4	1	8	7	2	7	6	7	4	11	3	5	5	5	6	4	5	2	12	3	6	5	7	3	8	8	3	3	2	7	8	5	3	7	3	9	10	7	5	4	3
ENSG00000177868.11	77	113	81	82	130	61	70	81	59	86	123	171	70	115	77	73	65	108	62	111	84	77	92	71	63	76	84	92	48	51	67	99	96	111	79	112	92	79	99	105	51	107	139	153	108	71	79	59	107
ENSG00000164010.13	136	192	525	149	290	101	138	250	159	151	158	126	162	151	163	121	109	207	157	150	115	127	143	126	161	130	152	152	107	101	180	204	141	161	132	166	118	153	199	195	123	183	177	234	183	106	169	108	142
ENSG00000164011.17	99	134	99	105	217	76	82	93	61	139	100	84	161	112	94	86	91	126	59	135	86	76	94	78	59	134	139	95	81	76	127	88	113	115	140	70	95	121	115	153	74	89	125	171	149	119	100	70	76
ENSG00000117394.20	584	780	4920	785	1090	565	530	725	667	1189	845	489	866	807	765	699	609	875	586	679	573	440	845	645	601	978	1335	1159	536	531	890	564	797	859	1098	698	425	922	771	911	659	882	905	951	963	983	601	595	498
ENSG00000186973.10	12	0	0	0	0	0	0	0	0	0	0	0	0	0	0	0	0	0	0	0	2	0	0	1	0	0	0	0	0	0	0	0	0	0	0	0	0	0	0	0	0	0	0	0	0	0	1	0	0
ENSG00000117395.12	202	321	136	258	336	179	126	267	159	308	197	156	334	270	203	185	195	245	117	203	169	153	208	127	166	260	314	242	138	125	262	213	237	269	298	205	145	241	265	314	158	229	324	290	324	249	187	98	142
ENSG00000243710.7	0	1	1	2	9	1	1	1	1	2	1	0	1	2	3	1	0	1	1	4	2	4	1	1	1	2	3	4	1	2	2	3	0	3	0	3	2	2	0	0	0	2	2	3	1	0	2	0	0
ENSG00000179178.10	1	0	2	1	3	0	0	0	2	0	2	0	0	0	0	0	1	4	1	3	2	1	2	1	0	0	0	0	2	0	1	1	0	2	1	2	0	1	1	1	1	1	1	0	1	3	2	0	1
ENSG00000253313.5	0	0	1	0	0	0	0	0	0	0	1	0	0	0	0	0	1	2	0	0	0	0	0	0	0	0	0	0	0	0	0	0	0	1	0	1	0	0	0	0	0	0	1	1	2	0	1	0	1
ENSG00000066056.13	4	21	9	29	18	8	10	4	9	5	24	5	22	9	9	4	14	18	7	17	7	10	7	2	6	19	39	28	2	14	11	14	8	9	19	30	6	13	10	27	10	13	5	13	30	17	8	10	13
ENSG00000117400.16	12	32	22	18	36	10	24	23	21	14	15	6	14	8	27	11	11	21	15	6	16	16	23	6	21	16	19	19	18	9	15	13	9	13	23	14	7	8	31	27	10	21	7	35	17	3	22	15	9
ENSG00000117399.13	22	24	12	33	20	26	11	60	51	46	11	16	32	16	36	12	5	29	65	19	21	12	12	6	10	19	16	50	7	8	13	24	15	26	18	13	9	40	50	38	19	25	68	103	43	57	14	13	9
ENSG00000066322.14	807	1131	803	929	1438	694	669	945	753	1106	887	774	1145	893	746	673	761	1036	736	947	634	915	790	812	876	844	997	1103	565	528	898	867	865	849	886	781	658	809	1002	1288	580	812	879	1343	1106	683	831	525	876
ENSG00000159479.16	213	383	224	300	485	217	190	314	232	304	270	255	366	280	251	199	226	337	207	267	217	269	222	252	248	342	327	340	180	159	274	278	283	263	347	253	222	300	309	400	170	324	278	413	374	247	284	152	261
ENSG00000198198.15	849	1353	1020	1213	1990	625	758	1177	758	1205	1307	679	1337	1422	1182	1043	1090	1416	672	1271	861	719	1077	851	726	1411	1530	1396	896	821	1427	879	1401	1257	1558	1173	734	1458	1120	1370	830	1543	1401	1798	1654	1326	1108	739	898
ENSG00000178922.16	0	0	0	0	0	0	0	0	0	0	0	0	0	0	0	0	0	0	0	0	0	0	0	0	0	0	0	0	0	0	0	0	0	0	0	0	0	0	0	0	0	0	0	0	0	0	0	0	0
ENSG00000142949.16	29	21	54	23	50	24	25	42	41	21	24	19	18	37	41	12	13	24	37	12	34	34	50	37	31	15	49	32	45	23	31	16	40	44	29	15	11	21	57	19	43	26	17	74	25	11	30	58	27
ENSG00000066135.12	461	743	466	682	1070	397	426	651	472	854	684	433	896	665	599	468	546	741	468	636	421	446	624	411	518	776	934	928	358	314	646	571	614	658	751	583	409	734	693	808	416	701	744	882	834	641	507	363	567
ENSG00000126091.19	95	162	81	121	188	72	78	88	62	146	95	91	130	160	142	77	89	155	70	85	117	82	122	75	114	137	143	142	87	75	163	77	166	127	142	89	66	127	125	133	130	129	144	162	114	99	101	108	63
ENSG00000117407.16	1	4	2	0	0	0	1	2	0	1	1	0	3	0	2	1	1	2	0	1	0	3	3	0	0	3	1	2	0	1	3	0	2	0	0	2	0	0	1	0	1	0	1	0	0	0	1	0	0
ENSG00000117408.10	283	468	290	426	638	330	253	411	269	476	331	245	502	438	353	332	304	419	247	419	260	251	319	274	272	452	504	547	258	214	413	384	363	429	495	450	279	391	417	533	297	393	482	528	520	417	357	242	300
ENSG00000132768.13	197	329	188	251	359	184	122	251	148	272	243	144	372	307	225	206	210	271	129	269	196	141	241	166	153	309	282	330	157	149	278	194	283	329	316	219	156	265	251	334	178	274	392	346	360	296	223	126	180
ENSG00000117410.13	1867	2382	2269	1833	3357	1314	1745	1628	1853	2004	2028	2759	1920	1646	1808	1229	1775	2161	2070	1665	1625	2391	1534	2156	2241	1715	1522	1882	1544	1148	1565	1910	1858	1351	1603	1671	2139	1395	2071	2737	1152	1601	1725	3588	1679	1034	2192	1412	2454
ENSG00000117411.16	20	60	29	48	50	17	22	33	57	66	28	28	59	31	24	17	17	49	50	30	21	22	26	18	20	26	56	86	14	18	45	31	17	35	31	36	22	33	43	52	22	37	66	46	39	54	17	17	25
ENSG00000159214.12	15	33	16	26	35	9	25	8	19	31	16	17	19	13	16	18	12	10	7	20	12	17	12	8	23	21	22	19	11	10	18	21	22	18	32	27	12	12	6	17	15	13	9	60	18	16	14	15	22
ENSG00000196517.11	40	20	55	24	61	35	38	218	65	23	41	41	14	47	42	22	28	32	58	17	37	26	45	81	39	46	19	21	56	74	37	37	39	62	50	60	15	32	157	28	48	23	11	69	18	55	30	104	51
ENSG00000171872.4	0	0	0	0	0	0	0	0	0	0	0	0	0	0	0	0	0	0	0	0	0	0	0	0	0	0	0	0	0	0	0	0	0	0	0	0	1	0	0	0	0	0	0	0	0	0	0	0	0
ENSG00000283039.1	0	0	0	0	0	0	0	0	0	0	0	0	0	0	0	0	0	0	0	0	0	0	0	0	0	0	0	0	0	0	0	0	0	0	0	0	0	0	0	0	0	0	0	0	0	0	0	0	0
ENSG00000178028.13	461	751	524	524	899	324	349	507	254	538	566	368	582	641	499	421	467	571	265	568	421	365	459	372	358	611	562	500	400	365	505	397	716	491	517	411	440	535	520	577	343	546	635	753	703	471	598	292	295
ENSG00000117419.14	161	294	158	224	287	176	122	221	130	250	220	149	285	246	183	165	183	269	110	223	171	140	225	125	150	235	249	267	122	101	277	183	239	246	262	196	134	257	234	274	147	208	271	275	288	244	188	94	131
ENSG00000187147.17	622	1202	673	988	1339	630	507	808	537	1074	806	629	1168	997	718	699	685	963	489	856	588	592	817	571	616	1014	1111	1074	461	473	979	729	993	936	1061	762	665	872	839	1231	562	797	972	1134	1124	889	767	422	587
ENSG00000126106.13	15	28	19	26	33	14	14	18	20	25	27	11	31	34	24	13	13	21	18	22	26	17	25	18	16	25	28	34	14	15	30	34	27	26	21	18	12	32	33	51	13	16	20	25	30	22	30	11	11
ENSG00000198520.10	223	401	291	294	842	195	230	296	181	235	198	334	298	410	275	173	153	279	138	286	331	326	278	221	186	369	251	186	205	239	335	228	365	301	368	202	371	324	290	301	191	363	283	391	245	280	366	162	229
ENSG00000142945.12	14	34	17	36	47	20	17	36	23	36	17	20	22	9	23	15	7	17	22	12	17	14	21	8	10	13	16	25	6	16	15	18	18	25	19	27	10	25	31	19	14	24	43	58	21	35	20	14	10
ENSG00000142937.11	9378	15433	5862	10960	13668	8545	5298	9784	6148	12303	10402	9051	13769	14591	13400	9339	9726	12381	6176	11418	11197	7141	11476	7056	5872	12728	11956	15011	5980	5616	13478	11971	16598	16423	13846	8972	6990	13664	11944	16630	8848	9795	15697	14831	10349	14430	9052	5673	6920
ENSG00000142959.4	7	8	3	5	25	3	6	6	1	12	9	13	10	13	10	6	5	5	1	12	8	8	7	4	2	11	5	14	2	9	9	5	13	12	8	5	7	13	7	11	8	4	12	10	13	9	6	6	6
ENSG00000173846.12	262	436	238	318	619	176	300	248	236	329	364	263	377	418	340	263	256	497	209	311	274	343	285	353	326	372	311	362	265	313	330	230	358	298	412	270	220	388	352	390	231	341	441	454	336	310	288	169	343
ENSG00000188396.3	5	11	8	11	16	0	12	6	3	6	4	6	2	7	5	8	3	5	4	5	1	6	1	13	6	8	6	4	12	4	4	0	9	2	2	3	2	4	8	2	3	4	4	15	6	3	17	4	4
ENSG00000222009.8	37	45	66	31	123	30	52	44	24	28	44	24	48	61	27	28	39	44	35	41	42	64	35	51	40	61	21	25	41	50	26	26	25	24	43	24	39	24	26	49	31	57	54	67	36	19	61	37	48
ENSG00000117425.13	10	13	16	5	26	5	6	11	6	10	5	14	16	16	14	9	4	15	3	18	7	14	15	6	5	8	10	9	13	12	11	7	18	15	11	8	11	18	12	13	5	10	17	15	25	7	29	9	5
ENSG00000070785.16	95	174	78	138	182	101	59	141	88	178	116	89	194	177	122	111	87	162	54	122	58	60	136	80	94	159	166	175	74	72	143	105	124	126	135	140	76	161	117	162	92	125	175	183	174	136	139	52	109
ENSG00000126107.14	569	849	616	671	1213	545	554	894	486	916	701	551	847	768	594	569	541	822	499	689	486	488	618	524	580	720	954	876	508	463	811	635	741	711	716	673	565	663	768	872	471	744	768	1026	900	726	664	441	550
ENSG00000126088.13	250	398	358	321	461	303	213	344	232	390	297	283	366	369	310	234	233	332	235	332	253	211	299	253	232	358	400	386	227	199	372	317	405	371	380	298	252	323	353	417	249	298	386	484	412	319	283	191	290
ENSG00000162415.6	33	56	33	36	74	18	11	14	23	34	53	20	64	60	25	33	39	29	17	51	24	26	51	26	18	82	40	89	15	34	30	27	48	38	60	25	19	55	27	37	33	63	84	46	71	40	37	14	6
ENSG00000186603.5	1	5	3	6	8	4	2	12	5	8	5	2	6	7	9	2	0	9	2	6	5	2	3	5	2	2	5	8	5	3	11	2	7	3	8	7	4	4	10	7	2	3	18	12	13	7	5	6	1
ENSG00000132781.17	148	274	157	190	255	124	89	177	88	191	163	146	232	231	175	158	147	204	85	176	137	115	172	128	107	224	201	188	135	131	198	127	248	202	239	122	161	194	202	232	114	170	262	283	240	170	201	117	94
ENSG00000132773.11	89	162	87	130	209	104	77	148	88	166	121	108	137	161	132	97	113	166	77	143	93	93	115	79	64	158	164	118	68	77	136	125	150	146	164	99	82	139	152	171	94	140	147	171	158	135	117	68	107
ENSG00000070759.16	179	228	215	200	346	106	177	180	187	170	212	208	219	240	194	195	180	238	191	171	133	172	175	182	200	224	189	270	125	95	170	169	174	182	239	163	166	211	199	236	169	228	190	241	234	150	148	148	217
ENSG00000280670.2	14	76	35	69	98	19	8	35	45	31	18	45	70	67	7	16	14	62	49	63	47	36	13	55	9	26	63	20	33	7	62	45	107	89	25	46	45	19	79	70	16	19	74	19	23	65	11	30	30
ENSG00000132763.14	54	78	48	80	106	50	46	69	51	68	54	40	76	93	66	60	48	74	29	60	45	41	57	48	43	93	86	91	37	53	72	56	80	114	101	67	33	82	70	89	56	70	89	76	110	85	64	45	48
ENSG00000117450.13	424	831	329	723	839	557	394	702	498	712	535	464	833	753	525	465	417	689	435	561	420	455	462	427	447	624	733	837	315	250	702	615	623	673	695	585	354	677	718	907	408	548	689	856	780	683	480	313	483
ENSG00000117448.13	442	767	378	612	835	555	298	785	443	582	487	427	677	640	454	397	373	567	446	458	370	424	429	369	368	597	617	586	333	277	580	598	575	519	491	525	402	538	614	820	360	454	537	833	706	465	490	268	527
ENSG00000132780.16	657	1119	665	1001	1306	733	567	977	534	945	729	533	1190	1005	751	789	781	961	542	943	650	562	715	680	573	1060	1099	1096	589	500	938	638	994	975	1089	682	584	948	782	1117	545	1008	954	1225	1144	917	802	449	628
ENSG00000159588.14	60	76	129	40	182	29	48	66	58	62	63	59	76	67	35	49	68	66	78	133	58	109	38	113	59	56	43	43	91	66	41	31	60	37	62	37	93	30	43	73	38	67	34	169	82	17	106	43	73
ENSG00000159592.10	1568	2550	1805	2288	3209	1208	1412	2011	1516	2515	2247	1584	2773	2158	1967	1777	1956	2527	1520	2155	1474	1532	1660	1782	1679	2511	2546	2389	1379	1194	2194	1649	2279	2068	2563	1744	1576	2224	1989	2644	1428	2247	2269	3025	2715	1875	1808	1131	1846
ENSG00000159596.6	178	301	153	228	323	191	162	271	187	278	247	181	295	242	202	186	175	322	170	226	167	176	211	169	158	262	260	291	162	137	255	249	221	250	278	241	134	263	227	300	178	233	232	286	310	202	217	121	205
ENSG00000197429.10	119	163	87	166	262	68	76	110	112	231	144	114	239	210	154	169	154	180	97	192	91	97	202	91	110	209	246	256	108	75	194	134	217	207	247	119	107	201	127	174	120	202	200	253	271	204	117	61	95
ENSG00000086015.20	151	261	136	248	371	165	145	234	154	277	233	119	297	249	199	180	186	229	165	208	149	157	181	147	150	251	319	345	138	118	253	221	212	198	228	203	155	231	252	348	167	192	242	370	301	216	202	132	170
ENSG00000117461.14	32	49	63	59	154	43	56	51	33	133	44	68	74	35	48	42	46	74	30	64	58	48	52	39	37	64	99	111	31	23	46	29	29	38	67	44	59	43	52	46	39	71	75	72	89	62	48	23	33
ENSG00000278139.1	0	0	0	0	0	0	0	0	0	0	0	0	0	0	0	0	0	0	0	0	0	0	0	0	0	0	0	0	0	0	0	0	0	0	0	0	0	0	0	0	0	0	0	0	0	0	0	0	0
ENSG00000117472.9	0	2	2	0	3	0	1	0	0	1	0	2	1	1	4	1	1	3	0	1	1	3	2	0	0	0	0	2	3	2	0	0	2	0	2	2	1	1	1	0	1	3	0	2	1	1	2	0	3
ENSG00000250719.1	0	0	0	0	0	0	0	0	0	0	0	0	0	0	0	0	0	0	0	0	0	0	0	0	0	0	0	0	0	0	0	0	0	0	0	0	0	0	0	0	0	0	0	0	0	0	0	0	0
ENSG00000085998.13	259	460	289	417	529	206	197	316	179	468	289	254	509	423	343	357	246	463	174	362	241	204	402	232	200	366	509	530	220	209	416	294	381	393	404	286	263	411	344	463	219	353	422	456	487	403	294	202	204
ENSG00000171357.5	0	0	1	0	0	2	1	3	0	3	3	0	2	1	2	0	0	2	1	0	1	1	0	0	0	5	4	0	2	1	1	0	1	1	4	1	0	2	1	0	0	5	0	3	2	0	3	2	0
ENSG00000085999.11	13	6	4	9	15	4	6	24	6	15	7	4	6	13	9	4	3	7	9	9	6	3	3	2	3	8	10	16	3	10	7	3	5	2	10	1	6	13	10	7	4	6	7	16	13	12	10	2	7
ENSG00000132128.16	477	676	400	704	978	410	365	630	385	748	552	361	814	687	563	456	467	694	378	645	422	433	569	389	358	680	832	861	366	316	735	496	635	708	722	574	363	662	664	825	350	620	708	859	749	635	549	366	433
ENSG00000173660.11	529	884	404	699	890	494	421	680	449	711	549	569	839	761	677	510	499	742	461	552	525	430	528	426	403	693	715	804	384	330	728	582	765	727	706	526	409	696	836	893	418	587	815	955	760	657	509	334	482
ENSG00000117481.10	206	388	142	305	486	139	146	264	185	333	266	245	447	301	222	253	251	323	171	198	173	194	239	146	172	364	346	394	142	138	343	277	421	366	326	291	250	325	253	396	186	347	384	346	383	275	195	135	203
ENSG00000117480.15	93	163	181	120	316	79	91	131	93	157	120	189	145	128	85	55	77	177	91	130	92	100	92	61	93	67	99	91	89	98	131	101	109	98	57	116	190	95	132	169	88	105	179	185	127	75	180	58	137
ENSG00000197587.10	0	0	0	0	0	0	0	0	0	0	0	0	0	0	0	0	0	0	0	0	0	0	0	0	0	0	0	0	0	0	0	0	0	0	0	0	0	0	0	0	0	0	0	0	0	0	0	0	0
ENSG00000282881.1	0	0	0	0	0	0	0	0	0	0	0	0	0	0	0	0	0	0	0	0	0	0	0	0	0	0	0	0	0	0	0	0	0	0	0	0	0	0	0	0	0	0	1	0	0	0	0	0	0
ENSG00000162456.9	2	0	0	1	0	0	0	0	0	0	0	1	0	0	0	2	0	1	0	0	0	0	0	1	0	0	0	0	0	0	0	0	1	1	0	0	0	0	0	0	1	0	0	1	0	0	0	1	0
ENSG00000079277.19	729	890	909	787	2370	555	691	658	747	864	845	752	659	918	868	523	633	1099	598	874	514	1081	522	1566	699	748	868	771	803	588	805	535	801	688	691	586	797	609	588	801	564	953	696	1549	794	451	838	628	916
ENSG00000142961.14	471	646	532	607	987	367	369	542	346	581	484	354	666	547	494	390	411	589	354	516	365	495	445	562	410	591	754	669	406	316	601	413	570	558	600	476	330	517	499	634	372	597	536	755	747	446	428	378	581
ENSG00000123472.12	358	574	301	483	637	268	266	405	263	520	386	331	656	504	461	435	374	554	266	436	306	267	390	293	318	600	613	623	197	211	579	340	545	528	606	375	255	524	341	594	295	412	539	546	589	524	345	185	307
ENSG00000186118.8	0	1	0	1	2	0	0	2	0	0	0	0	0	0	0	0	1	0	0	0	0	0	0	0	0	0	0	0	3	3	0	0	0	0	2	0	0	0	0	1	0	0	0	1	1	0	1	0	0
ENSG00000159658.10	2067	3641	2000	3461	4624	1551	1759	2951	2050	3847	3345	2003	4422	3361	2861	2712	2873	3759	1738	2849	1935	1899	2766	2169	2102	3734	4852	4035	1746	1531	3872	2558	3371	3441	4227	2935	1820	3901	2893	3994	2120	3728	3454	3972	4520	3297	2423	1652	2212
ENSG00000142973.13	2	4	1	1	1	0	0	3	0	0	1	0	6	0	1	7	0	0	2	0	0	0	2	0	2	1	0	0	0	0	0	2	1	0	0	0	1	1	4	1	1	1	0	0	0	2	1	0	0
ENSG00000187048.12	0	0	0	0	0	0	0	0	0	0	0	0	0	0	0	0	0	0	0	0	0	0	0	0	0	0	0	0	0	0	0	0	0	0	0	1	0	0	0	0	0	0	0	0	0	0	0	0	0
ENSG00000186377.7	0	0	0	0	0	0	0	0	0	0	0	0	0	0	0	0	0	0	0	0	0	0	0	0	0	0	0	0	0	0	0	0	0	0	0	0	0	0	0	0	0	0	0	0	0	0	0	0	0
ENSG00000186160.4	0	0	0	0	0	0	0	0	0	0	0	0	0	0	0	0	0	0	0	0	0	0	0	0	0	0	0	0	0	0	0	0	0	0	0	0	0	0	0	0	0	0	0	0	0	0	0	0	0
ENSG00000162365.11	0	0	0	0	0	0	0	0	0	0	0	0	0	0	0	0	0	0	0	0	0	0	0	0	0	0	0	0	0	0	0	0	0	0	0	0	0	0	0	0	0	0	0	0	0	0	0	0	0
ENSG00000162366.7	846	359	900	399	1930	916	1353	297	1090	338	371	607	148	602	794	571	229	619	1063	1076	677	1146	824	1205	1385	456	228	417	1241	277	367	510	719	725	515	622	280	474	779	413	1490	544	707	1112	258	546	932	1575	1021
ENSG00000162367.11	224	187	1212	204	432	328	362	660	334	182	257	312	183	193	371	205	152	265	346	228	311	253	323	282	361	214	232	215	274	253	301	171	308	311	312	225	125	177	522	216	289	301	175	457	235	133	269	398	316
ENSG00000123473.15	24	37	18	37	35	15	19	44	20	21	25	14	35	29	30	23	10	33	22	29	17	10	20	17	18	26	33	36	14	16	25	19	33	24	30	30	14	36	35	30	24	35	40	64	47	43	25	10	16
ENSG00000162368.13	1778	3113	1558	2719	3455	1173	1577	2530	1530	3062	2185	1365	3527	2654	2234	2131	2129	3126	1295	2403	1611	1434	2064	1545	1529	3259	3391	3584	1413	1196	2755	2105	2924	3089	3413	2188	1322	3346	1934	2939	1915	2796	3003	2967	3222	2168	1986	1302	1575
ENSG00000186790.5	0	0	0	1	0	0	0	0	0	0	0	0	0	0	0	1	0	0	0	0	1	1	0	0	0	0	0	0	0	1	0	0	1	1	0	0	0	0	1	0	0	0	0	0	0	0	1	0	0
ENSG00000186564.5	17	19	25	21	33	18	21	17	20	51	23	10	30	21	17	28	19	13	12	28	18	11	14	16	17	31	40	49	13	12	21	17	26	20	27	18	20	21	18	23	13	32	32	28	35	38	15	15	12
ENSG00000269113.3	0	0	0	0	0	0	0	0	0	0	0	0	0	0	0	0	0	0	0	0	0	0	0	0	0	0	0	0	0	0	0	0	0	0	0	0	0	0	0	0	0	0	0	0	0	0	0	0	0
ENSG00000117834.12	11	30	28	9	66	16	19	14	25	21	14	43	16	9	28	11	13	24	23	10	26	41	11	14	30	11	18	14	14	19	29	6	10	12	13	19	33	12	31	18	16	16	18	17	18	8	23	20	37
ENSG00000132122.11	63	129	61	78	219	49	95	93	93	87	63	108	67	76	99	64	52	133	82	46	72	82	55	63	67	70	99	73	45	39	104	69	62	78	69	88	69	73	88	110	43	88	55	115	68	33	68	37	70
ENSG00000186094.16	0	0	1	0	0	0	1	0	0	0	1	1	1	1	0	2	0	0	1	1	1	0	3	0	0	0	0	0	1	3	1	0	1	0	0	0	1	3	1	0	0	1	1	0	0	0	2	0	2
ENSG00000162373.12	40	42	19	48	40	24	18	21	13	25	29	23	50	66	31	31	39	47	11	36	40	19	31	24	19	54	62	58	21	23	68	27	47	60	64	28	23	72	27	38	37	58	54	36	56	43	36	23	20
ENSG00000162374.16	2	1	5	0	3	1	1	0	1	1	1	0	0	2	2	0	2	5	1	1	1	1	4	0	0	0	1	4	2	0	0	3	2	3	1	2	0	2	1	1	0	2	0	2	0	2	1	0	1
ENSG00000142700.11	0	0	0	0	0	0	0	0	0	0	0	0	0	0	0	0	0	0	0	0	0	0	0	0	0	0	0	2	0	1	0	0	0	0	0	0	0	0	0	0	0	0	0	0	0	0	0	0	0
ENSG00000185104.19	324	595	299	554	588	293	260	475	319	559	418	270	746	593	429	445	406	521	252	474	293	289	405	301	303	601	713	652	212	242	491	438	546	543	581	401	261	551	432	720	301	480	530	633	680	563	342	203	303
ENSG00000123080.10	55	118	72	79	114	63	57	106	72	67	60	69	91	81	65	46	53	91	74	40	48	64	65	39	45	60	74	83	40	26	62	62	82	76	84	77	46	94	96	116	74	93	94	115	89	83	50	51	58
ENSG00000204006.8	0	0	0	0	0	0	0	0	0	0	0	0	0	0	0	0	0	0	0	0	0	0	0	0	0	0	0	0	0	0	0	0	0	0	0	0	0	0	0	0	0	0	0	0	0	0	0	0	0
ENSG00000123091.4	1591	1637	2906	1497	2542	923	1957	4137	1443	1656	1471	1387	1654	1545	1859	1372	1187	2154	1282	1213	1235	1450	1692	1566	1755	1660	1894	1805	1409	1166	1862	1250	1792	1694	1698	1509	883	1443	2260	1698	1646	1776	1394	2233	1757	825	1682	1742	1873
ENSG00000085831.15	20	16	33	11	24	15	13	17	14	5	11	13	34	15	16	7	12	16	19	11	21	12	22	20	17	15	27	21	13	15	26	23	14	15	36	24	21	11	31	18	8	10	19	17	23	9	17	17	24
ENSG00000085832.16	1125	1811	1130	1660	2370	722	1028	1678	1181	2126	1684	1106	2098	1493	1365	1495	1508	1917	1015	1432	1047	1035	1202	1290	1129	1914	2135	2133	980	887	1623	1250	1620	1457	1898	1458	977	1753	1342	1968	1096	1916	1686	2157	2369	1380	1149	869	1321
ENSG00000117859.18	647	1083	613	989	1258	435	585	782	653	1027	788	664	1119	922	772	726	753	1018	600	816	564	545	710	662	619	1027	1101	1019	562	454	954	725	971	859	1081	719	567	1071	743	1161	607	1008	1049	1261	1050	837	758	492	756
ENSG00000078618.21	2270	2774	2488	2554	4873	1569	2155	2714	2558	2729	2890	2407	2954	2493	2438	1913	2854	2782	2567	2718	2076	2567	2035	3156	2606	2740	2781	2730	2313	1721	2321	2134	2778	2192	2583	2223	2402	2389	2467	2961	1711	3022	2583	4520	3026	1867	2770	1771	2801
ENSG00000169213.6	0	0	1	1	2	0	1	0	0	1	0	0	1	0	0	0	1	2	0	0	0	0	0	0	1	3	0	0	0	0	3	0	0	0	2	1	0	3	0	2	1	2	0	1	0	1	0	1	0
ENSG00000117862.11	788	1102	754	1068	1195	632	612	1022	653	935	910	913	1007	877	850	688	848	1080	559	706	633	687	757	811	836	959	990	1112	619	441	932	738	931	916	969	678	727	908	1016	1310	610	955	929	1329	1137	733	819	621	918
ENSG00000198841.3	78	152	69	122	155	83	49	101	64	118	101	71	130	134	116	89	82	141	63	97	74	67	99	67	61	117	143	116	50	57	133	112	115	127	124	100	64	138	142	170	69	103	132	148	127	118	112	47	87
ENSG00000134717.17	394	623	352	499	731	326	348	565	370	540	449	397	649	572	472	447	421	638	325	422	350	361	445	376	361	555	583	529	322	298	583	475	548	586	607	470	389	591	464	647	396	587	549	711	660	340	474	273	440
ENSG00000157077.14	49	59	39	74	91	16	33	28	20	29	73	31	117	71	60	88	50	58	19	92	44	35	71	35	32	96	98	74	27	33	69	49	105	90	77	26	34	128	59	83	50	77	83	78	87	79	57	27	35
ENSG00000154222.14	610	921	619	763	1116	412	482	680	452	838	760	497	869	925	643	671	611	885	429	812	499	461	739	502	514	971	901	834	507	495	751	598	828	782	936	629	529	733	632	774	501	811	924	996	1054	803	715	387	476
ENSG00000085840.12	18	41	10	22	33	21	20	40	32	37	16	10	30	17	21	16	5	28	37	16	12	18	21	14	8	25	27	41	10	6	19	25	14	19	30	18	8	23	21	32	20	25	37	46	34	45	15	14	13
ENSG00000134748.12	848	1163	704	1086	1463	582	627	969	643	1168	895	695	1485	1217	944	931	919	1344	541	995	708	628	876	684	641	1257	1407	1225	586	495	1170	903	1133	1152	1199	830	700	1133	1039	1240	723	1037	1253	1347	1262	970	902	467	754
ENSG00000134744.13	941	1207	884	1241	1557	371	681	813	656	1237	1119	627	1512	1373	1030	1149	1098	1271	718	1205	706	589	927	684	655	1552	1592	1379	747	657	1260	766	1382	1240	1609	798	688	1479	869	1140	866	1351	1419	1526	1383	1250	939	615	635
ENSG00000116157.5	105	188	99	146	160	76	59	135	46	162	120	95	209	158	145	109	92	158	59	121	103	59	139	72	47	181	152	166	56	75	160	110	171	177	160	114	84	161	171	205	93	120	204	183	135	174	124	59	71
ENSG00000182183.14	146	219	124	228	348	124	93	130	87	233	236	123	322	302	189	197	209	205	88	249	186	127	217	120	108	313	268	300	140	123	243	135	289	263	331	129	136	301	170	258	126	254	249	340	279	256	184	92	90
ENSG00000162377.5	93	179	72	154	226	98	86	200	107	165	135	89	184	139	146	114	120	192	91	144	87	93	126	81	83	173	185	208	89	80	136	150	137	143	160	150	88	186	207	232	107	137	143	196	233	123	109	74	124
ENSG00000162378.12	611	787	511	668	1100	246	533	653	519	768	668	434	857	739	654	603	628	849	535	666	453	465	554	590	623	913	1005	847	480	332	793	554	690	711	921	649	401	847	643	836	484	848	783	1031	824	463	560	438	619
ENSG00000203995.9	1	5	4	3	10	3	3	3	0	1	3	5	2	2	0	1	3	2	7	3	1	0	1	3	0	2	1	0	0	1	1	1	7	2	4	1	2	4	6	12	4	3	1	10	2	4	3	1	0
ENSG00000121310.16	269	538	535	449	875	228	290	377	181	455	455	301	457	519	401	351	393	429	229	592	285	340	467	240	216	574	437	380	333	367	384	268	715	540	456	260	442	348	437	412	239	425	573	711	517	415	570	304	206
ENSG00000116171.17	643	1124	660	1123	1444	583	615	1037	728	1307	881	600	1201	964	871	762	775	1334	615	980	596	628	832	725	630	1023	1472	1347	561	502	1253	1000	1010	1065	1045	1102	560	951	996	1124	702	1023	1070	1175	1410	918	766	447	844
ENSG00000174348.13	9	5	17	21	33	6	12	9	15	82	11	1	13	4	14	5	11	23	13	10	10	14	22	8	6	13	38	27	8	5	15	6	17	8	11	19	1	5	26	7	6	6	9	9	30	28	11	5	5
ENSG00000162383.11	29	10	63	48	67	16	12	25	22	120	14	1	19	4	10	8	8	47	23	9	18	20	28	9	22	37	63	35	5	0	16	13	22	26	31	18	4	5	38	18	19	13	11	23	15	67	15	5	10
ENSG00000157184.6	94	143	100	128	185	93	72	142	75	152	117	137	131	148	140	89	121	140	88	114	81	115	118	95	111	169	112	100	83	71	153	116	114	114	152	122	107	128	124	185	78	117	149	178	147	123	118	85	120
ENSG00000162384.13	241	392	280	345	428	181	197	317	207	361	263	226	395	395	288	264	258	352	214	305	236	240	253	190	244	337	363	325	194	186	354	298	393	335	307	277	233	332	324	408	212	301	325	466	405	313	335	179	214
ENSG00000162385.10	225	333	189	268	389	192	172	273	201	333	238	243	420	326	294	239	218	313	163	241	201	213	232	200	206	328	333	313	140	123	314	260	285	276	280	215	188	276	306	341	180	307	317	355	394	285	250	152	213
ENSG00000157193.15	71	179	127	147	155	67	90	104	101	161	131	79	180	156	140	99	107	158	67	150	90	70	116	61	96	142	209	221	93	70	144	121	108	98	148	167	72	135	137	153	79	126	160	171	190	98	112	68	101
ENSG00000143006.7	0	0	0	0	0	0	0	0	0	0	0	0	0	0	0	0	0	0	0	0	0	0	0	0	0	0	0	0	0	0	0	0	0	0	0	0	0	0	0	0	0	0	0	0	0	0	0	0	0
ENSG00000174332.5	1	0	0	0	0	1	0	0	0	0	0	0	0	0	0	0	0	0	0	0	0	0	0	0	0	0	0	0	1	0	0	0	0	1	0	0	0	0	1	0	0	0	0	0	0	1	0	0	0
ENSG00000058804.11	214	286	167	281	379	174	132	260	164	292	235	147	386	288	260	255	224	338	127	261	175	136	228	149	157	322	397	356	166	128	329	261	324	361	361	298	146	338	227	374	209	287	349	365	365	257	244	159	166
ENSG00000058799.14	345	473	345	485	559	302	281	440	420	464	406	427	469	374	370	292	402	510	376	376	300	410	319	585	384	373	412	468	272	207	373	357	418	345	404	317	301	349	444	591	273	460	407	590	486	278	352	251	593
ENSG00000211452.10	2	4	4	3	6	8	4	3	1	6	2	4	4	0	10	4	3	4	0	6	4	8	1	0	4	3	4	4	2	3	2	2	8	3	3	5	5	3	4	8	3	4	1	9	7	5	4	0	3
ENSG00000081870.11	151	175	141	180	256	114	114	150	113	206	123	127	200	162	142	135	154	196	99	155	118	116	140	102	107	175	166	193	123	74	150	117	180	182	171	106	141	141	163	178	101	166	174	250	208	143	152	63	117
ENSG00000116212.14	77	132	86	141	146	72	54	107	91	123	125	97	146	103	100	96	95	125	95	104	96	67	91	84	105	134	150	169	59	65	108	126	107	104	146	114	66	121	97	153	78	97	112	149	120	97	83	48	78
ENSG00000203985.10	0	0	0	0	0	0	0	0	0	0	0	0	0	0	0	0	0	0	0	0	0	0	0	0	0	0	0	0	0	0	0	0	0	0	0	0	0	0	0	0	0	0	0	0	0	0	0	0	0
ENSG00000116209.11	1752	2431	1886	2198	3133	1303	1451	2194	1781	2537	2103	1981	2577	2006	2073	1592	1910	2444	1765	1874	1415	1979	1659	1993	1835	2197	2287	2306	1361	933	2149	1912	2039	1872	2173	1820	1617	1956	2320	2825	1319	2104	1975	2927	2432	1702	1826	1252	2090
ENSG00000116205.12	300	465	342	416	733	202	296	380	258	405	396	294	529	447	358	359	372	447	270	419	307	301	321	244	303	477	476	438	288	237	385	298	454	453	505	323	323	444	359	451	259	437	462	616	451	372	371	248	291
ENSG00000256407.2	0	0	1	0	1	0	0	0	0	0	0	0	0	0	1	0	0	0	0	0	0	0	0	0	0	0	0	1	0	0	0	0	1	0	0	0	0	1	0	0	0	0	0	0	0	2	2	0	0
ENSG00000157211.11	0	0	0	0	1	0	0	0	0	0	0	0	0	0	0	0	0	0	0	0	0	0	0	0	0	0	0	0	0	0	0	0	0	0	0	0	0	0	0	0	0	0	0	0	0	0	0	0	0
ENSG00000215883.10	55	99	59	123	128	54	59	73	44	70	92	56	126	99	75	76	62	117	44	104	72	41	74	49	67	126	99	123	76	57	119	73	92	104	126	70	62	102	86	98	65	116	115	122	112	107	76	45	43
ENSG00000116221.15	308	531	245	451	595	334	224	484	300	470	371	345	517	388	393	355	310	461	269	374	303	249	355	237	258	473	503	549	236	238	491	390	462	478	496	358	294	508	453	598	293	419	489	578	534	495	348	226	275
ENSG00000157216.15	1184	1528	1051	1693	2161	1017	896	1491	1080	2335	1321	924	1852	1992	1312	1518	1236	1632	1125	1504	1018	1003	1433	1114	1030	2081	2542	2199	898	827	1737	1414	1874	1533	1881	1395	880	1442	1494	1929	1133	1419	1710	2110	1998	1819	1088	991	860
ENSG00000162390.17	11	32	37	25	97	17	17	16	15	36	12	39	13	29	11	12	5	20	6	13	18	37	16	16	17	13	16	12	5	9	26	16	10	12	9	12	36	23	32	32	16	14	16	27	18	7	24	10	17
ENSG00000162391.11	2	2	2	0	9	1	1	0	2	4	1	0	3	0	1	0	0	3	0	1	1	6	5	0	2	1	0	3	1	2	3	2	0	0	1	1	4	0	4	1	0	1	1	5	1	1	2	0	1
ENSG00000184313.19	1	8	9	1	14	0	4	5	3	1	0	2	1	3	1	1	0	0	0	1	2	5	1	1	5	1	1	0	0	5	4	1	1	2	0	1	4	1	2	7	0	2	1	2	2	3	4	1	1
ENSG00000271723.5	0	0	0	0	0	1	0	0	0	0	0	0	0	0	0	0	0	0	0	0	0	0	0	0	0	0	0	0	0	0	0	0	0	0	0	1	0	0	0	0	0	0	0	0	0	0	0	0	0
ENSG00000243725.6	2	8	3	2	10	9	6	8	2	12	6	6	11	10	5	1	5	8	4	11	4	4	5	6	7	7	3	3	3	1	8	7	13	8	5	4	4	4	7	9	6	8	11	6	10	5	0	3	1
ENSG00000162396.5	41	91	52	81	84	43	31	50	45	53	72	51	74	76	49	56	59	87	40	54	69	28	59	43	50	105	90	102	29	25	93	73	69	100	97	56	46	72	55	106	53	73	75	77	90	85	61	35	44
ENSG00000006555.10	143	214	210	238	392	117	128	159	175	335	270	132	310	222	194	185	225	225	179	246	145	167	190	112	138	280	319	408	124	111	194	150	238	217	292	192	191	148	231	263	111	217	272	270	377	236	181	110	136
ENSG00000162398.11	4	7	5	28	35	7	1	5	10	28	10	1	16	10	4	6	5	6	5	9	9	3	16	6	5	10	19	32	9	4	7	5	12	7	11	22	3	2	11	10	3	10	14	10	15	22	3	6	10
ENSG00000116133.11	128	231	79	194	229	111	115	136	164	358	244	98	113	255	169	91	126	330	84	142	115	80	160	166	164	192	293	266	97	114	233	141	169	200	244	170	69	197	137	200	106	212	235	182	487	236	76	71	154
ENSG00000143001.4	0	0	0	0	0	0	0	0	0	0	0	0	0	0	0	0	0	0	0	0	0	0	0	0	0	0	0	0	0	0	0	0	0	0	0	0	0	0	0	0	0	0	0	0	0	0	0	0	0
ENSG00000162399.6	1	0	3	0	1	0	0	0	1	0	0	0	0	0	1	0	0	0	0	4	0	1	1	0	3	0	1	0	0	1	0	0	0	0	0	1	1	0	2	1	0	1	2	0	0	1	0	0	0
ENSG00000169174.10	0	0	0	0	1	0	1	0	0	0	0	0	0	0	0	0	0	0	0	0	0	2	2	0	0	1	0	0	0	0	0	0	0	0	0	0	0	0	1	0	0	0	1	0	0	0	0	0	0
ENSG00000162402.13	1630	2523	1636	2732	3456	989	1332	2183	1554	3051	2319	1230	3231	2522	2172	2340	2144	3089	1358	2328	1425	1207	2102	1638	1393	3248	4045	3446	1412	1274	2873	1720	2547	2584	3654	2207	1197	3262	2059	2641	1806	2986	2742	2915	3480	2532	1685	1315	1578
ENSG00000162407.8	10	9	9	14	13	4	8	13	21	8	16	9	9	5	16	11	6	16	11	12	10	9	12	14	18	3	9	27	12	7	16	10	11	12	11	9	8	16	11	10	9	20	21	25	16	34	17	9	8
ENSG00000162409.10	0	0	0	0	0	0	0	0	0	0	0	0	0	0	0	0	0	0	0	0	0	0	0	0	0	0	0	0	0	0	0	0	0	0	0	0	0	0	0	0	0	0	0	0	0	0	0	0	0
ENSG00000187889.12	0	0	0	0	0	0	0	0	0	0	0	0	0	0	0	0	0	0	0	0	0	0	0	0	0	0	0	0	0	0	0	0	0	0	0	0	0	0	0	0	0	0	0	0	0	0	0	0	0
ENSG00000157131.10	0	0	0	0	0	0	0	0	0	0	0	0	0	0	0	0	0	0	0	1	0	0	0	0	0	0	0	0	0	0	0	0	0	0	0	0	0	0	0	0	0	0	0	0	0	0	0	0	0
ENSG00000021852.12	0	0	0	0	0	0	0	0	0	0	0	0	0	0	0	0	0	0	0	0	0	0	0	0	0	1	0	0	4	0	0	0	1	0	0	0	0	0	0	0	0	0	0	1	0	0	0	0	0
ENSG00000173406.15	13	18	5	18	21	9	5	11	14	20	15	17	12	20	11	16	25	24	6	11	8	14	8	2	17	34	24	23	8	10	13	15	17	13	25	22	12	26	11	18	14	17	11	14	25	26	13	2	10
ENSG00000162600.11	194	291	170	243	339	107	133	233	150	214	220	154	291	244	195	228	215	232	83	212	125	167	140	205	133	216	262	177	162	112	243	143	273	241	280	119	147	216	171	277	143	224	225	318	271	187	208	101	172
ENSG00000184292.6	6	4	7	10	101	4	27	6	11	61	29	13	6	6	9	6	29	16	8	12	11	74	41	47	17	1	49	4	40	5	36	6	42	52	4	11	8	3	14	3	17	9	4	115	39	18	49	50	48
ENSG00000162601.9	583	860	723	714	1449	271	608	649	488	873	837	449	803	766	637	648	700	1047	466	757	474	521	538	647	518	846	1073	659	623	555	756	512	854	694	906	620	542	769	499	639	562	1037	826	1081	1025	522	784	432	610
ENSG00000177606.6	204	206	205	314	387	175	133	162	186	473	285	214	365	356	257	204	325	247	163	193	128	171	187	205	173	266	298	294	164	150	235	218	221	158	260	227	182	223	326	361	172	209	284	441	307	306	217	144	144
ENSG00000172456.17	37	48	31	43	67	12	26	25	35	33	58	30	49	62	47	35	33	39	25	39	27	43	29	35	27	44	36	38	14	18	30	35	40	26	41	34	30	40	36	41	19	38	47	41	50	38	40	12	30
ENSG00000134709.10	122	212	78	169	187	49	48	121	69	102	126	51	230	243	159	161	169	172	52	177	79	72	127	84	62	280	305	153	95	75	223	133	278	258	309	101	60	230	102	166	153	158	174	162	212	184	98	78	62
ENSG00000134716.9	6	10	2	8	4	0	1	6	3	2	6	3	12	11	4	11	8	6	4	12	6	1	3	8	3	7	7	7	5	7	14	7	11	11	10	3	5	10	8	10	10	8	10	13	16	10	6	6	0
ENSG00000162598.13	1	0	0	0	1	0	0	0	1	12	0	0	0	0	2	1	0	0	0	0	2	0	0	11	1	1	3	0	3	0	2	1	0	0	0	2	0	0	0	0	0	0	0	2	2	0	0	3	0
ENSG00000162599.15	99	130	64	103	210	101	131	148	88	120	133	133	118	97	115	87	77	139	92	116	77	107	137	96	105	106	106	147	60	81	114	110	135	162	126	126	87	109	136	114	52	127	126	167	125	106	124	88	114
ENSG00000162604.12	166	292	211	236	407	90	144	186	169	236	196	215	256	236	189	182	195	275	112	218	142	163	154	173	131	225	197	185	137	119	224	189	261	234	219	176	214	232	174	244	145	227	250	313	259	149	227	122	185
ENSG00000132849.19	305	519	296	426	660	179	269	314	158	364	374	212	501	507	236	384	363	363	148	490	260	223	350	189	259	630	571	380	217	281	527	229	534	516	648	249	275	599	328	581	290	546	419	495	539	393	305	228	176
ENSG00000240563.1	13	10	2	14	58	3	5	9	9	10	0	3	14	11	17	4	6	13	9	10	7	17	5	6	4	8	5	10	4	4	4	10	10	8	7	6	3	2	5	10	14	5	4	14	13	9	7	2	11
ENSG00000132854.18	0	0	0	0	1	0	0	0	0	0	0	0	0	0	0	0	1	0	0	0	0	0	0	0	0	1	0	0	0	0	0	0	0	0	0	0	0	0	0	0	0	0	0	0	0	0	0	0	0
ENSG00000162607.12	726	1139	680	1066	1392	532	640	984	683	1267	948	687	1441	1060	915	928	951	1161	571	884	602	585	811	733	665	1256	1384	1238	558	489	1156	797	1122	1096	1305	850	602	1117	894	1303	692	1181	1070	1351	1434	981	711	513	751
ENSG00000116641.17	102	165	68	148	174	53	85	181	65	98	118	66	168	176	98	124	115	132	88	136	60	72	89	68	119	141	163	166	92	64	136	114	174	145	163	140	52	156	142	176	98	150	141	203	162	107	85	85	73
ENSG00000132855.4	0	1	1	3	0	0	0	1	0	0	0	0	0	0	0	0	0	0	0	0	0	0	0	0	0	0	0	0	0	0	0	0	0	0	0	0	0	0	0	0	0	0	0	1	0	0	0	0	0
ENSG00000125703.14	208	306	179	214	341	120	133	276	141	243	215	151	370	276	202	195	252	261	133	225	130	158	180	153	157	291	309	286	144	97	319	231	246	230	301	248	156	275	220	338	152	219	270	297	319	170	197	132	158
ENSG00000187140.5	0	0	0	0	0	0	0	0	0	0	0	0	0	0	0	0	0	0	0	0	0	0	0	0	0	0	0	0	0	0	0	0	0	0	0	0	0	0	0	0	0	0	0	0	0	0	0	0	0
ENSG00000088035.15	164	289	180	210	327	117	145	251	137	263	198	146	273	220	175	211	179	289	137	198	134	150	181	167	149	251	252	236	133	112	209	209	238	214	239	196	166	269	187	277	139	221	265	311	270	153	181	105	186
ENSG00000142856.16	117	89	85	114	145	44	57	115	97	141	86	112	111	104	73	69	97	141	52	137	64	57	103	64	62	107	70	121	60	68	79	69	95	107	116	82	104	114	104	103	93	99	142	110	117	94	122	39	55
ENSG00000203965.12	24	60	41	30	82	21	29	39	32	56	47	25	48	72	41	40	44	48	30	43	17	21	41	26	21	77	73	59	30	31	48	41	70	45	63	41	43	81	34	42	23	70	62	71	58	65	54	28	26
ENSG00000079739.15	320	474	287	447	565	253	313	381	432	519	477	349	483	394	406	293	417	447	394	328	284	370	382	400	371	423	493	579	238	195	326	344	369	309	421	397	278	424	451	470	278	514	389	629	481	354	358	212	442
ENSG00000185483.11	4	2	7	6	2	1	2	2	2	1	1	3	4	3	4	4	2	5	0	3	2	0	4	2	4	7	7	3	1	2	5	1	0	1	11	0	0	5	2	2	2	2	4	4	1	6	2	1	4
ENSG00000177414.13	0	0	0	0	0	0	0	0	0	0	0	0	0	0	0	0	0	0	0	0	0	0	0	0	0	0	0	0	0	0	0	0	0	0	0	0	0	0	0	0	0	0	0	0	0	0	0	0	0
ENSG00000158966.13	18	42	20	56	11	12	11	37	17	11	53	18	52	77	82	52	51	43	17	31	43	13	22	53	11	54	77	29	23	6	67	42	46	51	60	25	16	87	28	46	26	29	41	22	65	90	21	26	25
ENSG00000162437.14	42	69	55	67	99	31	47	41	34	59	54	33	101	65	50	84	65	88	38	62	34	28	60	31	31	76	100	86	33	33	68	55	72	59	109	60	28	74	56	79	46	62	59	82	79	44	48	34	30
ENSG00000162434.11	7573	10742	7913	10729	15071	4385	5894	7243	7569	10833	11097	6758	13579	9977	9550	8277	10345	12021	7681	10007	6655	7035	8550	7400	7353	12456	14448	12542	6451	5379	10669	7557	9841	8828	12963	8899	6296	11760	8518	11889	6855	10878	10036	13249	12974	10251	7665	5894	7978
ENSG00000162433.14	8	13	5	14	29	7	8	26	13	17	15	9	16	23	6	13	10	20	15	19	5	15	23	17	13	21	12	21	15	1	3	19	12	13	15	25	8	12	24	17	7	15	16	26	25	6	14	5	16
ENSG00000116675.15	14	33	83	22	62	29	27	85	33	11	31	16	33	33	23	29	20	38	32	31	27	23	32	19	23	45	35	32	20	26	35	24	35	30	50	35	17	39	62	34	21	32	29	63	25	21	29	35	17
ENSG00000213625.8	735	1090	715	793	1492	437	779	1040	838	916	701	700	886	657	704	748	564	1157	865	687	549	791	698	691	828	736	829	896	605	469	831	667	856	824	745	757	635	759	893	1119	569	1146	750	1265	1041	373	725	547	867
ENSG00000116678.19	78	98	48	61	143	37	99	110	85	82	84	52	95	115	96	85	84	186	64	75	46	68	94	117	83	70	79	69	75	39	75	59	106	94	94	64	36	81	86	107	81	122	60	127	90	29	82	84	103
ENSG00000184588.17	872	1273	843	1393	1481	548	913	1000	902	1209	1303	766	1611	1229	1283	966	1384	1425	901	1119	813	820	901	1236	1056	1428	1178	1391	947	825	1227	705	1068	919	1577	936	770	1230	1008	1345	884	1511	1236	1755	1550	913	1017	824	1426
ENSG00000118473.21	13	12	26	8	8	13	5	78	11	6	16	22	3	2	5	10	15	3	6	1	6	5	17	29	3	12	4	10	15	19	12	3	15	14	11	11	11	6	25	12	11	6	11	21	18	19	15	23	3
ENSG00000152760.9	1	5	5	3	6	1	4	6	7	1	2	0	1	6	7	3	0	6	2	1	4	3	3	8	4	1	2	7	1	2	4	8	2	1	2	0	4	2	1	1	6	3	2	5	4	1	1	1	6
ENSG00000172410.4	0	0	0	0	0	0	0	0	0	0	0	0	0	0	0	0	0	0	0	0	0	0	0	0	0	0	0	0	0	0	0	0	0	0	0	0	0	0	0	0	0	0	0	0	0	0	0	0	0
ENSG00000152763.16	5	13	6	15	11	4	4	4	4	6	8	2	3	10	8	11	5	10	3	10	8	4	4	0	5	16	8	9	5	4	12	9	12	8	11	8	3	11	5	11	6	10	5	12	13	6	7	1	3
ENSG00000198160.14	1225	1600	1103	1576	2259	583	1117	1418	1135	1744	1353	1148	1791	1452	1217	1368	1469	1922	1075	1380	808	1035	984	1422	1027	1875	2014	1647	1095	745	1522	1169	1567	1387	1761	1167	1056	1628	1009	1567	1075	1902	1348	2017	1768	964	1256	814	1452
ENSG00000116704.7	276	414	285	428	581	195	244	317	202	375	346	215	463	453	368	354	304	472	185	360	260	174	330	243	262	485	476	427	202	141	415	284	425	398	430	321	228	487	311	433	260	404	438	504	399	405	363	166	233
ENSG00000203963.11	0	0	0	0	0	0	0	0	0	0	1	1	0	0	0	0	0	0	0	0	0	0	0	0	0	0	0	0	0	0	0	0	0	0	1	0	0	0	0	0	0	0	1	0	0	0	0	0	0
ENSG00000162594.15	4	9	8	15	14	14	9	9	12	17	26	11	27	18	5	30	26	7	10	11	12	5	11	3	11	5	17	21	3	15	4	16	11	10	12	13	9	31	9	8	4	18	14	27	43	19	14	11	1
ENSG00000081985.10	55	69	53	128	84	71	43	162	92	105	148	22	216	69	84	82	79	120	72	122	89	27	111	31	49	97	181	441	63	61	98	103	69	72	126	146	27	93	95	97	56	124	372	101	192	153	105	90	81
ENSG00000142864.14	2693	4404	2160	4061	5152	1957	2027	4203	2508	4101	3469	2076	5452	4298	3220	3137	3212	4475	2159	3320	2393	2060	2997	2607	2231	4375	5322	5090	2095	1666	4683	3188	3907	4272	4929	3540	2133	4616	3540	4643	2566	4184	4468	4872	5371	3360	2833	1787	2781
ENSG00000116717.11	117	181	441	118	297	83	112	167	160	132	133	129	110	94	113	78	75	130	137	103	103	175	113	310	127	104	101	133	70	88	150	114	100	117	109	113	106	122	203	156	75	196	127	178	121	76	107	102	176
ENSG00000172380.5	0	0	0	0	1	0	0	3	1	0	0	0	2	0	0	0	0	3	1	0	0	1	0	0	1	0	3	1	0	0	0	0	2	0	1	1	0	2	0	0	0	0	0	2	1	0	0	0	0
ENSG00000162595.5	1	1	0	0	2	0	0	0	0	0	0	3	0	0	0	0	1	0	1	1	0	2	0	0	1	2	0	0	0	0	0	0	1	0	0	0	0	0	0	1	1	0	0	0	0	0	0	2	0
ENSG00000116729.13	704	568	1197	901	2108	105	796	219	387	314	1030	1072	1178	490	759	437	962	797	689	349	708	1897	83	581	1273	735	520	740	670	273	528	450	680	440	693	447	1061	565	283	607	381	674	561	1329	685	343	119	516	837
ENSG00000116745.6	0	0	0	0	0	0	0	0	0	0	0	0	0	0	0	0	0	0	0	0	0	0	0	0	0	0	0	0	0	0	0	0	0	0	0	0	0	0	0	0	0	0	0	0	0	0	0	0	0
ENSG00000024526.16	0	7	4	8	8	5	5	6	7	5	2	3	5	2	1	2	1	4	12	1	3	2	1	5	5	4	4	7	6	2	3	6	3	2	4	5	0	6	8	5	9	9	7	10	3	11	3	4	3
ENSG00000033122.18	11	20	11	17	17	6	12	7	9	9	26	8	34	38	13	19	13	16	9	22	15	7	15	5	10	28	14	12	10	9	16	20	75	39	23	13	16	27	8	16	9	16	38	30	16	9	9	11	10
ENSG00000066557.5	153	225	124	228	241	95	99	190	100	267	162	100	250	197	158	189	147	279	101	188	88	117	153	128	128	269	296	245	139	108	254	184	210	223	255	206	121	241	149	243	142	263	241	232	270	170	160	73	136
ENSG00000116754.13	2079	3020	2456	2336	4209	1239	1942	2372	1387	2512	2309	1695	2862	2658	1814	2130	2077	2920	1359	2699	1586	1684	1920	1893	1582	2730	2690	2437	1906	1749	2561	1847	3099	2647	2719	2055	2056	2295	1997	2408	1714	2868	2953	3384	2744	1446	2772	1229	1658
ENSG00000118454.12	226	350	199	346	498	128	215	312	192	385	286	163	450	336	307	278	253	398	139	282	178	184	295	215	209	419	502	425	183	166	359	277	379	376	449	266	167	412	244	343	211	396	431	407	439	344	257	159	209
ENSG00000197568.13	19	29	16	36	43	16	21	30	16	31	33	23	53	46	28	35	23	53	27	38	21	13	24	10	18	37	38	45	17	11	43	30	33	43	36	23	26	53	22	44	16	31	43	42	53	48	36	10	10
ENSG00000116761.11	4	15	8	17	28	17	9	12	5	12	12	11	13	17	6	16	8	25	5	12	11	11	6	6	2	25	12	23	4	8	15	13	24	20	27	16	4	21	13	21	11	14	9	21	11	22	17	10	6
ENSG00000050628.20	3	3	4	5	23	6	8	8	2	3	18	7	8	8	13	3	4	9	6	6	3	7	6	4	12	10	13	5	2	6	9	4	4	3	3	4	2	8	15	11	5	9	2	6	16	1	17	4	0
ENSG00000132485.13	775	1119	853	923	1547	392	588	852	501	969	813	507	1149	1060	651	868	816	1072	461	943	596	610	638	673	473	1115	1014	803	756	569	950	711	1230	987	1048	716	770	885	607	834	596	1013	999	1233	1098	516	970	447	610
ENSG00000172260.14	40	10	13	6	76	5	16	12	11	36	29	27	20	15	30	22	29	11	13	20	7	40	34	15	21	25	17	42	14	16	11	35	10	18	49	32	19	24	23	6	15	17	38	17	40	1	26	19	20
ENSG00000162620.15	14	5	8	8	7	11	9	15	7	20	24	12	31	11	22	12	22	7	7	18	4	3	11	10	14	9	30	11	8	5	20	3	12	8	14	1	3	18	14	9	14	12	27	17	29	8	12	5	7
ENSG00000254685.6	115	204	157	149	265	69	144	218	155	216	171	141	228	173	155	115	148	192	130	157	78	125	118	137	143	130	226	165	115	102	231	156	158	157	191	167	112	138	162	188	106	190	174	250	230	87	180	94	207
ENSG00000259030.6	2	2	2	3	15	1	7	3	3	6	3	4	2	7	4	4	5	3	3	1	3	1	7	0	3	7	3	4	1	3	1	0	5	7	5	2	3	1	3	2	5	6	5	6	1	3	6	6	1
ENSG00000116783.14	0	0	0	0	0	0	0	0	0	0	0	0	0	0	0	1	0	0	0	0	0	0	0	0	0	0	0	0	0	0	0	0	0	0	0	0	0	0	0	0	0	0	0	0	0	0	0	0	0
ENSG00000162621.6	0	0	0	0	0	0	0	0	0	0	0	0	0	0	0	0	0	0	0	0	0	0	0	0	0	0	0	0	0	0	0	0	0	0	0	0	0	0	0	0	0	0	0	0	0	0	0	0	0
ENSG00000178965.13	3	1	2	5	6	0	0	0	0	6	3	3	4	4	2	6	1	11	1	3	5	3	1	4	2	6	14	2	1	0	2	3	2	2	5	5	2	2	5	3	4	0	2	1	9	5	1	5	3
ENSG00000116791.13	230	330	191	283	435	129	75	127	71	215	193	110	259	196	141	174	206	276	59	172	137	205	171	96	71	327	363	402	138	171	267	189	230	226	343	210	128	241	119	344	120	214	194	189	310	259	188	132	135
ENSG00000162623.15	252	345	178	351	453	147	145	288	165	299	256	143	439	331	227	301	232	394	135	306	192	172	231	184	154	397	451	422	167	165	347	266	364	380	407	296	172	347	263	391	225	296	357	371	354	326	207	147	208
ENSG00000162624.14	0	0	0	0	0	0	0	0	0	0	0	0	0	0	0	0	0	0	0	0	0	0	0	0	0	0	0	0	0	0	0	0	0	0	0	0	0	0	0	0	0	0	0	0	0	0	0	0	0
ENSG00000137968.16	20	47	0	14	0	10	11	0	0	8	9	3	19	30	8	44	16	0	0	11	7	0	12	7	6	33	0	21	3	17	4	0	35	49	52	0	2	0	0	41	5	0	25	14	14	8	13	7	1
ENSG00000117054.13	257	495	224	389	525	206	213	437	259	435	318	232	537	413	259	407	317	414	193	336	216	196	232	206	197	452	482	415	233	178	425	282	403	436	466	287	231	466	318	432	232	459	447	480	509	297	278	152	269
ENSG00000137955.15	322	525	328	374	566	196	246	403	227	383	333	291	418	412	302	288	309	389	201	377	279	293	267	205	195	363	374	376	200	250	331	311	438	349	424	308	287	359	372	434	260	385	447	474	433	309	362	206	265
ENSG00000057468.6	0	3	1	2	9	6	2	3	0	4	1	0	1	1	4	3	0	2	2	6	1	2	2	1	1	5	0	1	6	3	0	1	6	4	5	1	4	3	1	1	3	3	1	4	1	2	6	2	1
ENSG00000154007.6	0	0	0	0	0	0	0	0	0	0	0	0	0	0	0	0	0	0	0	0	0	0	0	0	0	0	0	0	0	0	0	0	0	0	0	0	0	0	0	0	0	0	0	0	0	0	0	0	0
ENSG00000184005.10	29	40	38	37	69	16	41	38	30	32	31	44	41	54	31	21	31	53	28	28	35	36	23	30	27	47	45	47	36	30	55	31	46	35	52	36	31	53	32	53	32	63	27	54	30	10	47	33	54
ENSG00000117069.14	0	0	0	0	0	0	0	0	0	0	0	0	1	0	1	1	0	0	0	1	0	2	0	0	0	1	2	0	0	0	0	0	0	0	0	0	0	0	0	0	0	0	0	0	0	0	0	0	0
ENSG00000142892.14	266	539	227	477	532	214	232	410	207	467	375	219	648	483	391	399	362	509	186	395	239	194	339	288	243	552	633	505	241	168	545	338	515	484	598	363	257	524	275	531	324	520	421	531	557	432	332	233	279
ENSG00000154027.18	136	320	120	217	238	86	138	107	44	72	224	104	318	455	261	228	175	316	39	206	180	85	231	106	161	257	320	149	127	59	298	207	380	362	260	235	101	279	138	332	160	332	241	383	302	303	152	107	84
ENSG00000036549.12	449	739	346	786	940	258	354	504	347	681	658	329	1018	737	612	591	584	772	346	559	440	339	568	402	356	896	1088	869	344	267	854	491	784	863	1050	525	273	938	540	806	461	856	796	896	1002	681	482	325	365
ENSG00000077254.14	888	1261	943	1159	1817	527	824	1195	861	1369	1126	724	1423	1069	959	867	1013	1338	727	1042	700	700	861	900	778	1315	1467	1284	757	650	1224	870	1256	1067	1346	1048	703	1251	990	1263	757	1328	1225	1455	1562	841	916	629	1020
ENSG00000180488.14	212	281	157	258	407	106	159	280	145	323	224	145	337	260	203	197	223	321	125	194	133	132	179	173	153	296	347	281	154	118	291	185	260	298	378	230	151	317	209	252	167	305	275	282	337	223	191	111	194
ENSG00000162614.18	200	184	163	161	327	129	216	295	139	182	114	149	174	153	201	142	111	202	152	158	126	174	158	115	214	189	144	133	135	112	193	161	210	192	175	139	108	98	281	181	131	219	129	242	367	43	235	156	261
ENSG00000162613.16	991	1630	1130	1548	2116	646	843	1351	899	1694	1313	783	1849	1711	1155	1390	1331	1658	660	1543	820	757	1061	996	846	1882	2061	1673	920	754	1529	1177	1824	1708	1843	1145	906	1531	1181	1623	968	1691	1582	1876	1969	1265	1300	713	1030
ENSG00000162616.8	83	103	118	109	146	31	52	82	37	79	64	50	140	71	49	100	74	83	47	76	55	35	50	58	48	107	104	129	49	38	90	67	91	97	106	82	57	97	86	108	43	86	90	91	110	64	86	33	48
ENSG00000137960.5	1	1	1	3	5	2	2	1	0	3	0	0	6	4	0	3	4	3	0	7	0	2	1	0	1	6	2	3	0	1	1	2	2	2	2	1	2	0	4	1	3	1	2	7	0	0	5	1	0
ENSG00000122420.9	6	4	1	1	1	0	1	2	10	14	0	1	4	2	11	6	0	0	7	1	3	5	0	1	0	2	1	3	3	0	1	4	1	5	3	12	1	1	3	3	0	20	10	3	3	0	1	2	0
ENSG00000137959.15	154	913	278	583	480	342	172	739	346	335	179	312	646	339	252	172	252	182	276	107	108	226	138	428	160	367	184	117	778	137	181	169	279	259	366	184	368	290	358	789	127	1518	137	197	7733	263	174	497	2675
ENSG00000137965.10	207	898	283	488	479	338	229	760	413	430	263	374	648	393	326	224	234	335	304	199	165	249	170	421	246	366	314	238	566	166	251	240	292	287	355	216	382	377	440	736	157	1166	228	340	3508	275	279	423	1896
ENSG00000162618.13	0	0	0	0	0	0	0	0	0	0	0	1	0	0	0	0	0	0	0	0	0	1	0	0	0	0	0	0	0	0	0	0	0	0	0	0	0	0	0	1	0	0	0	0	0	0	0	0	0
ENSG00000117114.19	0	0	0	0	0	0	0	0	0	0	0	0	0	0	0	0	0	0	0	0	0	0	1	0	0	1	1	0	0	0	0	0	0	0	0	0	0	1	0	0	0	0	0	0	0	0	0	0	0
ENSG00000137941.16	8	15	19	12	25	6	32	34	6	22	11	17	18	20	32	6	12	21	9	8	4	10	10	9	18	11	14	8	7	9	9	8	10	8	15	7	8	14	35	21	20	22	10	15	14	1	19	6	7
ENSG00000142875.19	1614	2734	1297	3219	2807	872	1140	1834	1220	2896	2259	1099	4322	2806	2115	2572	2318	2995	1084	2115	1431	1044	2064	1623	1151	3582	4295	3847	1215	936	3311	1828	2860	2652	3766	1961	1170	3359	1731	2681	1675	3039	2823	2764	3394	2810	1745	1049	1074
ENSG00000203943.8	1	4	0	2	5	0	3	0	2	2	1	2	6	1	0	6	2	4	0	0	2	0	0	0	2	7	3	0	2	1	1	0	2	3	1	3	1	3	3	5	3	1	2	2	4	2	2	4	2
ENSG00000137976.7	0	0	1	0	1	0	0	0	0	0	0	0	0	0	0	0	0	0	0	0	0	0	0	0	0	0	0	0	0	0	0	0	0	0	0	0	0	0	0	0	0	0	0	0	0	0	0	0	0
ENSG00000117133.10	371	633	363	562	615	290	270	446	297	571	424	370	730	553	427	423	396	549	275	400	348	263	436	276	311	630	644	606	268	208	573	395	560	528	641	395	332	590	425	644	376	503	553	529	721	489	364	214	362
ENSG00000174021.10	813	1069	782	1078	1398	801	679	1024	933	1142	864	933	1086	989	779	679	823	1062	821	790	613	918	784	1244	822	858	950	1053	639	496	886	861	837	845	940	817	777	837	1141	1252	581	924	894	1435	1094	687	840	591	1117
ENSG00000122432.17	27	26	54	22	88	12	19	21	20	16	26	24	21	17	15	11	29	24	21	30	20	37	14	24	31	25	17	18	29	17	16	18	19	13	18	12	35	10	16	20	10	31	19	63	13	8	46	24	31
ENSG00000117151.12	403	565	399	543	871	186	461	364	535	529	527	504	544	380	428	343	537	676	557	425	371	524	341	651	520	498	480	426	476	249	465	360	385	325	489	460	391	418	345	585	324	606	435	721	534	246	492	369	685
ENSG00000117155.16	167	194	195	234	282	105	163	254	166	262	141	118	331	197	172	190	133	261	154	180	140	116	193	128	151	258	310	316	123	106	224	136	249	219	267	164	114	188	185	217	141	216	224	257	239	130	156	146	147
ENSG00000171517.5	13	11	1	26	5	3	6	10	0	2	16	19	11	3	11	14	24	5	3	6	8	2	6	4	10	4	2	8	7	2	1	11	4	1	5	7	4	4	4	12	6	6	9	4	25	20	1	4	1
ENSG00000153898.12	65	183	100	133	173	59	99	133	98	349	118	87	175	80	100	126	108	212	92	127	49	74	113	90	66	139	173	349	101	119	142	85	105	118	180	159	95	181	127	132	88	176	216	167	197	125	119	89	83
ENSG00000162643.12	2	5	6	4	5	0	3	4	2	25	3	4	7	0	6	10	12	20	3	12	3	3	6	6	4	10	13	34	0	9	7	5	1	6	15	6	4	6	2	2	0	0	0	7	3	7	7	1	1
ENSG00000055732.12	7	29	17	6	18	4	6	8	4	10	12	3	5	8	8	10	11	9	4	16	3	7	4	5	10	21	5	5	5	16	6	6	25	18	29	6	8	20	11	18	8	19	5	14	15	6	8	8	1
ENSG00000097096.8	16	22	8	24	54	7	10	21	1	13	18	14	43	32	25	18	15	25	4	30	14	6	22	13	7	43	25	28	14	17	31	16	47	50	44	15	11	47	21	24	21	31	36	22	26	48	9	19	8
ENSG00000162642.13	234	343	284	279	477	157	203	279	205	288	267	229	370	319	251	243	248	327	195	264	177	214	218	256	196	321	290	287	204	143	282	242	315	260	341	232	251	301	271	329	182	289	330	388	320	200	285	145	259
ENSG00000142867.12	469	640	428	599	807	266	386	564	408	557	532	408	612	522	497	464	568	662	425	503	338	467	392	556	436	611	607	553	370	257	594	446	541	441	631	464	398	581	517	722	326	616	541	796	623	402	440	346	532
ENSG00000153904.18	1	4	5	2	2	1	3	20	2	6	9	8	12	5	3	3	0	2	2	1	0	4	1	3	5	1	3	2	5	1	3	0	4	3	3	3	3	3	18	0	0	9	2	4	2	1	3	1	3
ENSG00000142871.16	0	1	0	0	0	1	0	1	0	1	2	0	1	0	1	1	0	1	1	0	0	0	0	1	0	1	3	0	1	1	0	0	0	0	1	0	0	1	1	1	0	0	0	1	0	0	0	0	0
ENSG00000117174.10	232	448	171	334	393	192	153	275	171	406	334	212	487	413	312	350	345	371	117	340	205	153	275	192	179	498	501	392	188	155	481	268	396	371	519	292	210	422	261	425	239	379	446	447	478	375	305	147	140
ENSG00000171502.14	6	23	10	12	16	12	11	5	4	15	5	5	27	10	10	8	4	22	5	10	10	6	29	9	5	8	16	13	4	4	24	9	14	13	12	26	10	15	13	21	12	10	25	18	8	6	14	9	11
ENSG00000122417.15	264	491	404	386	646	183	304	261	215	465	523	226	487	395	327	367	426	381	211	444	230	241	301	230	216	482	368	364	300	282	344	258	442	355	482	261	327	419	282	402	266	519	466	495	630	323	422	199	193
ENSG00000137975.7	0	0	0	0	0	0	0	0	0	0	0	0	0	0	0	1	0	0	0	0	0	0	0	0	0	0	0	0	0	0	0	0	0	0	1	0	0	0	0	0	0	0	1	0	1	0	0	0	1
ENSG00000016490.15	0	0	0	1	0	0	0	0	0	0	1	1	0	0	0	0	0	0	0	0	0	0	0	0	0	0	0	0	0	0	0	0	0	2	0	0	0	0	0	0	0	0	0	0	2	0	0	0	0
ENSG00000016602.9	0	1	1	1	1	0	1	0	0	0	1	0	0	0	0	0	2	0	0	0	0	0	0	0	1	1	0	1	0	0	1	0	1	1	0	0	0	0	0	0	0	0	0	0	0	0	2	1	0
ENSG00000097033.14	1891	2652	1945	2618	3770	1217	1563	2038	2232	2712	2582	1890	2867	2270	2015	1881	2606	2903	2111	2153	1451	2202	1677	3735	1995	2628	3067	2958	1732	1336	2216	1895	2145	2136	2687	1977	1649	2329	2127	2822	1511	2632	2194	3264	2823	1622	1779	1441	2667
ENSG00000183291.15	1216	1910	995	1599	1971	935	908	1379	1146	1783	1440	1209	1819	1603	1334	1253	1266	1847	940	1285	942	1052	1266	1334	981	1581	1729	1803	911	684	1593	1432	1542	1545	1722	1335	965	1594	1391	2011	1046	1489	1697	1979	1821	1097	1259	734	1364
ENSG00000153936.16	316	448	207	400	504	171	228	361	281	432	390	212	507	397	308	293	396	434	243	348	165	251	323	384	169	458	556	505	210	221	433	312	373	391	454	339	196	363	292	465	257	407	412	489	451	304	269	195	293
ENSG00000267561.2	0	0	0	0	1	0	0	0	0	0	0	0	0	0	1	0	0	0	0	0	0	0	0	0	0	0	0	0	0	0	0	0	0	0	0	0	0	0	0	0	0	0	0	0	0	0	0	0	0
ENSG00000143013.12	372	619	434	596	798	350	313	544	443	612	414	425	677	439	338	386	436	569	421	416	298	432	349	430	426	440	550	648	273	255	453	488	410	390	436	491	383	416	464	720	276	431	469	763	644	371	402	247	498
ENSG00000065243.19	1081	1250	1410	1046	2149	391	1051	916	872	1138	1547	1034	1194	1069	1020	1004	1370	1554	1030	1292	746	1057	775	1173	1117	1516	1282	951	1237	726	1051	942	1321	838	1256	919	1131	1072	850	1157	908	1325	1111	1991	1249	517	1330	698	1400
ENSG00000137947.11	432	608	393	573	745	309	303	485	426	615	452	460	669	507	433	459	475	603	390	465	372	431	434	399	435	577	579	619	306	243	522	439	505	523	535	436	362	475	491	688	347	541	561	646	669	428	406	295	500
ENSG00000137944.17	232	400	239	339	424	164	200	313	221	400	329	287	355	327	282	244	227	447	197	311	231	185	300	281	224	346	332	374	175	225	318	307	330	357	352	300	247	373	323	392	238	345	393	377	335	301	257	145	296
ENSG00000213516.9	291	430	311	500	505	154	249	354	323	458	366	292	703	436	373	367	388	473	268	408	227	249	320	393	278	538	531	496	232	189	395	347	459	418	495	308	268	436	321	501	297	450	419	506	467	353	310	246	337
ENSG00000117226.11	137	523	443	524	263	380	258	1278	258	1074	169	210	647	457	568	343	181	465	235	410	209	102	134	522	272	758	210	875	352	342	182	555	661	631	700	607	268	681	547	525	253	251	424	524	348	403	185	262	314
ENSG00000117228.9	956	1803	959	2646	1871	1884	1011	7629	1267	3173	1285	921	2284	1634	1210	1178	1839	1584	1040	1239	846	848	954	2261	1129	1681	1689	1988	2106	608	1180	1272	1302	1217	1411	1255	1036	1662	992	1824	1022	3202	1326	1718	5224	1804	933	1300	5626
ENSG00000162645.12	3375	4561	2946	5708	5102	3513	2671	9336	3709	6646	4140	3487	5095	4221	3656	2801	4659	4501	3613	3349	2716	2758	2615	7164	3394	3854	4141	5025	5084	1987	3590	3313	3329	2819	3598	3181	3164	3748	2861	4575	2310	6077	3398	5551	6631	3786	2988	3470	8480
ENSG00000213512.1	0	0	2	0	1	2	0	5	0	0	2	0	3	2	0	3	3	3	0	0	1	0	3	0	0	3	0	2	2	0	1	3	3	2	3	0	0	2	1	1	1	1	1	3	5	3	1	0	1
ENSG00000162654.8	1021	1769	1041	2548	2041	1442	1070	4834	1232	2989	1490	676	2617	1836	1627	1407	1538	2251	1082	1730	878	699	1152	241	1089	2225	2482	2666	1389	738	1696	1537	1899	1643	2067	1555	878	2402	1018	1749	1262	2052	1746	1956	4323	1906	1018	1001	3363
ENSG00000154451.14	1482	2385	1512	3708	2873	3803	1902	13475	2221	6323	3102	1348	1849	2122	2575	2203	3094	3807	1748	1962	1424	1121	1323	3232	2120	3609	4002	4327	3047	1171	2641	2164	2456	2438	3685	2817	1322	3007	1427	2297	1660	5392	3063	3327	7944	2759	1381	2251	8637
ENSG00000183347.14	3	19	6	16	15	19	5	94	8	16	10	8	13	11	10	10	15	9	6	6	2	10	5	32	10	18	9	12	36	3	7	8	7	6	12	7	9	8	5	20	2	32	7	17	40	3	4	25	54
ENSG00000197147.13	253	404	198	394	491	143	209	409	180	219	259	187	309	298	333	248	280	333	209	249	149	229	244	192	239	428	415	309	204	140	379	275	355	320	459	309	153	368	316	459	221	311	281	414	345	271	238	198	209
ENSG00000171488.14	909	1695	714	1428	1579	549	608	1126	624	1593	1348	740	1934	1463	1318	1200	1143	1408	682	1340	737	601	1063	792	677	1972	2235	1710	790	604	1819	1148	1682	1642	2095	1030	672	1689	1013	1697	950	1717	1343	1662	1900	1322	846	642	664
ENSG00000271949.1	0	0	0	0	0	0	0	0	0	0	0	0	0	0	0	0	0	0	0	0	0	0	0	0	0	0	0	0	0	0	0	0	0	0	0	0	0	0	0	0	0	0	0	0	0	0	0	0	0
ENSG00000171492.14	598	962	512	852	919	509	431	791	537	852	628	566	885	704	679	568	582	846	496	673	492	425	592	501	508	777	1067	971	453	348	891	653	714	878	811	755	404	831	714	983	489	839	819	985	1034	656	567	453	611
ENSG00000162664.16	246	325	298	312	507	149	240	303	190	315	258	206	331	321	264	261	234	358	193	288	195	181	215	200	179	330	363	285	213	190	335	241	363	298	356	245	204	313	272	305	195	334	260	378	311	229	286	158	191
ENSG00000143032.7	0	0	0	0	0	0	0	0	0	0	0	0	0	0	0	0	0	0	0	0	0	0	0	0	0	0	0	0	0	0	0	0	0	0	0	0	0	0	0	0	0	0	0	0	0	0	0	0	0
ENSG00000122482.20	507	901	449	921	1053	307	451	795	453	877	807	340	1077	739	694	725	747	955	358	747	463	407	596	498	449	998	1286	988	433	385	937	579	804	789	1139	668	389	1056	599	887	570	1008	908	940	1078	756	616	341	490
ENSG00000162669.15	0	0	0	0	0	0	1	0	0	0	0	1	1	1	0	0	0	0	0	1	2	0	0	0	0	0	0	1	1	0	0	1	1	1	0	0	1	0	0	0	0	0	1	0	2	0	0	1	0
ENSG00000097046.12	35	96	62	92	139	45	55	83	47	107	100	54	137	104	92	83	57	97	61	119	61	52	47	46	51	114	162	132	70	35	118	67	68	88	111	92	72	87	68	101	70	90	119	112	137	81	74	41	75
ENSG00000069702.10	503	639	547	1092	1156	280	495	467	541	2216	1096	275	1548	576	516	1024	844	1170	442	836	377	363	753	534	456	1048	2111	2492	381	310	858	688	690	670	1052	995	373	697	624	763	583	1013	1453	909	1727	1041	509	276	487
ENSG00000137948.18	0	0	0	0	0	0	0	0	0	0	0	0	0	0	1	0	1	0	1	0	0	0	0	0	0	0	1	1	0	0	0	0	2	2	1	0	0	0	0	0	0	0	0	0	0	0	0	0	1
ENSG00000172031.6	2	3	6	7	4	2	3	6	4	4	5	2	11	1	0	11	1	11	5	6	0	2	4	6	3	2	9	22	1	0	4	3	5	2	1	1	2	4	4	4	4	15	22	2	7	6	5	0	4
ENSG00000230667.5	0	0	0	2	1	0	3	0	0	1	0	0	2	1	0	0	1	0	0	1	1	1	0	0	3	2	2	0	0	1	0	1	0	0	1	1	0	0	0	2	0	0	1	2	0	0	0	0	2
ENSG00000189195.11	0	0	0	0	0	0	0	0	0	0	0	0	0	0	0	0	0	0	0	0	0	0	0	0	0	0	0	0	0	0	0	0	0	0	0	0	0	0	0	0	0	0	0	0	0	0	0	0	0
ENSG00000203910.8	3	4	1	1	0	0	0	1	1	1	3	1	0	1	2	0	1	4	0	3	4	1	1	1	0	1	0	1	3	3	1	0	2	0	2	3	0	5	0	1	0	5	3	1	5	0	4	0	0
ENSG00000174842.16	83	96	75	126	138	56	62	106	89	128	89	56	141	125	91	95	62	132	51	105	66	61	93	40	45	108	106	122	67	63	103	82	115	98	119	96	75	114	75	104	50	123	132	158	105	74	100	44	73
ENSG00000122484.8	258	399	249	344	629	165	200	270	187	440	385	192	480	417	368	379	371	471	183	374	245	177	303	217	210	569	554	547	195	202	414	277	447	392	574	317	184	507	299	372	218	453	499	498	558	415	313	193	216
ENSG00000162676.11	148	245	196	301	337	121	150	163	146	671	266	104	292	209	204	247	211	349	134	195	162	103	168	184	150	212	456	525	92	114	275	182	197	173	264	241	117	152	257	231	176	294	388	240	383	420	147	104	137
ENSG00000067208.14	217	332	234	291	587	140	244	418	253	274	253	259	308	235	232	208	226	347	228	221	151	280	237	301	246	263	314	238	217	167	253	259	252	270	255	286	195	245	341	338	186	250	249	452	323	112	273	160	350
ENSG00000122406.12	8843	13924	5579	10611	13220	7262	5110	8774	5588	11621	10070	7676	14217	13426	11522	9165	8842	12511	5173	10583	9682	6129	10127	6174	5490	13494	11975	13726	5303	5221	13173	10234	14244	14605	14436	8791	6357	14234	10389	14321	7872	9592	15075	13240	10490	13775	8230	5171	6276
ENSG00000154511.11	198	285	133	264	257	113	109	210	151	239	231	143	320	290	230	218	225	261	142	212	155	108	153	152	133	306	363	325	121	125	290	167	282	260	414	183	107	336	235	311	181	303	331	301	314	313	155	128	123
ENSG00000143033.17	401	584	370	545	716	226	352	486	361	577	505	340	642	533	464	454	396	570	327	464	291	312	412	368	321	656	609	633	270	251	565	402	560	568	636	427	319	526	428	528	357	558	523	685	656	393	487	227	346
ENSG00000117500.12	998	1658	1011	1573	2041	653	852	1583	1010	1684	1215	866	1840	1294	1016	1138	1207	1731	770	1143	652	883	930	1131	762	1478	1773	1574	775	600	1469	1147	1257	1352	1561	1312	811	1277	1198	1566	748	1738	1274	1775	1985	802	1033	694	1212
ENSG00000122483.17	188	152	207	194	524	124	143	201	141	202	178	153	175	180	151	132	153	201	126	128	96	170	148	137	132	188	181	153	122	128	176	114	186	184	188	136	151	179	154	161	96	221	160	462	211	132	167	114	118
ENSG00000117505.12	1380	1776	1084	1780	2482	815	1211	1510	1252	2159	1525	1090	2337	1669	1371	1398	1560	1904	1142	1347	1010	1193	1256	1431	1350	1888	2451	2230	1120	822	1902	1421	1594	1534	2098	1436	1013	1725	1336	1799	1178	1840	1546	2280	2123	1163	1367	963	1466
ENSG00000137942.16	46	67	121	49	110	25	42	52	32	62	49	27	65	54	35	62	59	41	31	31	43	46	51	46	38	70	61	44	38	19	78	25	65	53	74	34	31	63	61	61	64	48	40	101	61	30	62	66	36
ENSG00000137936.16	14	21	19	30	36	19	11	18	15	24	14	15	28	18	13	14	19	38	19	20	10	7	28	12	5	16	29	28	19	13	24	18	15	30	24	14	11	32	25	19	16	19	37	34	28	51	16	17	9
ENSG00000067334.13	622	982	529	912	1264	520	475	684	577	1040	863	556	1167	913	725	780	838	975	512	793	510	550	725	593	528	964	1121	973	481	456	1033	681	872	876	1037	641	562	901	723	1040	578	954	1002	1093	1245	854	655	427	612
ENSG00000023909.9	225	341	234	351	421	113	217	296	244	458	290	162	485	304	240	341	289	429	216	284	172	194	239	257	191	350	508	456	192	156	329	216	314	314	417	282	166	260	228	324	197	419	336	406	392	267	233	143	300
ENSG00000198691.11	0	0	0	1	1	0	0	0	0	0	1	0	0	0	0	0	2	1	0	0	0	0	2	0	0	1	0	0	0	3	0	0	1	3	0	0	0	0	1	1	1	0	0	1	1	1	0	1	2
ENSG00000137962.12	0	8	1	3	29	16	13	31	25	12	10	11	6	2	26	3	3	18	12	0	15	14	7	19	9	2	6	7	8	6	5	5	9	12	5	15	9	14	15	10	11	22	13	22	13	3	16	8	23
ENSG00000117528.11	308	523	295	469	601	188	278	437	261	468	395	263	570	471	400	374	363	528	245	400	283	229	313	283	259	574	649	495	252	218	515	376	469	456	530	409	233	521	384	521	300	527	488	536	633	440	326	197	276
ENSG00000117525.13	5	2	4	1	2	0	0	8	1	0	0	2	0	0	0	0	0	1	1	3	3	1	1	1	1	1	1	4	3	2	1	0	1	0	0	1	1	0	3	4	1	2	3	5	1	0	1	1	1
ENSG00000143036.16	2	8	0	3	4	1	0	3	6	5	3	2	6	6	1	7	5	3	7	4	3	1	0	5	3	4	8	4	1	1	3	5	7	4	3	0	7	6	1	9	0	0	2	6	9	4	1	3	5
ENSG00000117519.15	28	37	15	40	28	26	16	24	6	13	24	26	79	61	21	27	29	44	4	50	18	10	28	24	18	68	50	59	24	11	39	22	65	34	70	16	15	52	22	43	31	37	45	39	28	42	19	20	16
ENSG00000172339.9	36	34	32	43	45	24	19	43	28	50	25	25	52	35	27	34	33	51	24	27	27	24	48	17	20	38	45	45	24	15	29	35	38	51	44	38	17	40	43	47	22	42	58	50	35	47	29	18	30
ENSG00000152078.9	22	13	123	19	40	22	23	71	30	13	14	26	27	22	19	31	17	15	19	16	11	18	31	20	14	18	14	10	29	27	14	17	24	19	29	10	8	30	36	12	16	16	9	21	17	15	22	39	19
ENSG00000271092.5	9	2	11	3	9	1	1	4	2	4	5	2	4	2	0	3	3	4	2	5	1	3	5	4	2	2	7	1	5	1	5	4	5	6	5	4	2	3	3	7	1	5	5	3	3	0	3	1	3
ENSG00000122481.16	31	32	40	26	74	18	16	35	11	39	41	20	42	23	25	29	33	24	13	34	11	20	16	13	13	43	26	23	29	17	23	24	57	37	34	11	37	29	27	27	17	37	25	28	39	12	31	17	14
ENSG00000117569.18	116	183	170	153	256	76	116	147	73	169	146	130	176	218	119	152	126	199	97	179	99	110	112	101	106	178	168	143	86	111	142	134	187	165	168	129	134	189	145	182	106	178	154	225	173	100	161	68	120
ENSG00000188641.12	1534	2077	1136	2098	2847	1116	1210	2950	1863	2115	1815	1405	1915	1617	1812	1249	1694	2468	1599	1548	1084	1379	1385	2283	1435	2093	2356	2506	1312	947	2125	2100	1822	1952	2278	2466	1181	2016	1985	2398	1339	2299	1869	2990	2627	1194	1492	1161	2554
ENSG00000162627.16	1	4	8	3	2	1	0	1	1	5	1	1	3	0	0	4	3	2	2	1	0	0	1	2	0	3	2	0	0	2	1	4	1	0	2	0	0	4	3	0	0	3	1	1	3	4	4	1	2
ENSG00000117598.11	0	0	0	0	0	0	0	0	0	0	0	0	0	0	0	0	0	0	0	0	0	0	0	0	0	0	0	0	0	0	0	0	0	0	0	0	1	0	0	0	0	0	0	0	0	0	0	0	0
ENSG00000117600.12	2	0	1	3	5	1	0	2	2	1	1	0	6	3	1	0	0	1	0	0	3	4	2	2	1	1	0	3	1	0	1	2	0	0	1	3	0	0	6	0	0	0	2	2	0	1	1	0	4
ENSG00000099260.10	0	0	0	0	2	1	2	1	0	0	0	0	0	0	0	1	0	0	0	0	1	0	1	0	1	0	0	0	0	1	0	0	0	0	2	0	2	0	0	0	0	1	0	1	0	0	0	0	1
ENSG00000156869.12	28	72	55	52	155	22	46	46	30	50	32	51	31	33	28	25	35	31	25	33	33	55	29	45	36	11	52	35	17	15	53	35	21	26	26	30	70	34	62	71	33	23	32	50	53	26	31	17	38
ENSG00000162688.16	294	464	271	480	656	155	258	373	294	542	498	206	626	497	416	437	391	616	203	431	213	199	346	271	225	601	736	588	258	209	565	304	491	545	671	398	246	550	322	484	350	603	452	551	647	492	307	256	294
ENSG00000117620.14	209	285	220	269	496	118	221	316	170	357	253	139	389	294	211	248	263	401	131	301	153	148	200	182	156	295	370	333	179	168	313	246	329	313	358	279	179	307	206	282	191	371	331	369	361	196	281	161	197
ENSG00000283761.1	3	4	1	3	8	1	6	1	3	2	1	3	2	3	1	0	4	0	0	0	0	4	0	2	4	5	1	2	1	3	1	4	6	3	3	0	1	1	2	2	1	0	4	3	1	3	2	1	4
ENSG00000156875.13	25	33	17	37	37	23	18	22	25	44	46	16	38	46	30	33	35	40	22	28	31	16	34	23	25	40	35	46	30	16	31	25	33	43	53	23	18	25	31	47	30	44	32	38	45	27	25	21	26
ENSG00000156876.9	75	91	60	84	127	39	55	73	53	105	97	50	112	99	70	73	80	112	56	95	53	43	66	61	53	101	119	95	70	56	90	81	84	83	99	71	64	78	59	86	70	119	100	114	115	73	72	42	46
ENSG00000122435.9	154	222	163	215	291	73	136	160	99	180	193	84	242	237	160	227	189	211	93	212	98	84	135	126	86	291	233	166	143	139	191	142	280	182	239	129	115	194	121	177	121	220	217	219	223	138	208	97	105
ENSG00000122477.12	11	11	10	11	31	8	9	13	1	19	8	7	18	17	13	10	7	14	8	13	9	14	9	10	4	15	10	8	10	17	11	7	24	9	14	14	13	12	8	9	8	19	15	16	13	10	20	4	7
ENSG00000137992.14	297	466	249	464	574	190	249	431	268	454	410	229	702	552	427	449	368	482	230	424	252	220	362	249	239	546	644	595	262	219	489	365	464	525	631	420	259	596	317	495	285	549	557	610	625	390	313	222	294
ENSG00000137996.12	290	453	236	390	592	237	225	417	248	437	335	264	460	402	327	275	268	413	230	295	271	234	264	245	238	397	454	456	213	212	403	334	400	375	404	328	246	373	326	460	252	436	439	494	501	312	337	206	279
ENSG00000079335.18	384	904	403	665	850	225	395	539	292	628	621	378	872	639	558	563	589	707	303	757	305	374	493	426	388	1009	936	485	413	304	897	475	801	786	1027	435	404	850	503	906	432	779	654	778	764	663	515	335	322
ENSG00000181656.6	3	10	4	4	10	10	11	5	8	7	9	3	3	11	5	3	3	18	7	5	7	6	11	2	6	4	1	7	5	8	9	9	2	6	4	9	2	10	8	8	8	7	17	18	0	4	4	7	7
ENSG00000162692.10	1	3	1	4	4	2	1	5	1	26	1	1	4	4	10	1	2	2	1	2	2	1	1	1	0	1	0	18	0	1	1	1	1	0	3	7	1	1	2	2	4	7	0	9	1	3	2	4	2
ENSG00000162694.13	43	48	40	53	75	21	21	31	29	57	43	34	73	49	46	65	43	41	19	44	34	30	24	12	29	68	37	88	35	22	33	53	37	32	51	46	40	53	23	41	31	58	62	46	61	38	33	18	23
ENSG00000162695.11	517	709	429	689	954	284	435	696	462	660	569	352	841	634	537	541	520	837	362	572	327	334	435	517	373	683	768	739	410	332	674	492	634	647	767	575	428	654	525	619	406	857	682	862	876	467	564	349	523
ENSG00000117543.20	221	314	169	280	349	159	142	239	100	255	261	163	379	419	293	290	242	301	111	297	241	176	282	144	154	336	315	371	130	154	316	244	378	350	368	204	160	336	265	348	208	300	355	345	301	353	217	130	155
ENSG00000170989.8	2146	3806	1747	3992	3489	1413	1481	2190	1446	4184	3346	1674	5062	3808	2901	3186	3164	3086	1300	3300	1869	1319	2585	1726	1642	4861	4995	4925	1659	1467	3988	2107	3632	3531	4750	2302	1763	3875	2619	4094	2019	3743	3813	3586	4731	4303	2102	1341	1309
ENSG00000118733.16	0	0	0	0	0	0	1	0	0	0	0	0	0	0	0	0	0	2	0	0	0	0	0	2	1	0	0	0	0	0	0	0	0	0	0	0	0	0	0	0	0	0	0	0	0	0	0	0	0
ENSG00000060718.20	0	0	0	0	0	0	0	0	0	0	0	0	0	0	0	0	0	0	0	0	0	0	0	0	0	0	0	0	0	0	0	0	0	0	0	0	0	0	0	0	0	0	0	0	0	0	0	0	0
ENSG00000185946.15	295	398	412	297	818	138	297	321	235	311	379	238	331	376	280	286	344	431	263	391	235	269	257	325	244	389	328	259	339	306	297	266	449	308	375	249	334	329	294	282	257	409	368	541	392	175	434	218	284
ENSG00000240038.6	105	202	203	118	330	84	124	137	94	115	168	143	128	171	103	110	117	172	104	134	130	146	131	121	92	123	109	70	130	177	104	82	216	141	128	102	189	118	124	129	86	148	164	210	204	83	231	76	96
ENSG00000243480.7	0	0	0	0	0	0	1	0	1	0	0	0	0	0	0	0	0	0	0	0	1	0	1	0	1	2	1	0	0	1	1	0	0	0	0	0	0	2	0	0	0	3	0	0	0	0	0	0	0
ENSG00000237763.9	0	0	0	0	0	0	0	0	0	0	0	0	0	0	0	0	0	0	0	0	0	0	0	0	0	0	0	0	0	0	0	0	0	0	0	0	0	0	0	0	0	0	0	0	0	0	0	0	0
ENSG00000174876.16	0	0	0	0	0	0	0	0	0	0	0	0	0	0	0	0	0	0	0	0	0	0	0	0	0	0	0	0	0	0	0	0	0	0	0	0	0	0	0	0	0	0	0	0	0	0	0	0	0
ENSG00000187733.6	0	0	0	0	0	0	0	0	0	0	0	0	0	0	0	0	0	0	0	0	0	0	0	0	0	0	0	0	0	0	0	0	0	0	0	0	0	0	0	0	0	0	0	0	0	0	0	0	0
ENSG00000198890.7	130	235	126	227	300	127	90	178	115	301	209	153	263	254	188	175	166	242	99	184	156	133	196	87	121	263	292	265	103	124	278	143	220	212	303	137	125	263	172	212	121	227	234	289	296	214	143	108	157
ENSG00000162631.18	1	2	5	5	9	1	2	0	0	3	1	1	5	3	1	3	1	2	3	0	1	2	5	2	0	2	5	1	2	7	2	2	1	4	3	1	1	8	2	1	1	2	3	6	2	4	1	1	1
ENSG00000134215.15	541	691	600	726	839	277	437	526	705	689	743	480	810	630	580	498	623	904	678	653	397	429	557	742	537	750	989	982	453	376	655	435	606	537	880	538	408	703	645	749	531	792	712	1040	1023	581	552	397	724
ENSG00000085491.15	296	521	266	522	657	203	313	476	413	620	437	293	491	402	373	391	349	599	333	333	226	310	276	456	282	547	625	517	311	205	502	414	393	434	572	418	272	379	336	533	404	491	368	626	677	259	300	235	410
ENSG00000196427.13	0	0	0	0	0	0	0	1	0	0	2	0	0	0	0	0	0	2	0	0	0	0	0	0	0	0	3	0	0	0	5	1	1	0	0	2	2	0	2	0	0	0	0	1	1	0	0	0	0
ENSG00000186086.18	0	0	0	1	5	0	0	0	0	0	0	0	1	0	0	0	1	1	0	0	1	1	0	0	0	3	1	1	0	0	0	0	0	3	6	3	0	0	0	0	0	0	0	0	0	1	0	0	1
ENSG00000162636.15	402	510	298	601	770	236	398	536	400	605	437	267	660	470	384	420	362	604	328	413	288	299	384	408	358	491	791	726	254	243	599	420	434	486	539	508	265	627	468	547	334	541	529	703	669	359	338	279	356
ENSG00000162639.15	180	291	258	275	441	227	172	244	221	449	301	205	404	341	245	267	227	425	224	288	212	202	254	186	194	288	441	503	135	159	256	280	293	287	288	256	211	285	269	308	184	284	404	378	442	284	255	126	256
ENSG00000134186.11	1538	2329	1847	1834	3487	949	1305	1647	1312	2197	1883	1394	2355	2052	1408	1601	1800	2108	1180	1995	1245	1496	1530	1515	1243	2037	2279	2264	1390	1265	1883	1512	2206	1843	2040	1614	1671	1753	1720	2046	1272	2013	2052	2887	2073	1376	1961	893	1448
ENSG00000143107.8	2	0	0	2	2	2	0	0	2	0	0	1	0	0	0	1	0	3	0	2	1	1	1	1	0	2	1	0	0	0	1	0	0	1	3	0	0	0	0	0	2	2	2	0	2	1	1	0	2
ENSG00000116266.10	840	1198	928	931	1853	511	799	971	812	1138	1048	830	1200	961	863	846	952	1203	760	893	611	1021	751	1080	748	1126	1081	1131	749	608	1008	747	1026	887	1113	846	818	991	844	1162	701	1149	965	1408	1134	588	960	567	1110
ENSG00000162641.18	1	0	0	0	1	0	1	0	0	0	1	0	0	0	0	0	0	0	1	0	1	0	0	0	1	0	1	0	0	0	0	0	0	0	0	0	0	0	0	0	0	0	0	1	0	0	1	0	1
ENSG00000274068.1	0	0	0	0	0	0	0	0	0	0	0	0	0	0	0	0	0	0	0	0	0	0	0	0	0	0	0	0	0	0	0	0	0	0	0	0	0	0	0	0	0	0	0	0	0	0	0	0	0
ENSG00000121957.12	71	106	116	67	184	42	91	73	72	85	90	72	99	103	85	70	74	115	105	96	51	73	70	66	87	110	119	88	63	67	69	49	82	79	99	68	69	88	100	118	67	94	88	205	84	64	96	65	73
ENSG00000121940.15	144	228	116	175	277	81	101	183	103	176	140	115	213	190	142	134	137	211	107	178	108	131	155	106	99	197	223	169	106	103	171	149	199	190	201	172	99	163	174	214	134	201	208	241	202	111	127	87	118
ENSG00000085433.15	229	293	228	284	438	120	190	271	214	332	279	194	347	256	241	276	271	342	215	299	160	189	224	258	234	347	458	353	170	155	288	238	289	222	327	252	177	263	309	324	182	329	297	395	331	204	229	187	211
ENSG00000197780.9	115	179	105	172	257	108	94	181	114	156	134	139	202	144	132	99	140	208	92	97	102	135	97	144	120	133	144	147	87	70	152	144	145	125	138	168	118	147	171	172	110	146	154	215	169	83	125	80	150
ENSG00000215717.5	862	1169	754	1102	1532	603	801	1058	992	1169	988	903	1254	953	897	844	1004	1275	874	909	758	828	829	1052	919	1122	1173	1083	739	593	1048	934	1077	937	1174	943	739	1073	903	1349	731	1286	1014	1516	1286	714	882	644	1143
ENSG00000179902.12	2	4	2	1	0	0	4	0	5	0	2	0	2	2	3	0	2	4	9	2	2	0	5	4	3	1	0	2	3	2	3	3	3	0	1	4	0	2	0	3	1	8	3	6	5	0	4	3	2
ENSG00000116299.16	213	848	1184	493	1674	182	703	308	2019	1385	1426	1355	1429	930	1853	828	1211	1927	2168	1731	777	1110	329	1083	1061	1899	370	1664	1389	270	329	772	1012	654	1517	794	1018	1375	476	938	724	1590	931	2004	792	412	376	1315	2257
ENSG00000031698.12	1077	1777	885	1519	2034	969	821	1463	836	1639	1339	1005	2081	1619	1336	1214	1143	1658	889	1353	1089	929	1223	894	1031	1679	1823	1837	811	717	1581	1269	1597	1622	1744	1187	887	1543	1402	2114	979	1513	1637	1800	1900	1550	1176	786	1063
ENSG00000143126.7	87	184	113	108	227	67	62	94	77	185	128	46	263	168	136	146	113	179	71	163	105	94	153	75	79	190	309	385	89	87	224	143	194	155	156	135	83	149	94	159	105	175	203	204	187	143	125	99	89
ENSG00000134222.16	80	98	67	82	119	57	69	110	95	85	82	117	50	70	64	45	50	91	95	69	58	74	62	107	89	60	96	79	60	42	67	82	53	47	53	60	83	57	90	99	47	75	73	176	103	31	150	52	93
ENSG00000221986.6	0	2	0	0	1	0	1	0	1	0	0	0	1	0	0	0	0	1	0	0	0	0	1	2	1	0	0	0	0	0	0	0	0	0	1	0	0	0	0	0	0	0	0	0	0	0	0	0	0
ENSG00000134243.11	760	1324	671	1535	2053	966	1007	1907	1201	1131	866	932	1062	842	996	646	661	1505	1036	863	615	937	838	1394	1147	806	1213	1209	606	566	1004	1128	693	993	852	1596	680	927	1272	1454	673	1246	861	1526	1584	530	643	821	1720
ENSG00000143106.12	651	1011	484	986	1193	704	479	978	587	1183	755	596	1182	942	740	633	640	1015	482	748	585	541	732	608	551	990	1038	1196	416	383	872	788	873	926	950	691	545	920	915	1155	530	833	963	1072	1143	919	693	399	716
ENSG00000143028.8	0	1	0	0	1	1	0	0	0	0	0	1	2	3	0	1	0	1	0	2	0	0	1	1	0	0	1	1	0	0	3	3	0	0	0	1	0	0	1	0	1	0	0	0	0	0	3	0	0
ENSG00000162650.16	84	165	110	141	205	85	89	123	56	121	105	80	155	147	88	89	112	112	76	165	97	86	113	78	77	164	135	132	85	70	125	86	155	106	148	79	89	141	132	133	90	131	146	179	155	137	114	65	74
ENSG00000174151.14	647	967	762	801	1445	480	582	722	512	847	781	614	1000	923	774	725	770	886	528	911	602	639	722	564	636	1058	1013	936	564	482	890	640	902	855	957	641	623	887	833	997	522	886	933	1251	965	911	771	457	576
ENSG00000181754.6	312	546	178	548	492	217	210	330	160	328	483	276	679	656	451	477	371	581	153	380	432	174	516	273	293	669	652	721	242	238	644	370	680	696	759	407	221	831	331	536	345	538	585	512	551	771	351	246	180
ENSG00000156097.12	5	5	5	4	10	0	3	5	4	4	1	3	3	2	2	3	1	13	2	4	5	4	1	2	5	3	3	5	3	2	5	1	5	3	6	1	6	2	1	2	1	7	4	8	7	4	2	5	2
ENSG00000065135.10	1506	2250	1473	1878	3023	986	1523	1711	1604	2249	1805	1640	2205	1818	1517	1542	1796	2159	1572	1760	1197	1582	1367	2095	1631	1969	2103	2072	1361	1035	1926	1485	1661	1588	1976	1478	1370	1619	1665	2414	1250	2081	1853	2835	2182	1182	1592	1061	1949
ENSG00000134183.11	0	0	0	0	0	0	0	0	0	0	0	0	0	0	0	0	0	0	0	0	0	0	0	0	0	0	0	0	0	0	0	0	0	0	0	0	0	0	0	0	0	0	0	0	0	0	0	0	0
ENSG00000116337.15	1955	2494	2586	1785	4624	1495	2548	1542	2215	2177	2357	2178	2084	2541	2312	1806	1891	2869	2504	2487	1880	2597	2085	2386	2791	1987	1859	1994	1856	1793	1780	1706	1861	1483	1660	1846	2100	1674	1884	2495	1679	1913	2086	4006	1635	937	3167	1648	2227
ENSG00000168765.16	59	257	182	222	345	199	241	122	77	195	122	208	230	187	221	147	90	200	69	116	248	139	179	97	228	206	138	242	123	121	88	226	160	132	224	202	161	221	198	270	173	54	83	276	183	157	166	94	96
ENSG00000213366.12	87	275	254	186	468	76	146	71	47	77	118	130	133	197	176	52	98	89	30	111	141	120	88	68	133	94	75	83	61	82	96	107	143	112	94	140	169	117	101	181	96	80	123	111	157	141	105	46	49
ENSG00000134184.12	0	159	57	221	1	86	76	0	0	0	81	0	201	132	218	1	53	0	1	0	61	0	0	0	80	0	0	0	0	0	0	76	0	0	0	92	0	123	0	152	0	0	126	0	141	260	0	0	0
ENSG00000134201.10	3	10	0	3	2	2	1	0	0	3	2	3	1	5	8	0	0	4	0	0	4	1	2	0	4	2	2	3	0	0	2	7	1	2	4	9	2	2	1	15	4	0	1	0	2	1	4	0	0
ENSG00000134202.10	40	105	27	8	17	32	56	34	10	69	53	46	218	141	78	79	49	53	20	79	42	8	43	24	40	91	79	125	21	4	92	9	115	106	78	9	65	111	54	88	5	93	9	50	67	7	49	33	13
ENSG00000198758.10	0	1	0	0	1	0	0	0	0	1	0	1	0	0	0	0	0	0	0	0	1	0	0	1	0	1	1	0	0	0	0	0	0	0	0	0	0	0	0	2	0	0	0	0	0	1	0	1	0
ENSG00000184371.13	259	456	486	270	619	111	281	182	248	333	208	450	233	368	209	187	222	309	169	333	179	288	229	195	353	368	272	167	168	140	194	192	210	152	287	122	416	220	310	568	183	215	173	324	342	183	204	117	236
ENSG00000168710.17	988	1544	933	1353	2101	793	910	1457	1009	1470	1242	1058	1565	1283	1163	1002	1091	1720	935	1191	877	965	1055	1012	1110	1333	1664	1660	857	736	1447	1239	1222	1343	1408	1239	771	1430	1339	1732	801	1271	1426	1719	1575	1073	1096	745	1193
ENSG00000143093.14	532	918	640	789	1250	457	521	656	488	868	750	505	938	842	725	609	608	833	472	809	505	579	630	511	589	913	845	787	510	418	735	549	803	731	910	606	542	880	658	810	496	803	878	1036	993	726	668	420	562
ENSG00000156150.6	0	0	0	0	0	0	0	0	0	0	0	0	0	0	0	0	0	0	0	0	0	0	0	0	0	0	0	0	0	0	0	0	0	0	0	0	0	0	0	0	0	0	0	0	0	0	0	0	0
ENSG00000186150.4	0	0	0	0	0	0	0	0	0	0	0	1	0	0	0	0	0	0	0	0	0	0	1	0	0	0	0	0	0	0	0	0	0	0	0	0	0	0	0	0	0	0	0	1	0	0	0	0	0
ENSG00000197106.6	0	0	0	0	1	1	0	0	0	0	0	0	0	1	0	0	0	0	0	0	0	0	0	0	0	0	0	0	0	0	0	0	0	0	0	0	0	0	0	0	0	0	1	0	0	0	0	0	0
ENSG00000116396.14	80	125	98	106	208	51	75	95	58	99	108	40	135	139	118	69	94	111	74	180	74	67	109	54	79	158	195	122	87	86	120	74	172	146	175	65	55	123	88	118	77	150	114	167	127	147	102	93	38
ENSG00000162775.14	206	402	217	385	533	156	185	300	243	395	308	178	391	334	311	306	297	360	208	314	240	214	297	195	250	392	452	567	195	173	392	226	327	338	446	292	194	430	325	375	198	415	381	437	483	393	231	205	216
ENSG00000168679.17	17	19	26	25	43	15	17	8	8	12	12	7	14	15	12	10	13	10	7	26	11	18	11	8	17	25	14	7	19	16	16	14	23	14	27	12	24	16	10	12	6	20	17	37	10	12	28	11	9
ENSG00000134248.13	234	326	359	263	427	186	197	290	269	300	229	282	336	300	274	188	279	342	282	239	214	298	236	335	252	273	282	300	190	156	258	255	290	273	282	239	266	257	306	418	185	290	296	382	298	191	298	112	288
ENSG00000143125.5	0	0	0	0	0	0	0	0	0	0	0	0	0	0	0	0	0	0	0	0	0	1	0	0	0	0	0	0	0	0	0	1	0	0	0	0	0	0	0	0	1	0	0	0	0	0	0	0	0
ENSG00000143105.7	0	0	0	0	0	0	0	0	0	0	0	0	0	0	0	0	0	0	0	0	0	0	0	0	0	0	0	0	0	0	0	0	0	0	0	0	0	0	0	0	0	0	0	0	0	0	0	0	0
ENSG00000177301.14	26	33	18	42	46	10	16	44	18	45	26	14	58	38	29	33	30	38	14	33	16	14	24	11	16	58	40	57	29	21	27	19	26	27	63	24	8	37	47	45	23	53	54	39	54	61	36	27	14
ENSG00000177272.8	241	503	153	747	513	140	200	411	217	562	628	152	814	447	683	564	518	646	248	422	253	137	442	236	224	831	1044	966	249	218	797	275	496	616	1062	458	155	959	460	501	366	876	688	613	1023	942	252	317	188
ENSG00000143119.12	6471	9278	6647	8638	11441	5379	5833	8427	6876	9607	8185	7561	9641	7234	8038	6305	7270	9544	6997	7052	5921	7039	6086	8300	7129	8020	9228	9787	6096	4515	8358	6271	7121	6940	8109	6542	6248	7621	8497	9758	5214	8973	8054	11161	10825	6805	7246	5108	9104
ENSG00000121931.15	269	309	247	297	442	133	204	232	205	368	243	309	423	295	243	324	296	377	177	314	197	247	247	269	189	350	354	487	202	173	349	272	287	250	368	262	252	339	246	294	229	345	351	453	334	246	308	175	253
ENSG00000156171.14	590	711	421	658	966	366	420	793	404	609	636	495	657	699	519	447	554	651	362	619	453	429	478	514	391	609	650	740	384	369	672	556	587	521	604	549	464	642	517	720	402	744	678	823	900	481	579	351	532
ENSG00000134255.13	497	787	549	667	1080	356	407	596	444	701	642	462	831	831	647	624	586	784	365	687	466	389	563	495	391	821	928	719	501	441	736	510	821	772	862	583	435	772	517	751	541	800	847	880	936	568	644	393	490
ENSG00000162777.16	1521	2998	1696	2741	3489	1434	1149	1843	1485	2968	2751	1166	3932	2868	2355	2337	2062	3061	1213	2682	1970	1138	1770	1553	1282	3352	3824	4133	1368	1239	2970	2037	3013	2968	3387	2240	1351	3516	1993	3004	1481	2672	3221	3158	4116	3131	1704	1262	1438
ENSG00000064886.13	104	221	78	241	159	164	87	102	100	295	148	276	270	496	295	293	117	232	90	249	188	90	370	144	109	207	415	372	126	74	336	147	204	269	254	115	271	341	99	220	112	238	343	271	226	293	270	119	131
ENSG00000134216.18	0	0	0	0	1	0	0	0	0	0	0	0	0	0	0	0	0	0	0	0	0	0	0	0	0	0	0	0	0	0	0	0	0	0	0	0	0	0	0	0	0	0	0	0	0	0	0	0	0
ENSG00000173947.13	4	6	2	5	3	3	2	2	3	1	3	4	4	5	3	2	2	6	1	8	4	1	3	1	3	6	16	7	1	4	6	4	8	3	7	3	2	6	1	6	7	2	6	4	3	9	2	0	0
ENSG00000085465.12	24	45	34	20	79	30	28	25	7	29	26	20	32	31	39	26	21	43	13	44	38	20	35	16	25	33	21	26	33	51	29	18	59	54	28	20	27	38	31	46	20	48	43	50	30	16	31	30	20
ENSG00000116455.13	127	251	139	213	309	118	113	210	108	212	167	113	258	233	170	141	145	234	91	177	154	110	198	117	102	232	206	260	85	132	208	168	245	237	226	188	122	279	164	249	122	210	217	263	266	179	202	84	125
ENSG00000116459.10	1203	1947	939	1626	2193	1271	971	1791	1164	2002	1377	1166	2022	1682	1299	1185	1214	1838	1048	1347	1144	1111	1419	1109	1170	1676	1895	1991	903	807	1806	1456	1611	1710	1726	1497	955	1656	1614	2076	1094	1523	1732	1965	1773	1359	1275	779	1381
ENSG00000143110.11	1169	1894	1053	1240	2773	1627	1029	2484	1136	1504	1255	1218	1764	1382	1312	812	1101	1599	1014	1292	1159	1429	1177	1237	1216	1231	1454	1578	931	877	1515	1403	1554	1544	1237	1342	1084	1229	1754	2256	995	1443	1103	2129	2051	859	1616	912	1588
ENSG00000121933.18	5	44	13	8	50	10	21	13	18	6	18	17	12	17	9	0	6	12	6	4	17	24	11	9	26	6	8	9	1	6	39	8	2	4	6	21	8	15	27	22	6	22	6	13	9	7	17	9	12
ENSG00000282608.1	40	170	159	78	257	28	73	108	54	129	50	238	45	56	39	44	10	110	23	48	86	183	81	72	75	36	40	71	8	23	114	18	27	32	51	40	137	96	246	119	53	49	51	55	56	39	57	41	61
ENSG00000116473.14	1851	2849	1842	2523	3589	1238	1678	2405	1914	2900	2159	2229	3149	2207	1952	1838	2132	3001	1827	2137	1432	2184	1525	2283	1626	2443	2732	2321	1569	1198	2523	1739	2277	2087	2437	1858	1795	2370	2015	2547	1569	2606	2041	3300	2707	1455	1989	1310	2355
ENSG00000197852.9	1733	1861	2064	1161	3653	651	1996	992	1440	1515	1920	2074	1386	1475	1953	1257	1505	2435	1846	1912	1332	2406	1143	1836	2531	1900	1117	1507	1772	1220	1116	1206	1355	845	1574	1099	1839	1235	1847	1950	1251	1481	1650	2571	1145	533	1860	1604	2015
ENSG00000064703.11	264	413	229	405	534	209	240	329	248	387	361	242	469	396	336	330	346	449	197	331	297	209	337	214	239	420	518	370	234	191	412	307	454	448	469	308	251	438	314	399	271	387	399	462	523	375	301	181	261
ENSG00000171385.9	17	28	26	19	47	14	16	34	19	16	13	23	20	24	51	10	8	49	18	14	25	23	18	17	26	10	20	22	7	30	22	9	16	13	16	29	8	20	53	25	50	35	13	41	17	1	8	30	35
ENSG00000143079.14	57	97	41	82	133	42	47	108	52	77	60	43	82	86	64	59	54	86	62	49	29	48	42	58	71	70	67	76	47	25	79	90	53	78	81	103	31	84	92	110	41	64	78	97	107	27	65	67	55
ENSG00000134245.17	7	27	16	10	40	6	11	20	10	18	20	8	21	20	18	18	17	13	7	23	15	13	16	11	7	19	18	20	11	6	9	11	26	19	16	11	21	13	15	15	8	25	10	25	24	14	28	14	7
ENSG00000007341.18	49	96	61	62	143	27	44	66	48	62	62	52	101	84	69	51	63	76	32	53	43	50	63	47	44	78	95	65	50	39	78	58	101	68	80	70	56	65	63	96	66	67	67	106	105	43	60	44	35
ENSG00000116489.12	3838	5478	3505	5322	7377	2852	3771	4799	4295	5831	5030	4632	5960	4436	4087	3785	4559	5644	4134	4030	3066	4692	3791	5484	4549	4945	5409	5812	3120	2538	4838	4013	4313	4137	4967	3977	3821	4368	4939	6151	3120	5454	4782	6562	5908	3281	4257	2702	5519
ENSG00000155363.18	489	981	553	878	1073	496	458	878	424	871	704	365	959	856	571	542	563	692	452	759	450	406	551	491	479	892	869	872	576	383	720	555	847	760	799	570	472	712	539	875	402	924	775	823	1733	778	554	436	874
ENSG00000155366.16	230	338	232	418	617	322	271	310	260	422	262	221	471	338	291	238	198	370	200	314	213	330	321	144	256	228	432	608	168	151	310	304	216	275	278	361	169	224	299	393	156	224	314	344	521	328	223	203	206
ENSG00000271810.5	0	0	0	0	0	0	0	0	0	0	0	0	0	0	0	0	0	0	0	0	0	0	0	0	0	0	0	0	0	0	0	0	0	0	0	0	0	0	0	0	0	0	0	0	0	0	0	0	0
ENSG00000155367.15	6	25	10	12	14	9	9	15	9	12	13	12	21	18	19	12	9	25	6	13	4	9	18	5	6	14	10	10	12	9	11	12	13	14	24	27	10	12	30	16	7	15	22	10	22	4	17	11	8
ENSG00000184599.13	0	0	0	0	0	0	0	0	0	0	0	0	0	0	0	0	0	0	0	0	0	0	0	1	0	0	0	0	0	0	0	0	0	0	0	0	0	0	0	0	0	0	0	0	3	0	0	0	0
ENSG00000155380.11	155	237	154	235	286	102	128	212	143	204	204	119	274	210	197	168	136	241	98	184	122	108	171	141	140	257	317	335	107	95	282	168	187	225	266	152	101	280	211	307	119	237	262	280	253	183	114	103	136
ENSG00000198799.11	355	585	328	526	880	255	293	462	287	544	492	323	696	560	457	462	438	577	272	508	317	311	441	326	314	628	728	595	320	286	570	338	650	601	713	427	301	610	413	621	332	623	524	644	653	443	426	259	297
ENSG00000081026.18	48	127	38	70	100	15	33	66	21	62	52	32	96	66	64	63	67	64	23	75	54	51	51	53	33	104	110	69	39	33	79	44	91	107	101	37	43	77	56	113	57	91	46	95	103	61	45	47	37
ENSG00000116793.15	234	259	217	285	548	164	213	246	251	331	258	184	259	175	209	175	251	315	200	253	134	231	185	425	245	232	327	324	237	134	231	200	199	173	223	249	194	207	267	232	152	333	240	417	311	165	227	217	307
ENSG00000081019.13	650	1053	613	1118	1263	395	523	834	571	1179	925	507	1459	1084	827	998	904	1081	548	971	564	509	779	857	578	1398	1795	1251	563	478	1206	703	1064	1106	1475	828	569	1239	740	1171	757	1291	1022	1122	1381	838	674	457	685
ENSG00000134242.15	529	694	483	766	1117	261	483	608	491	1051	782	436	885	663	552	560	645	748	438	651	443	444	506	556	398	825	951	1163	403	358	649	561	690	548	816	610	474	718	575	716	466	756	718	848	908	683	581	322	463
ENSG00000188761.11	12	21	18	14	23	8	20	9	7	22	25	14	10	19	21	17	10	16	14	19	13	16	16	7	14	11	11	11	12	18	8	8	26	13	13	13	16	17	12	12	35	24	21	33	14	14	11	6	18
ENSG00000134262.12	231	363	277	336	541	179	186	265	189	340	280	210	340	383	258	243	235	346	179	342	211	218	252	211	187	322	343	295	241	192	281	214	348	263	314	272	227	263	326	310	202	295	342	444	390	254	324	171	193
ENSG00000118655.4	144	219	100	211	332	142	138	264	153	214	150	106	221	173	126	141	130	259	146	193	99	122	169	124	126	166	231	237	102	71	215	208	180	197	168	195	96	195	193	305	112	174	166	264	266	170	132	93	134
ENSG00000163349.21	2723	3927	2979	3811	6115	1342	2868	3068	2950	3975	3514	2252	4590	3708	3285	3095	3239	4497	3053	3556	2151	2759	2560	3600	2924	4618	5331	4494	2439	1822	3561	2751	3520	3281	4765	3322	2191	4112	3341	4081	2574	4546	3359	4776	4174	2872	2804	2079	3132
ENSG00000116774.11	2	6	1	3	6	0	1	4	1	0	3	2	2	0	1	5	3	1	2	2	1	1	1	1	2	0	0	0	0	2	4	1	0	2	2	1	4	2	2	2	1	1	6	2	3	1	0	1	0
ENSG00000134207.14	3	4	0	1	1	1	0	1	0	0	2	1	2	0	3	2	0	1	0	3	2	1	1	1	0	2	2	1	0	2	2	0	0	1	1	1	1	2	0	3	0	0	0	1	0	0	2	1	1
ENSG00000197323.11	1164	1627	1298	1489	2492	620	1122	1352	1139	1678	1484	1342	1756	1536	1282	1276	1341	1976	1008	1482	855	1232	1167	1198	1094	1837	2179	1527	1090	917	1503	1196	1593	1456	1744	1242	1359	1560	1210	1531	1095	1860	1499	2057	1890	947	1416	781	1345
ENSG00000116752.5	257	409	195	356	400	208	188	354	221	400	305	280	432	372	267	266	282	408	192	325	229	197	255	234	192	399	412	364	182	157	339	282	361	341	391	298	205	329	326	415	233	363	364	375	440	290	258	162	258
ENSG00000175984.14	16	31	31	32	59	8	28	66	26	31	14	18	56	29	31	29	16	28	20	21	29	35	37	24	28	31	55	42	20	21	60	24	41	32	46	20	16	24	98	40	44	37	42	41	44	20	19	30	26
ENSG00000116748.21	0	1	0	1	0	0	0	0	1	0	0	0	2	1	2	0	0	0	1	0	0	0	0	0	0	0	0	0	0	0	0	0	0	0	0	2	2	0	2	1	0	1	2	0	0	0	0	0	0
ENSG00000213281.4	727	1235	633	1169	1445	625	689	1187	770	1431	900	640	1381	1052	832	788	806	1321	659	910	587	654	840	800	662	1177	1508	1415	545	517	1120	895	1032	1117	1239	1032	598	1199	933	1274	689	1259	1261	1349	1385	861	811	492	870
ENSG00000009307.15	7186	11717	6524	10057	13723	5299	6016	11166	6933	10387	9612	6646	12300	9821	9693	8232	8796	11390	6191	9026	6528	6258	7960	6869	6957	11074	12308	11546	5466	4629	11130	8345	10050	10391	12369	8530	5786	11934	9741	12118	6577	10543	10061	12223	11585	9230	7548	5452	7623
ENSG00000052723.11	402	663	338	584	820	249	336	530	345	635	504	289	663	525	477	495	517	655	282	517	322	275	407	370	306	743	694	676	348	317	573	416	552	554	706	491	338	608	441	599	349	647	628	719	778	472	460	289	369
ENSG00000198765.11	0	1	0	0	0	0	0	0	0	0	0	0	0	0	0	0	0	0	0	0	0	0	0	0	0	0	0	0	0	0	0	0	0	0	0	0	0	0	0	0	0	0	0	0	0	0	0	0	0
ENSG00000134200.3	3	0	2	1	1	0	0	0	0	5	0	1	1	0	0	2	1	1	1	5	1	5	3	0	3	2	0	0	3	0	1	1	0	1	0	1	6	0	1	3	1	1	0	2	2	0	0	2	0
ENSG00000134198.9	464	458	515	366	648	128	398	253	387	872	323	438	521	365	364	342	353	523	771	327	290	518	266	339	343	550	503	308	449	147	333	220	429	197	518	239	427	247	417	458	296	444	243	592	298	220	333	371	388
ENSG00000134259.3	0	0	0	0	0	0	0	0	0	0	0	0	0	0	0	0	0	0	0	0	0	0	0	0	0	0	0	0	0	0	0	0	0	0	0	0	0	0	0	0	0	0	0	0	0	0	0	0	0
ENSG00000173218.14	63	113	91	135	166	53	67	100	86	128	76	45	128	83	87	88	65	176	83	116	50	68	120	63	70	128	163	162	52	40	107	87	88	83	137	112	68	128	126	132	95	112	174	139	137	111	85	63	87
ENSG00000118729.11	0	0	0	0	0	0	0	0	0	0	0	0	0	0	0	0	0	0	0	0	0	0	0	0	0	0	0	0	0	0	0	0	0	0	0	0	0	0	0	0	0	0	0	0	0	0	0	0	0
ENSG00000177551.5	0	0	0	0	0	0	0	0	0	0	0	0	0	0	0	0	0	0	0	0	0	0	0	0	0	0	0	0	0	0	0	0	0	0	0	0	0	0	0	0	0	0	0	0	0	0	0	0	0
ENSG00000163393.12	276	245	323	216	508	156	173	258	311	219	287	174	184	170	226	158	259	365	343	235	194	262	151	295	227	188	182	180	191	146	221	206	194	154	171	273	215	196	240	287	201	268	264	455	334	58	290	144	420
ENSG00000173212.4	8	5	8	5	14	3	4	2	9	1	8	0	7	3	1	6	12	7	11	6	6	10	4	4	2	6	8	6	27	4	6	0	4	1	8	0	1	0	9	5	4	15	4	15	6	0	6	14	5
ENSG00000163399.15	2837	5360	2188	4678	5650	2615	2192	4355	2201	4069	3373	2310	5835	5090	4103	3403	3091	4498	2048	4128	2891	2446	3580	2520	2518	5148	6129	5362	2141	1846	5324	3386	5005	4871	5529	3528	2136	4862	4251	5783	2741	4251	4276	5299	5088	4906	2961	2033	2749
ENSG00000116815.15	348	398	323	340	707	192	361	340	399	442	381	430	280	246	341	230	287	429	376	265	243	388	234	454	358	353	292	297	284	207	262	231	316	181	286	299	342	278	356	436	195	392	353	518	347	154	378	237	442
ENSG00000143061.17	2	3	0	2	8	1	1	1	5	7	2	1	4	5	4	2	7	8	2	9	0	3	7	2	6	2	2	9	4	2	5	4	3	7	5	4	3	5	5	5	2	3	6	10	2	0	3	1	7
ENSG00000116824.4	1546	3408	1268	2977	2790	1467	1245	1926	1305	4585	2749	1454	4023	2604	2471	2526	2146	3049	1093	2533	1994	1246	2217	1677	1362	3437	3915	5382	1227	1262	3411	1826	2700	2966	3767	1926	1443	3172	2226	3374	1692	3329	3789	2691	4010	4154	1841	1225	1267
ENSG00000134247.9	40	62	33	71	75	14	20	37	33	36	29	19	79	92	37	49	39	50	35	56	26	36	75	25	43	69	92	73	41	18	68	57	72	68	57	61	36	51	46	74	35	33	43	44	48	25	37	25	35
ENSG00000134256.12	255	874	479	666	1197	252	310	690	371	545	322	495	403	430	519	246	264	373	311	536	351	508	299	210	403	423	642	672	262	267	561	489	203	267	389	593	439	414	700	1016	250	491	537	499	767	363	239	296	321
ENSG00000116830.11	192	307	421	292	396	176	133	295	178	287	231	130	290	283	272	229	219	296	141	254	176	138	199	117	118	270	293	308	175	164	240	228	247	294	340	262	152	347	273	345	181	279	326	384	414	270	198	166	188
ENSG00000134253.9	2	8	9	5	8	4	4	2	3	2	4	1	4	9	4	3	6	8	5	4	2	4	2	3	6	6	4	8	4	7	4	1	6	2	8	6	4	4	11	7	6	3	6	6	3	3	5	1	4
ENSG00000134258.16	0	0	0	0	0	0	0	0	0	0	0	0	0	0	0	0	0	0	0	0	0	0	0	0	0	0	0	0	0	0	0	0	0	0	0	0	0	0	0	0	0	0	0	0	0	0	1	0	0
ENSG00000198162.12	1792	2356	2943	1712	4027	1727	1706	2091	1542	2435	1942	1539	2325	1960	1644	1759	1437	2143	1410	1785	1548	1540	1707	1546	1479	2274	2290	2625	1427	1495	2133	1823	1873	2035	2411	1960	1193	2284	1798	2571	1719	1918	2309	4394	2390	1813	1553	1484	1933
ENSG00000183508.4	1169	1111	10525	1217	1375	1490	970	3788	1614	1091	820	794	1442	977	987	1221	826	878	1468	852	733	714	1025	1023	792	948	1107	1664	989	1182	1303	802	1041	1067	1085	1165	572	932	2941	1303	812	980	1685	2167	855	1520	915	1628	968
ENSG00000196505.10	372	453	389	464	720	193	319	530	360	489	468	312	493	402	399	380	468	574	330	401	243	322	300	434	402	455	529	500	332	267	482	382	454	392	499	409	311	460	457	528	264	544	447	683	518	251	396	244	482
ENSG00000065183.15	343	563	268	503	549	247	220	459	290	470	449	313	627	554	502	428	382	545	220	434	328	207	385	296	271	626	720	594	246	211	537	370	579	605	686	398	263	625	429	549	331	548	600	581	571	514	348	184	269
ENSG00000155761.13	6	2	3	8	6	0	7	3	3	0	6	2	3	2	1	3	5	2	5	2	2	1	0	0	4	3	3	7	2	1	3	8	6	1	4	10	0	2	9	1	0	2	2	12	9	2	2	2	7
ENSG00000092607.13	0	0	0	0	0	0	0	0	1	0	0	0	0	1	1	0	0	0	0	0	0	0	1	0	0	0	0	0	0	1	1	0	0	0	0	0	0	0	0	0	0	0	0	0	0	0	0	0	0
ENSG00000116874.11	62	138	50	110	129	76	58	105	55	125	84	61	132	121	98	68	65	92	50	106	67	63	62	60	69	126	172	114	57	51	127	87	70	88	141	74	55	135	92	124	83	114	136	126	124	90	75	40	49
ENSG00000116882.14	0	0	0	0	0	0	0	0	0	0	0	0	0	0	0	0	0	0	0	0	0	0	0	0	0	0	0	0	0	0	0	0	0	0	0	0	0	0	0	0	0	0	1	0	0	0	0	0	0
ENSG00000203859.9	0	0	0	0	0	0	0	0	0	0	0	0	0	0	0	0	0	0	0	0	0	0	0	0	0	0	0	0	0	0	0	0	0	0	0	0	0	0	0	0	0	0	0	0	0	0	0	0	0
ENSG00000203857.9	0	0	0	0	0	0	0	0	0	0	0	0	0	0	0	0	0	0	0	0	0	0	0	0	0	0	0	0	0	0	0	0	0	0	0	0	0	0	0	0	0	0	0	0	0	0	0	0	0
ENSG00000143067.4	38	73	52	70	115	32	38	71	81	76	54	50	56	43	55	41	27	81	62	40	44	42	48	53	60	36	108	62	41	32	90	59	67	64	41	80	39	85	81	81	43	70	63	122	64	21	53	33	71
ENSG00000092621.11	24	68	25	73	90	39	25	88	33	126	26	28	89	97	63	46	30	51	41	68	39	44	69	50	31	100	74	101	27	19	65	47	82	66	83	39	38	119	105	78	32	63	106	152	42	90	44	41	20
ENSG00000134240.11	0	0	0	0	0	0	0	0	0	1	0	0	0	0	0	0	0	0	0	0	0	0	0	0	0	0	0	0	0	0	0	0	0	0	0	0	0	0	0	0	0	0	0	0	0	0	0	0	0
ENSG00000134193.14	3	16	11	16	6	6	9	3	2	5	3	7	29	40	6	13	13	18	3	8	6	3	13	14	8	28	20	12	7	1	23	32	17	14	25	26	6	42	6	14	11	23	26	9	9	26	9	7	7
ENSG00000134249.6	0	0	0	0	0	0	0	0	0	0	0	0	0	0	0	0	0	0	0	0	0	0	0	0	0	0	0	0	0	0	0	0	0	0	0	0	0	0	0	0	0	0	0	0	0	0	0	0	0
ENSG00000134250.19	5920	8986	6192	8384	14468	4080	6490	9020	7338	7745	7956	5546	9381	6757	7829	5741	7586	10360	8543	6451	4608	7107	6219	8558	7403	8452	9412	9510	6488	4347	7851	6621	6868	6503	9068	7939	5345	7959	7470	10441	4764	9212	7186	14354	10130	4659	6374	5595	9192
ENSG00000265808.3	613	893	647	855	1194	394	544	812	855	872	761	652	932	845	753	595	772	832	773	740	482	611	611	783	649	859	891	831	539	441	769	665	875	808	858	731	620	780	726	902	525	938	859	1204	1086	562	740	426	753
ENSG00000273136.6	265	432	177	127	844	80	274	251	271	224	453	178	115	364	239	296	347	414	262	288	238	345	184	228	230	305	365	361	296	260	360	253	365	323	342	354	146	144	222	412	212	311	365	457	494	114	217	282	285
ENSG00000263353.3	0	0	0	0	0	0	0	0	0	1	1	0	0	1	0	0	4	0	0	1	2	0	1	0	1	0	0	0	0	0	1	0	0	1	0	0	0	1	0	0	0	0	3	0	0	0	0	1	0
ENSG00000198019.12	79	161	75	182	139	169	68	342	133	177	95	86	67	151	75	48	180	89	93	95	41	77	37	534	88	99	70	88	185	44	70	63	64	49	84	61	106	44	37	166	58	264	41	157	172	59	43	82	380
ENSG00000188610.12	2	7	2	8	5	1	2	7	8	4	7	0	5	2	2	0	3	6	9	4	1	2	1	1	6	2	3	3	2	5	6	5	1	4	2	10	2	4	6	7	2	3	11	10	8	4	3	3	5
ENSG00000171943.11	103	148	96	124	192	99	91	194	85	131	104	106	166	86	86	86	103	115	100	118	64	76	87	59	83	118	144	89	79	56	124	95	113	96	138	86	84	159	158	167	60	165	145	239	177	74	145	66	116
ENSG00000203818.7	0	0	0	0	0	0	0	0	0	0	0	0	0	0	0	0	0	0	0	0	0	0	0	0	0	0	0	0	0	0	0	0	0	0	0	0	0	0	0	0	0	0	0	0	0	0	0	0	0
ENSG00000263513.5	0	0	1	1	2	1	0	3	0	1	0	0	1	0	1	0	0	1	4	0	0	0	0	3	0	2	0	2	0	0	1	0	0	1	3	0	1	1	2	0	1	0	4	2	1	1	4	2	0
ENSG00000271567.1	0	0	0	0	0	0	0	0	0	0	0	0	0	0	0	0	0	0	0	0	0	0	0	0	0	0	0	0	0	0	0	0	0	0	0	0	0	0	0	0	0	0	0	0	0	0	0	0	0
ENSG00000266338.6	208	492	256	240	630	152	178	267	144	132	283	142	342	473	335	176	310	226	125	408	211	228	334	143	140	549	309	304	256	272	300	207	640	529	541	200	134	386	267	459	300	470	317	436	363	312	309	219	109
ENSG00000279782.1	0	0	0	0	0	0	0	0	0	0	0	0	0	0	0	0	0	0	0	0	0	0	0	0	0	0	0	0	0	0	0	0	0	0	0	0	0	0	0	0	0	0	0	0	0	0	0	0	0
ENSG00000196369.10	35	61	44	28	100	19	47	85	43	52	57	28	53	42	46	30	37	79	41	35	35	43	26	37	61	60	57	61	52	41	55	46	47	26	46	71	27	43	59	76	29	49	31	68	75	14	29	34	57
ENSG00000215784.5	1	1	0	2	3	4	2	3	1	5	3	2	1	8	3	1	2	4	1	1	2	1	2	5	1	1	3	2	5	1	1	0	2	2	6	1	1	1	4	0	1	0	0	4	4	0	3	2	2
ENSG00000256374.2	0	0	3	0	0	0	0	0	0	0	0	0	0	0	0	0	0	0	0	0	0	0	0	0	0	0	0	0	0	0	0	0	0	0	0	0	0	0	0	0	0	0	0	0	0	0	0	0	0
ENSG00000162825.16	29	66	37	43	84	20	25	39	23	39	41	32	64	67	49	40	35	54	20	45	36	32	40	23	24	60	55	47	29	30	61	29	57	51	66	22	43	46	34	38	29	50	49	58	55	51	51	29	32
ENSG00000117262.18	31	43	38	45	60	26	20	31	21	56	34	25	54	55	34	46	30	49	17	42	21	20	41	22	23	63	46	47	29	20	48	34	45	50	35	31	40	37	33	46	22	43	42	82	65	39	35	30	25
ENSG00000174827.13	4	6	10	7	7	5	10	8	8	10	4	3	7	5	4	1	3	3	3	3	3	2	4	7	2	3	6	11	12	3	5	2	8	3	5	6	4	4	5	5	4	5	9	11	16	4	3	4	7
ENSG00000117281.15	152	101	196	321	320	112	108	67	232	759	287	90	498	109	179	227	123	303	116	215	105	81	180	136	121	119	323	407	101	82	118	99	92	103	103	228	83	155	102	99	85	171	247	182	559	303	73	88	103
ENSG00000265491.4	518	730	499	646	1043	440	456	630	411	887	620	464	841	713	588	578	515	784	401	657	469	418	541	447	476	720	885	845	413	408	707	559	704	699	817	567	431	700	575	774	468	677	736	938	786	628	546	345	504
ENSG00000186141.8	268	494	276	376	579	282	260	457	273	449	377	236	447	430	385	338	318	433	254	359	255	244	352	252	266	403	415	413	254	211	459	332	378	435	448	357	269	456	425	483	257	386	461	522	464	409	324	222	260
ENSG00000186364.11	22	51	34	27	62	22	32	34	22	38	19	32	35	45	16	19	13	37	12	24	21	32	19	18	23	17	29	21	37	44	27	24	27	32	25	40	41	26	37	42	24	34	49	34	29	21	38	16	26
ENSG00000131788.15	184	330	268	285	528	187	195	242	193	376	251	176	333	324	241	224	219	346	189	350	212	199	257	189	211	338	362	413	192	199	329	214	294	265	303	277	217	278	320	334	214	320	339	377	349	286	240	183	174
ENSG00000198483.12	7	11	8	5	9	5	6	6	6	6	9	14	17	6	6	7	6	3	7	1	6	1	4	9	4	12	15	9	5	4	7	5	8	11	7	5	16	7	4	17	13	6	8	5	6	6	2	1	14
ENSG00000143127.12	22	32	37	24	61	16	19	19	15	18	19	11	43	36	34	42	19	20	14	32	19	18	14	14	16	38	42	16	24	19	38	15	56	24	40	12	32	26	31	28	17	33	28	52	37	38	39	10	8
ENSG00000131779.10	268	446	266	350	517	238	222	341	232	387	309	299	453	387	347	266	234	434	220	322	263	257	302	227	231	407	443	393	168	189	406	310	392	375	395	275	269	384	349	462	264	364	404	415	462	317	312	152	249
ENSG00000265241.6	705	1266	725	1051	1539	660	622	781	626	1247	1003	715	1397	1194	1004	887	838	1243	583	966	785	704	865	648	700	1283	1339	1254	576	541	1195	821	1085	1147	1333	898	639	1259	993	1254	736	1110	1146	1234	1232	988	821	504	713
ENSG00000280778.1	0	0	0	0	0	0	0	0	0	0	0	0	0	0	0	0	0	0	0	0	0	0	0	0	0	0	0	0	0	0	0	0	0	0	0	0	0	0	0	0	0	0	0	0	0	0	0	0	0
ENSG00000271601.3	551	1100	526	993	1220	491	537	701	489	1058	914	557	1267	1067	850	825	741	995	457	955	604	508	716	522	599	1182	1348	1232	431	427	1110	646	993	1058	1216	753	534	1186	901	1046	566	1106	1031	1091	1198	998	611	524	502
ENSG00000272031.2	13	35	22	36	46	18	16	16	10	72	24	22	46	48	22	35	21	46	14	53	28	28	48	25	18	42	73	97	18	24	71	18	36	46	59	32	21	46	34	42	14	48	61	47	54	54	26	26	14
ENSG00000121851.12	179	401	193	292	373	217	169	287	166	336	259	229	330	304	248	193	218	325	145	215	236	208	235	178	178	317	360	341	126	141	335	200	289	291	317	213	187	297	267	350	183	275	328	335	343	298	227	127	183
ENSG00000265972.5	45814	73673	47640	62617	92763	35302	37688	54888	36415	68532	67494	52617	79312	48019	62952	47238	49902	83821	37009	43153	45810	62957	46366	53102	47181	58848	65191	104905	34437	32304	92661	43425	55677	60687	77966	62304	38295	87968	66461	74638	40744	80328	76199	74621	87725	66742	40821	55010	61192
ENSG00000168509.19	0	4	0	0	1	0	1	1	0	2	0	0	0	1	0	0	0	0	0	1	0	1	0	0	1	0	1	0	2	0	0	0	0	1	1	0	2	0	0	0	0	2	1	1	1	1	0	0	0
ENSG00000271425.7	72	134	92	100	224	61	123	150	79	112	84	94	122	92	88	116	83	146	92	77	58	98	103	116	131	101	105	98	89	64	126	96	76	88	119	83	113	104	138	150	63	104	129	167	131	60	127	87	94
ENSG00000213240.8	0	0	0	0	0	0	0	0	0	0	0	0	1	0	0	0	0	0	0	0	0	0	0	0	0	0	0	0	0	0	0	0	0	0	0	0	0	1	1	0	0	0	0	0	0	0	0	0	0
ENSG00000264343.5	3	5	5	14	23	5	11	18	6	19	5	8	8	9	15	5	6	13	7	3	6	8	6	4	6	1	12	12	5	10	8	7	14	7	10	15	10	25	14	7	6	15	11	21	11	5	7	3	11
ENSG00000270339.3	3	3	2	0	1	1	0	1	0	1	2	3	0	1	2	0	1	1	0	1	0	2	1	0	0	3	0	1	5	1	0	1	3	1	1	0	3	0	3	0	0	2	2	0	2	2	1	3	1
ENSG00000268043.7	211	435	287	319	545	176	291	380	183	391	334	207	431	288	364	260	307	284	162	485	225	199	405	186	278	374	587	569	247	216	524	232	421	375	404	274	226	384	394	391	332	502	491	557	455	368	422	172	161
ENSG00000131791.7	210	369	306	319	586	126	244	269	146	304	323	181	356	326	252	260	284	332	198	317	213	195	199	226	211	327	369	304	220	224	350	235	420	307	336	261	207	266	286	344	243	295	347	449	414	253	323	175	181
ENSG00000131781.12	127	108	83	127	195	70	83	153	82	123	94	78	115	101	104	83	90	146	86	90	57	87	97	102	96	103	124	91	87	80	119	104	99	108	96	97	85	91	147	151	87	112	128	212	128	60	121	62	91
ENSG00000131778.18	301	549	269	431	661	269	256	380	240	456	368	259	546	481	383	315	343	472	205	454	299	262	362	254	256	405	488	485	267	233	387	328	556	507	412	347	293	467	426	513	283	380	452	612	540	384	377	213	281
ENSG00000116128.10	255	459	175	400	511	179	172	308	173	309	273	215	518	546	370	348	308	362	199	399	272	181	368	219	203	609	633	436	232	174	386	279	566	431	530	260	223	530	295	452	246	425	385	497	420	499	277	200	201
ENSG00000162836.11	102	120	155	150	167	58	85	77	105	147	97	140	112	178	106	129	107	156	80	188	78	80	102	101	99	158	96	118	77	105	139	61	171	127	144	77	150	151	79	105	85	127	166	142	142	125	124	65	108
ENSG00000265107.2	0	0	0	0	0	0	0	0	0	0	0	0	0	0	0	0	0	0	0	0	0	0	0	0	0	0	0	0	0	0	0	0	0	0	0	0	0	0	0	0	0	0	0	0	0	0	0	0	0
ENSG00000121634.5	0	0	0	0	0	0	0	0	0	0	0	0	0	0	0	0	0	0	0	0	0	0	0	0	0	0	0	0	0	0	0	0	0	0	0	0	0	0	0	0	0	0	0	0	0	0	0	0	0
ENSG00000188092.14	37	80	43	41	84	29	44	52	17	71	49	39	70	50	36	38	45	55	28	79	36	30	43	47	38	55	67	65	37	38	49	37	68	61	53	43	51	49	41	48	38	73	64	71	66	47	53	21	36
ENSG00000263956.6	170	254	171	160	378	95	148	155	121	237	192	117	213	250	201	160	154	197	109	223	124	141	192	120	131	277	245	209	163	176	243	167	300	237	236	182	140	269	157	225	154	207	291	266	234	150	208	110	120
ENSG00000236334.2	0	3	0	0	0	0	1	0	0	0	1	0	0	0	0	0	1	0	0	0	0	1	0	0	0	0	0	0	0	0	0	0	0	0	1	0	0	0	0	0	0	0	0	0	1	0	1	0	0
ENSG00000270629.5	203	368	305	339	827	214	275	314	304	329	345	416	366	290	281	182	303	448	236	285	267	389	285	345	296	357	378	328	252	223	364	318	307	303	347	364	317	318	337	442	188	361	335	630	533	217	302	202	355
ENSG00000177144.7	0	1	0	0	0	0	0	0	0	0	0	0	0	0	0	0	0	0	0	0	0	0	0	0	0	0	0	0	0	0	0	0	0	1	0	0	0	0	0	0	0	0	0	0	0	0	0	0	0
ENSG00000178104.19	387	593	309	575	681	221	279	415	294	504	439	271	599	660	417	535	490	514	286	583	269	275	490	252	274	818	989	734	328	282	834	388	607	635	910	370	227	645	445	653	368	599	744	543	668	559	444	298	217
ENSG00000269713.7	127	286	127	165	345	64	124	168	76	80	142	117	252	291	194	148	151	220	89	171	144	130	146	109	124	219	220	126	122	135	192	153	316	261	185	159	125	215	141	230	125	210	216	304	198	181	154	113	141
ENSG00000271383.6	496	794	491	633	1092	366	387	588	386	655	339	482	807	682	670	492	285	783	401	633	460	481	565	449	436	768	368	648	200	344	325	628	786	660	789	586	495	721	599	838	503	706	444	892	478	560	619	178	437
ENSG00000263464.2	2	2	6	0	3	1	3	2	0	3	0	2	1	2	3	2	1	1	0	3	1	1	2	0	0	0	2	0	0	1	2	0	1	0	0	0	4	1	2	1	0	3	0	2	1	1	1	0	1
ENSG00000150337.13	86	246	113	343	177	320	91	920	191	412	124	143	184	186	183	52	248	178	166	95	85	119	71	810	128	121	134	158	195	57	93	121	48	87	114	128	116	110	102	270	78	362	55	186	342	100	81	117	681
ENSG00000203814.6	39	47	56	47	110	16	48	53	35	23	36	43	39	32	45	38	50	34	44	42	25	55	28	61	32	69	41	35	116	41	12	33	53	17	42	20	75	34	37	37	20	91	23	122	33	17	54	45	52
ENSG00000183598.3	3	1	1	0	1	0	0	2	0	2	0	1	1	0	0	1	1	4	1	0	1	0	1	1	1	0	0	3	0	1	0	0	1	1	0	0	1	1	1	0	0	0	1	1	0	1	3	2	1
ENSG00000270882.2	2	8	3	5	3	2	3	24	4	4	2	7	4	3	6	5	1	3	6	4	2	6	8	5	4	5	5	9	6	2	2	6	1	3	4	2	6	3	8	9	1	6	4	2	6	2	1	5	6
ENSG00000203811.1	0	0	0	0	0	0	0	0	0	0	0	0	0	0	0	0	0	0	0	0	0	0	0	0	0	0	0	0	0	0	0	0	0	0	0	0	0	0	0	0	0	0	0	0	0	0	0	0	0
ENSG00000203812.2	0	1	0	0	1	1	0	0	2	2	0	0	0	0	0	0	1	1	0	0	0	0	0	0	0	0	0	0	0	0	1	0	0	0	0	0	0	1	0	0	0	0	0	3	0	0	0	0	0
ENSG00000272196.2	0	0	0	0	0	0	0	0	0	0	0	0	0	0	1	0	0	0	0	0	0	0	0	0	0	0	0	0	0	2	0	0	0	0	0	0	0	0	0	0	0	0	0	0	0	1	0	0	0
ENSG00000203852.3	0	0	0	0	0	0	0	0	0	0	0	0	0	0	0	0	0	0	0	0	0	0	0	0	0	0	0	0	0	0	0	0	0	0	0	0	0	0	0	0	0	0	0	0	0	0	0	0	0
ENSG00000270276.2	0	0	0	0	0	1	0	0	0	0	0	0	0	0	0	0	0	0	0	0	0	0	0	0	0	0	0	0	0	0	0	0	0	0	0	0	0	0	0	0	0	0	0	0	0	0	0	0	1
ENSG00000184678.10	450	848	562	554	817	618	497	1467	528	573	391	517	479	543	613	349	399	651	494	522	475	505	476	542	615	660	485	368	658	449	526	405	851	802	717	372	411	429	1127	836	379	652	262	1012	557	106	706	581	696
ENSG00000184260.5	4	6	5	3	11	5	3	5	3	10	2	10	6	4	7	2	3	8	5	3	4	9	2	6	3	4	5	6	2	3	3	6	5	4	5	6	6	1	10	7	5	4	3	5	3	3	2	7	5
ENSG00000184270.4	0	0	0	0	1	0	0	0	0	0	0	0	0	0	0	0	0	0	0	0	2	0	0	0	0	0	0	0	0	0	0	0	0	0	0	0	0	0	1	0	0	0	0	0	0	0	0	0	1
ENSG00000178096.8	67	124	56	90	157	71	43	79	42	98	80	62	122	108	81	78	72	116	46	80	79	68	85	47	52	112	103	113	64	55	117	92	108	79	97	74	50	100	92	120	53	81	123	115	124	86	88	36	57
ENSG00000159164.9	34	64	37	62	83	36	37	34	15	50	41	25	94	69	50	54	46	57	26	58	36	35	56	18	41	74	69	106	25	58	73	61	50	56	70	45	35	19	58	53	55	54	73	63	70	68	41	49	25
ENSG00000143368.9	900	1342	958	1229	1706	946	760	1155	858	1551	1033	972	1396	1227	1020	921	935	1298	875	1205	964	1017	997	847	982	1215	1378	1464	699	617	1214	1107	1128	1069	1254	990	864	1192	1110	1649	811	1047	1226	1522	1303	1023	1095	604	1036
ENSG00000014914.20	258	268	210	260	531	297	219	503	262	268	183	177	242	214	148	110	167	385	263	180	133	224	210	180	215	162	246	286	242	160	286	315	201	203	174	344	153	244	331	316	141	218	279	472	316	86	318	172	346
ENSG00000264522.5	104	155	126	191	227	68	77	111	90	207	182	66	232	159	143	130	152	146	74	157	99	74	124	66	86	193	258	255	84	69	166	97	139	130	208	126	84	175	131	158	85	165	174	181	212	226	100	90	74
ENSG00000136631.12	292	493	262	407	574	241	208	452	237	457	322	299	504	417	341	363	334	409	241	359	281	247	298	256	243	418	489	442	239	228	407	399	436	385	425	365	283	365	395	517	263	417	426	509	475	349	365	202	282
ENSG00000023902.13	2790	3889	2832	3281	5168	2944	2314	5254	2524	3341	2919	3224	4085	2856	2891	2305	2691	3946	2695	2653	2097	2962	2596	2498	2805	3119	3410	3620	2387	1885	3202	2993	2603	2434	3102	2848	2750	2628	3640	5027	2357	2976	3013	6336	4413	1841	2733	2545	4004
ENSG00000143401.14	981	1440	800	1421	1636	648	775	1397	917	1688	1227	835	1731	1409	982	1187	1147	1570	751	1117	703	719	988	745	670	1562	1746	1446	742	654	1344	904	1468	1388	1585	979	795	1484	1051	1424	918	1473	1465	1707	1661	1152	1051	632	860
ENSG00000118298.10	9	14	9	12	21	12	10	13	9	15	17	8	14	17	17	11	13	16	3	10	9	5	15	6	8	11	13	15	9	10	11	9	8	15	15	8	11	13	8	10	8	20	21	21	16	10	12	6	6
ENSG00000117362.12	1291	2141	1105	1864	2467	1374	1019	1858	1222	2131	1560	1330	2073	1879	1521	1252	1356	2002	1081	1570	1213	1295	1627	1156	1298	1815	2004	2254	933	812	1851	1515	1704	1665	1930	1511	1097	1776	1888	2307	1131	1598	1947	2064	2172	1704	1391	929	1486
ENSG00000118292.8	11	18	15	18	38	13	17	28	9	14	14	17	17	19	6	11	19	22	12	18	9	21	15	15	13	9	19	24	5	11	21	14	22	25	21	20	15	12	19	25	12	14	20	20	19	13	16	11	17
ENSG00000159208.15	1	5	2	2	6	3	1	2	1	0	6	0	1	4	1	2	5	3	1	3	0	5	0	2	4	7	4	2	2	3	3	4	9	7	9	2	1	4	4	8	2	3	6	6	6	3	4	1	5
ENSG00000266472.5	295	501	267	387	577	302	215	377	241	477	364	320	519	487	323	327	299	410	218	328	298	285	367	249	284	418	433	454	178	213	441	334	481	447	461	315	236	417	366	475	274	354	449	438	481	422	352	184	216
ENSG00000117360.12	665	931	805	764	1466	476	548	739	505	877	790	572	923	902	778	713	725	792	476	868	639	610	632	589	513	923	785	706	629	599	703	577	1002	842	895	579	744	760	776	801	470	853	845	1142	912	694	856	420	545
ENSG00000163125.15	1171	1707	999	1656	2175	825	871	1327	876	1765	1458	901	2223	1796	1457	1461	1468	1784	849	1627	906	797	1351	976	941	2042	2260	2086	822	724	1744	1212	1770	1785	2186	1248	856	1969	1449	1971	975	1796	1757	1959	2165	1786	1215	834	956
ENSG00000143374.16	245	353	237	369	492	182	188	347	196	366	313	237	412	366	310	272	275	356	180	308	219	225	275	174	199	382	403	362	193	198	390	290	302	342	380	258	224	328	300	464	202	309	349	424	451	313	275	162	198
ENSG00000143369.14	18	13	15	19	27	9	10	18	6	16	15	10	11	20	12	8	5	12	5	14	11	8	6	22	12	10	10	10	13	14	10	13	15	18	17	13	14	6	27	18	17	21	9	22	13	8	7	6	6
ENSG00000143382.14	701	983	1361	646	1893	475	866	1162	764	776	855	638	857	772	703	469	954	1054	876	1109	721	956	419	1122	923	1181	664	672	1462	806	635	591	856	519	876	624	869	476	781	977	556	1045	671	1842	1356	215	992	824	1079
ENSG00000143384.12	18204	28111	22381	24059	39881	10676	19493	20408	18842	25051	22691	20400	28249	21757	23260	16439	23070	28320	19614	21072	16297	23264	14871	26266	24714	26143	22809	24851	17374	13005	23352	16262	20777	17563	25574	18665	17160	20358	22956	29079	14624	24711	20461	34313	24870	15119	19082	16145	27660
ENSG00000143420.18	1062	1782	1018	1575	2378	1067	977	1288	1063	1856	1248	1200	1797	1633	1394	1142	1109	1718	1001	1303	1078	1167	1315	1132	1108	1610	1683	2048	700	735	1521	1275	1510	1504	1623	1246	1033	1583	1573	1966	976	1448	1572	1948	1691	1527	1156	885	1248
ENSG00000143457.10	202	334	248	376	439	154	170	231	184	278	256	134	440	357	205	282	298	288	186	331	196	145	224	207	181	430	444	447	179	136	367	222	352	273	391	230	202	347	257	337	185	338	382	483	362	306	233	119	173
ENSG00000143452.15	28	28	33	26	29	23	29	23	12	16	17	12	24	25	23	10	19	24	16	33	15	20	7	34	23	24	30	20	30	11	25	18	28	13	23	18	23	12	5	27	14	35	9	105	18	4	37	14	28
ENSG00000163131.10	25984	36422	21982	31344	46975	20952	22222	42940	26802	32785	25265	27990	27952	23590	26991	18932	22330	35658	28290	21561	17166	28086	22607	29628	30004	24639	28658	32075	20655	13047	28545	33580	23132	23739	24967	36544	21421	23788	33175	44277	19242	28444	22788	50078	31777	12363	25421	20289	42714
ENSG00000143387.12	41	119	87	52	169	55	71	49	31	68	59	42	61	60	53	35	43	88	45	80	60	76	70	58	65	83	96	80	50	62	82	78	66	71	52	88	91	38	49	71	27	69	78	119	37	28	122	47	60
ENSG00000143437.20	906	1392	984	1340	2209	640	849	1190	885	1417	1215	841	1426	1254	1159	896	1018	1475	847	1173	803	946	1067	916	890	1375	1643	1470	766	683	1367	1085	1285	1183	1535	1241	822	1285	1377	1614	771	1248	1287	1680	1481	1065	1145	717	1058
ENSG00000283324.1	0	0	0	0	2	0	1	0	0	1	0	0	0	2	1	0	2	1	0	0	0	1	0	0	0	0	1	1	0	1	0	1	3	0	2	0	0	0	0	1	1	0	1	0	0	0	2	0	0
ENSG00000143379.12	518	779	613	644	1228	403	479	804	467	763	666	469	800	801	598	533	606	759	530	703	485	540	580	503	542	758	782	733	508	438	694	561	705	688	768	568	510	684	674	707	446	801	711	995	873	592	682	392	658
ENSG00000143418.19	797	1397	828	1062	1662	633	776	1011	862	1210	1090	797	1329	1177	1062	844	966	1267	990	1121	754	842	1021	866	903	1146	1333	1524	723	513	1163	1010	1071	1111	1219	1031	700	1132	1232	1674	730	1174	1157	1573	1290	939	1019	699	997
ENSG00000143412.9	326	311	436	282	788	148	340	201	272	335	271	391	309	364	232	252	279	287	344	383	251	410	247	270	373	378	321	223	296	219	279	249	385	240	324	164	419	278	335	395	204	308	283	487	225	158	311	210	249
ENSG00000143409.15	1455	1484	1789	1369	3420	741	1616	1185	1331	1369	1262	1646	1481	1561	1415	1071	1323	1464	1987	1574	1158	2098	1163	1392	2045	1884	1287	1121	1434	933	1357	960	1629	1065	1659	946	1618	1127	1786	1882	1075	1490	1141	2416	1181	751	1645	1190	1466
ENSG00000143363.15	406	639	506	622	855	360	426	579	426	640	629	460	731	606	659	552	562	746	533	539	425	447	581	439	504	731	713	786	457	315	625	438	688	680	764	402	372	656	784	791	451	675	639	776	783	496	526	500	502
ENSG00000163141.18	29	16	42	25	64	14	15	12	15	27	17	15	23	18	13	25	28	21	21	28	14	28	17	18	15	22	27	14	32	22	14	13	34	20	17	17	37	12	13	32	20	33	17	47	7	7	20	25	19
ENSG00000143443.9	41	74	56	43	92	37	40	25	29	52	64	39	69	70	57	45	47	47	41	57	41	39	48	38	29	67	56	80	45	34	56	38	67	51	51	42	47	49	42	62	38	65	75	91	60	60	59	37	27
ENSG00000197622.12	6268	9245	8782	7405	14959	3992	6057	6024	5945	8354	8766	7129	8469	8113	7196	5875	6990	8893	6525	7880	6191	7361	5420	7485	7254	8729	8103	7520	6805	5093	7019	5486	8113	6354	8451	5872	7353	6945	7019	8658	4800	8066	7513	12821	8500	6178	7532	4990	7036
ENSG00000213190.3	375	407	619	328	890	149	331	328	263	360	437	226	392	444	273	288	354	416	269	476	302	295	201	328	349	505	333	300	474	304	333	231	407	321	440	264	349	311	301	331	250	455	414	846	378	237	445	244	315
ENSG00000143458.11	510	765	535	900	1290	415	526	579	360	980	668	463	1058	998	598	730	597	736	296	707	557	455	684	432	572	944	1007	1151	341	352	924	554	974	964	984	641	422	707	650	880	459	867	882	961	894	818	617	366	385
ENSG00000143434.15	46	106	53	70	126	36	33	50	33	45	56	43	91	82	65	39	50	54	54	84	51	55	62	35	33	78	80	87	49	48	93	64	72	55	86	58	42	65	51	84	57	56	73	125	72	40	52	39	32
ENSG00000163154.5	681	1018	573	851	1217	598	571	833	670	880	743	794	1020	832	778	590	675	867	678	793	616	753	644	802	790	906	856	914	564	383	851	802	802	784	801	701	703	754	851	1237	520	652	794	1203	913	572	732	408	881
ENSG00000163156.11	364	503	325	391	706	280	285	411	315	460	386	412	518	417	340	283	343	449	325	339	295	378	331	319	350	431	412	411	320	212	389	359	411	368	386	322	345	338	464	550	264	346	424	558	492	314	397	285	357
ENSG00000163155.11	74	103	64	57	143	46	76	71	53	72	91	78	81	99	67	78	71	63	59	132	82	59	38	64	85	99	64	69	77	67	71	48	83	66	53	55	101	80	76	90	36	94	82	170	71	41	93	52	58
ENSG00000163157.14	0	0	0	0	0	0	0	0	0	0	0	0	0	0	0	0	0	0	0	0	0	0	0	0	0	0	0	0	0	0	0	0	0	0	0	0	0	0	0	0	0	0	0	0	0	0	0	0	0
ENSG00000163159.12	321	530	323	451	642	313	263	374	292	520	428	384	629	498	372	363	355	461	273	433	283	338	386	298	288	500	592	550	233	239	457	370	451	395	440	341	316	437	427	601	298	422	459	613	526	459	347	219	326
ENSG00000143398.19	511	769	488	680	1099	378	450	636	491	704	633	432	799	797	592	570	562	762	447	657	492	473	624	554	477	745	877	870	436	373	678	560	718	647	722	600	528	733	674	757	429	714	775	947	804	611	580	347	532
ENSG00000159352.15	1348	1965	1317	1550	2613	1239	1203	1636	1260	1810	1526	1714	1773	1703	1482	1164	1266	1861	1139	1428	1187	1464	1387	1266	1420	1628	1697	1811	1060	927	1633	1386	1410	1465	1641	1327	1366	1550	1781	2222	1045	1391	1652	2226	1909	1386	1432	1007	1657
ENSG00000143373.17	813	1230	883	1050	1781	544	669	795	809	1096	1147	927	1101	1044	974	712	916	1172	787	960	664	984	958	812	924	1129	1192	1171	733	507	855	810	1068	898	1054	805	831	1030	973	1401	644	966	987	1366	1229	888	834	691	945
ENSG00000143393.16	1337	1988	1496	1626	2825	1034	1192	1554	1111	1744	1497	1313	1907	1735	1399	1267	1282	1716	1078	1678	1124	1383	1329	1090	1316	1789	1834	1866	1035	906	1482	1336	1628	1558	1646	1325	1357	1612	1509	1961	1033	1627	1626	2293	1921	1402	1512	954	1385
ENSG00000143390.17	596	1031	613	940	1127	476	478	1034	509	970	742	464	1021	981	719	650	631	944	523	732	509	453	670	449	582	928	1088	1050	527	481	862	680	884	870	928	662	489	946	759	1015	514	794	1007	1140	1166	918	689	482	580
ENSG00000143416.20	1221	381	728	533	1065	1687	1288	3081	1951	494	806	863	221	907	1377	975	497	469	1723	643	740	562	1459	1913	1059	787	579	336	1302	1774	981	1024	883	1060	1057	1601	383	797	1720	473	1395	672	597	2336	361	873	889	2113	1064
ENSG00000159377.10	1204	1877	1135	1583	2182	1127	999	1542	1034	1926	1406	1285	1941	1544	1314	1084	1209	1762	1001	1407	1131	1201	1294	1174	1146	1554	1665	1802	824	755	1516	1277	1561	1609	1604	1271	1073	1578	1595	1897	937	1366	1695	1903	1679	1423	1330	768	1330
ENSG00000143442.21	1002	1537	1152	1526	2345	690	976	1275	779	1457	1337	829	1620	1526	1238	1214	1327	1568	798	1469	828	924	1203	963	980	1754	1731	1615	887	835	1466	941	1496	1378	1755	1120	1000	1461	1251	1541	888	1502	1472	1809	1801	1393	1336	719	950
ENSG00000143375.14	2	11	3	12	5	1	5	10	3	2	3	1	15	26	6	6	6	7	4	16	5	3	12	2	5	12	15	10	5	2	11	8	8	5	13	5	7	7	5	13	8	7	10	13	15	14	9	9	2
ENSG00000143367.15	40	96	50	61	107	27	29	47	50	54	66	55	80	72	43	39	50	56	46	56	45	58	48	56	41	62	71	58	43	50	64	41	50	40	60	49	38	42	66	120	30	72	57	88	70	40	46	59	46
ENSG00000143376.12	1290	1768	1336	1347	2799	989	1157	1872	1328	1605	1602	1364	1499	1354	1381	977	1427	1532	1342	1469	1058	1542	1064	1486	1470	1518	1546	1507	1142	921	1333	1296	1371	1184	1396	1368	1370	1327	1772	2069	827	1647	1269	2562	1619	802	1693	1030	1688
ENSG00000159409.14	0	4	3	2	3	3	3	5	1	4	2	3	4	2	1	2	5	0	5	7	2	3	1	1	1	3	2	1	0	6	4	0	1	4	0	1	5	1	1	5	4	2	3	5	2	0	2	5	1
ENSG00000178796.12	0	0	0	1	0	0	0	0	0	0	0	0	0	0	0	0	1	0	0	0	0	0	0	0	0	0	0	0	0	1	0	0	0	0	0	0	0	0	2	0	1	0	0	0	0	0	0	0	0
ENSG00000143436.10	141	270	132	212	254	131	103	187	104	239	186	128	273	248	166	181	141	215	127	221	112	112	166	105	117	230	282	225	111	94	197	177	221	221	269	138	103	214	213	262	126	185	258	243	249	220	154	90	120
ENSG00000143450.16	4	10	8	8	19	7	4	6	3	15	10	8	13	7	4	12	6	7	6	7	12	3	11	5	3	28	13	14	7	8	10	6	8	10	15	8	9	10	8	9	4	13	15	6	10	10	10	3	2
ENSG00000182134.15	106	178	82	163	191	69	70	108	79	185	173	76	206	183	131	148	112	174	79	152	84	80	108	93	70	274	261	215	77	78	203	110	193	182	288	131	84	177	142	187	65	169	204	205	265	225	114	66	98
ENSG00000213171.2	1	8	1	4	8	2	1	11	5	5	0	0	9	2	1	1	1	8	5	3	1	4	0	1	0	0	4	3	4	2	3	2	1	4	6	3	1	4	5	5	1	0	2	3	7	3	2	0	1
ENSG00000143365.17	83	221	134	118	218	127	57	149	67	194	302	142	194	214	109	210	201	125	82	202	87	94	116	34	97	192	155	161	116	154	121	130	151	148	195	102	160	248	137	241	44	167	212	254	435	203	120	91	72
ENSG00000225556.1	11	28	16	31	32	12	9	10	14	40	43	13	34	12	17	35	32	33	12	28	10	12	13	10	18	41	38	39	6	22	19	14	24	19	37	20	17	33	12	24	13	34	52	42	66	39	18	11	10
ENSG00000196407.11	49	63	75	65	113	34	53	100	46	90	99	47	103	71	62	106	78	69	51	88	40	39	56	32	57	117	90	107	42	56	53	48	58	74	116	63	48	100	90	100	41	117	125	127	162	85	69	41	46
ENSG00000159445.12	249	650	353	417	649	278	190	468	180	283	505	270	557	466	537	429	461	415	194	578	373	282	454	155	194	728	376	396	192	379	458	285	595	555	782	236	296	737	499	556	363	656	531	689	601	542	398	196	203
ENSG00000197747.8	1814	3032	1132	2176	3158	1660	1772	2570	1597	2832	1928	1600	2909	2537	1766	1777	1617	2693	1736	1901	1308	1891	1740	1431	2091	2235	2780	2208	1237	951	2789	2593	2032	2002	2397	2215	1255	1991	3048	3564	1348	2002	2100	2772	2613	1604	1672	1041	1665
ENSG00000163191.5	5970	7997	6593	6646	10093	4420	5073	5647	7121	7342	7005	9076	7003	5674	6265	4161	6601	6542	8373	5075	5069	10317	4782	10330	7944	5845	5656	5655	5198	3601	5840	6039	5041	3835	5501	5117	6286	4669	7935	9840	3662	6727	4990	10433	6482	3234	6490	4724	8925
ENSG00000182898.3	0	0	0	0	0	0	1	0	0	0	0	0	0	0	0	0	0	0	0	0	0	0	0	0	0	0	0	0	0	0	0	0	0	0	0	0	0	0	0	0	0	0	0	0	0	0	0	0	0
ENSG00000159450.12	0	1	0	0	2	0	0	0	0	0	0	0	0	0	0	0	0	1	0	0	0	0	0	0	0	2	0	0	1	1	1	0	1	0	1	0	1	0	0	0	0	1	0	1	0	0	0	2	0
ENSG00000215853.3	0	0	0	0	0	0	0	0	0	0	0	0	0	0	0	0	0	0	0	0	0	0	0	0	0	0	0	0	0	0	0	0	0	0	0	0	0	0	0	0	0	0	0	0	0	0	0	0	0
ENSG00000197915.5	1	1	0	3	3	1	0	0	1	1	1	2	4	1	0	1	2	5	0	2	0	0	2	4	2	1	1	1	0	2	2	1	2	3	3	4	1	0	0	2	0	1	5	1	4	2	0	0	0
ENSG00000143631.10	0	2	3	1	1	0	0	5	0	1	0	0	2	0	0	3	3	2	0	1	1	1	3	0	1	1	4	2	1	1	1	0	1	1	2	3	0	4	4	1	4	0	2	0	4	0	3	1	0
ENSG00000143520.6	0	0	0	0	0	0	0	0	0	0	0	0	0	0	0	0	0	0	0	0	0	0	0	0	0	0	0	0	0	0	0	0	0	0	0	0	0	0	0	0	0	0	0	0	0	0	0	0	0
ENSG00000143536.7	0	0	0	0	0	0	0	0	0	1	0	0	0	0	0	0	0	0	0	0	0	0	0	0	0	0	0	0	0	0	0	0	0	0	0	0	0	0	0	0	0	0	0	0	0	0	0	0	0
ENSG00000186207.4	0	0	0	0	0	0	0	0	0	0	0	0	0	0	0	0	0	0	0	0	0	0	0	0	1	0	0	0	0	0	0	0	0	0	0	0	0	0	0	0	1	0	0	1	0	0	0	0	0
ENSG00000169509.5	0	0	0	0	0	0	0	0	0	0	0	0	0	0	0	0	0	0	0	0	0	0	0	0	0	0	0	0	0	0	0	0	0	0	0	0	0	0	0	0	0	0	0	0	0	0	0	0	0
ENSG00000185966.3	0	0	0	0	0	0	0	0	0	0	0	0	0	0	0	0	0	0	0	0	0	0	0	0	0	0	0	0	0	0	0	0	0	0	0	0	0	0	0	0	0	0	0	0	0	0	0	0	0
ENSG00000163202.4	0	0	0	0	0	0	0	0	0	0	0	0	0	0	0	0	0	0	0	0	0	0	0	0	0	0	0	0	0	0	0	0	0	0	0	0	0	0	0	0	0	0	0	0	0	0	0	0	0
ENSG00000244057.4	0	0	0	0	0	0	0	0	0	0	0	0	0	0	0	0	0	0	0	0	0	0	0	0	0	0	0	0	0	0	0	0	0	0	0	0	0	0	0	0	0	0	0	0	0	0	0	0	0
ENSG00000187238.5	0	0	0	0	0	0	0	0	0	0	0	0	0	0	0	0	0	0	0	0	0	0	0	0	0	0	0	0	0	0	0	0	0	0	0	0	0	0	0	0	0	0	0	0	0	0	0	0	0
ENSG00000185962.1	0	0	0	0	0	0	0	0	0	0	0	0	0	0	0	0	0	0	0	0	0	0	0	0	0	0	0	0	0	0	0	0	0	0	0	0	0	0	0	0	0	0	0	0	0	0	0	0	0
ENSG00000187223.3	0	0	0	0	0	0	0	0	0	0	0	0	0	0	0	0	0	0	0	0	0	0	0	0	0	0	0	0	0	0	0	0	0	0	0	0	0	0	0	0	0	0	0	0	0	0	0	0	0
ENSG00000187180.3	0	0	0	0	0	0	0	0	0	0	0	0	0	0	0	0	0	0	0	0	0	0	0	0	0	0	0	0	0	0	0	0	0	0	0	0	0	0	0	0	0	0	0	0	0	0	0	0	0
ENSG00000159455.8	0	0	0	0	0	0	0	0	0	0	0	0	0	0	0	0	0	0	0	0	0	0	0	0	0	0	0	0	0	0	0	0	0	0	0	0	0	0	0	0	0	0	0	0	0	0	0	0	0
ENSG00000187173.3	0	0	0	0	0	0	0	0	0	0	0	0	0	0	0	0	0	0	0	0	0	0	0	0	0	0	0	0	0	0	0	0	0	0	0	0	0	0	0	0	0	0	0	0	0	0	0	0	0
ENSG00000187170.4	0	0	0	0	0	0	0	0	0	0	0	0	0	0	0	0	0	0	0	0	0	0	0	0	0	0	0	0	0	0	0	0	0	0	0	0	0	0	0	0	0	0	0	0	0	0	0	0	0
ENSG00000198854.5	0	0	0	0	0	0	0	0	0	0	0	0	0	0	0	0	0	0	0	0	0	0	0	0	0	0	0	0	0	0	0	0	0	0	0	0	0	0	0	0	0	0	0	0	0	0	0	0	0
ENSG00000203786.6	0	0	0	0	0	0	0	0	0	0	0	0	0	0	0	0	0	0	0	0	0	0	0	0	0	0	0	0	0	0	0	0	0	0	0	0	0	0	0	0	0	0	0	0	0	0	0	0	0
ENSG00000240386.3	0	0	0	0	0	0	0	0	0	0	0	0	0	0	0	0	0	0	0	0	0	0	0	0	0	0	0	0	0	0	0	0	0	0	0	0	0	0	0	0	0	0	0	0	0	0	0	0	0
ENSG00000186226.8	0	0	0	0	0	0	0	0	0	0	0	0	0	0	0	0	0	0	0	0	0	0	0	0	0	0	0	0	0	0	0	0	0	0	0	0	0	0	0	0	0	0	0	0	0	0	0	0	0
ENSG00000172155.9	0	0	0	0	0	0	0	0	0	0	0	0	0	0	0	0	0	0	0	0	0	0	0	0	0	0	0	0	0	0	0	0	0	0	0	0	0	0	0	0	0	0	0	0	0	0	0	0	0
ENSG00000197084.5	0	0	0	0	0	0	0	0	0	0	0	0	0	0	0	0	0	0	0	0	0	0	0	0	0	0	0	0	0	0	0	0	0	0	0	0	0	0	0	0	0	0	0	0	0	0	0	0	0
ENSG00000196734.8	0	0	0	0	0	0	0	0	0	0	0	0	0	0	0	0	0	0	0	0	0	0	0	0	0	0	0	0	0	0	0	0	0	0	0	0	0	0	0	0	0	0	0	0	0	0	0	0	0
ENSG00000186844.5	0	0	0	0	0	0	0	0	0	0	0	0	0	0	0	0	0	0	0	0	0	0	0	0	0	0	0	0	0	0	0	0	0	0	0	0	0	0	0	0	0	0	0	0	0	0	0	0	0
ENSG00000235942.2	0	0	0	0	0	0	0	0	0	0	0	0	0	0	0	0	0	0	0	0	0	0	0	0	0	0	0	0	0	0	0	0	0	0	0	0	0	0	0	0	0	0	0	0	0	0	0	0	0
ENSG00000163206.5	0	0	0	0	0	0	0	0	0	0	0	0	0	0	0	0	0	0	0	0	0	0	0	0	0	0	0	0	0	0	0	0	0	0	0	0	0	0	0	0	0	0	0	0	0	0	0	0	0
ENSG00000163207.6	0	0	0	0	0	0	0	0	0	0	0	0	0	0	0	0	0	0	0	0	0	0	0	0	0	0	0	1	0	0	0	0	0	0	0	0	0	0	0	0	0	0	0	0	0	0	0	0	0
ENSG00000283227.1	0	0	0	0	0	0	0	0	0	0	0	0	0	0	0	0	0	0	0	0	0	0	0	0	0	0	0	0	0	0	0	0	0	0	0	0	0	0	0	0	0	0	0	0	0	0	0	0	0
ENSG00000184148.3	0	0	0	0	0	0	0	0	0	0	0	0	0	0	0	0	0	0	0	0	0	0	0	0	0	0	0	0	0	0	0	0	0	0	0	0	0	0	0	0	0	0	0	0	0	0	0	0	0
ENSG00000169474.4	0	0	0	0	0	0	0	0	0	0	0	0	0	0	0	0	0	0	0	0	0	0	0	0	0	0	0	0	0	0	0	0	0	0	0	0	0	0	0	0	0	0	0	0	0	0	0	0	0
ENSG00000163209.14	0	0	0	0	0	0	0	0	0	0	0	0	0	0	0	0	0	0	0	0	0	0	0	0	0	0	0	0	0	0	0	0	0	0	0	0	0	0	0	0	0	0	0	0	0	0	0	0	0
ENSG00000169469.8	0	0	0	0	0	0	0	0	0	0	0	0	0	0	0	0	0	0	0	0	0	0	0	0	0	0	0	0	0	0	0	0	0	0	0	0	0	0	0	0	0	0	0	0	0	0	0	0	0
ENSG00000163216.6	0	0	0	0	0	0	0	0	0	0	0	0	0	0	0	0	0	0	0	0	0	0	0	0	0	0	0	0	0	0	0	0	0	0	0	0	0	0	0	0	0	0	0	0	0	0	0	0	0
ENSG00000241794.1	0	0	0	0	0	0	0	0	0	0	0	0	0	0	0	0	0	0	0	0	0	0	0	0	0	0	0	0	0	0	0	0	0	0	0	0	0	0	0	0	0	0	0	0	0	0	0	0	0
ENSG00000196805.7	0	0	0	0	0	0	0	0	0	0	0	0	0	0	0	0	0	0	0	0	0	0	0	0	0	0	0	0	0	0	0	0	0	0	0	0	0	0	0	0	0	0	0	0	0	0	0	0	0
ENSG00000203785.8	0	0	0	0	0	0	0	0	0	0	0	0	0	0	0	0	0	0	0	0	0	0	0	0	0	0	0	0	0	0	0	0	0	0	0	0	0	0	0	0	0	0	0	0	0	0	0	0	0
ENSG00000244094.1	0	0	0	0	0	0	0	0	0	0	0	0	0	0	0	0	0	0	0	0	0	0	0	0	0	0	0	0	0	0	0	0	0	0	0	0	0	0	0	0	0	0	0	0	2	0	0	0	0
ENSG00000159516.8	0	0	0	0	0	0	0	0	0	0	0	0	0	0	0	0	0	0	0	0	0	0	0	0	0	0	0	0	0	0	0	0	0	0	0	0	0	0	0	0	0	0	0	0	0	0	0	0	0
ENSG00000203784.2	0	0	0	0	0	0	0	0	0	0	0	0	0	0	0	0	0	0	0	0	0	0	0	0	0	0	0	0	0	0	0	0	0	0	0	0	0	0	0	0	0	0	0	0	0	0	0	0	0
ENSG00000203783.4	0	0	0	0	0	0	0	0	0	0	0	0	0	0	0	0	0	0	0	0	0	0	0	0	0	0	0	0	0	0	0	0	0	0	0	0	0	0	1	0	0	0	0	0	0	0	0	0	0
ENSG00000203782.5	0	0	0	0	0	0	0	0	0	0	0	0	0	0	0	0	0	0	0	1	0	0	0	0	0	0	0	1	0	0	0	0	0	0	0	0	0	0	0	0	0	0	0	0	0	0	0	0	0
ENSG00000159527.3	0	0	0	0	0	0	0	0	0	0	0	0	0	0	0	0	0	0	0	0	0	0	0	0	0	0	0	0	0	0	0	0	0	0	0	0	0	0	0	0	0	0	0	0	0	0	0	0	0
ENSG00000163218.14	0	0	0	1	2	0	0	0	0	2	2	1	0	0	1	1	1	1	0	0	1	1	0	4	1	3	0	0	0	0	2	2	1	1	0	0	0	0	1	0	1	0	0	2	1	0	3	1	0
ENSG00000163220.10	41779	41337	34419	44501	57550	28770	34344	38606	59635	44205	48777	58334	34503	32676	44547	20671	42732	44948	64573	30010	32749	60883	34949	91261	50971	32998	27932	39340	36628	23575	30331	38496	32367	22469	30410	34666	37527	29191	53402	57174	23046	47647	42193	81363	40802	20483	42634	31425	95587
ENSG00000163221.8	797	913	851	1006	1692	608	1045	1002	2085	1240	1858	1803	784	759	1101	429	1417	1133	2036	648	925	1794	1039	3364	1435	442	692	1046	819	539	819	1081	771	562	492	1087	1049	878	1348	1060	412	1346	1304	1795	1111	424	1413	572	4165
ENSG00000143546.9	13363	13877	12222	15648	16175	9643	12281	12034	21623	14938	16158	21806	10827	10790	14844	6541	14351	13798	23239	9465	11260	19526	11112	34137	17102	9676	8925	11998	12542	7181	9976	12440	11065	7217	8393	10315	13654	9091	17193	17353	7667	16895	14100	26119	10898	7200	15847	9647	34395
ENSG00000184330.11	0	0	0	0	0	0	0	0	0	0	0	0	0	0	0	0	0	0	0	0	0	0	0	0	0	0	0	0	0	0	0	0	0	0	0	0	0	0	0	0	0	0	0	0	0	0	0	0	0
ENSG00000197364.6	0	0	0	0	0	0	0	0	0	0	0	0	0	0	0	0	0	0	0	0	0	0	0	0	0	0	0	0	0	0	0	0	0	0	0	0	0	0	0	0	0	0	0	0	0	0	0	0	0
ENSG00000143556.8	1	0	0	0	0	0	0	0	0	1	1	2	0	0	0	0	0	0	0	0	0	0	1	0	0	0	0	0	0	0	0	0	0	0	0	0	0	0	0	0	0	1	0	1	0	0	0	0	0
ENSG00000197956.9	3929	5891	3489	4935	6534	4338	3627	5124	4870	6306	4377	5716	5223	4994	4834	3026	3463	5334	4776	3849	3556	5127	4170	5314	4843	4232	4535	4991	3000	2326	4369	4897	4235	3961	4191	4310	3686	3618	6556	7468	2838	4302	4278	7485	5717	3137	4084	2657	6086
ENSG00000196420.7	2	6	3	4	7	2	3	4	1	10	6	3	5	7	6	6	5	9	3	5	2	3	7	4	7	7	4	6	1	4	8	9	8	7	5	5	2	4	9	5	4	7	18	15	5	8	9	5	4
ENSG00000196154.11	5058	7886	4097	6520	8873	5719	4701	7547	5990	8616	5897	6500	7101	6281	5141	4169	4224	7855	5798	5207	4266	6155	5677	5228	6258	5590	6489	8279	3283	3191	5857	6641	5379	5216	5235	5918	4694	4974	9340	10066	3584	5505	6756	9112	8083	4392	5449	3125	6937
ENSG00000188015.9	4	3	8	2	4	1	3	1	4	1	5	5	3	6	4	1	1	3	6	1	1	2	3	2	1	2	2	5	5	1	3	2	7	3	2	2	3	3	8	0	4	5	3	7	6	0	3	0	2
ENSG00000196754.10	0	1	4	1	3	0	0	2	0	3	0	1	1	1	1	1	0	2	0	2	0	2	1	1	4	1	0	2	0	2	1	2	1	1	1	0	1	3	0	1	0	1	1	1	1	1	1	0	0
ENSG00000188643.10	0	0	0	1	0	0	0	0	1	0	0	0	0	0	0	1	0	1	0	1	0	0	0	0	0	0	0	0	0	0	1	0	0	0	0	0	0	0	0	0	0	0	0	0	0	0	1	0	0
ENSG00000189334.8	0	0	0	0	0	0	0	0	0	0	0	0	0	1	0	0	0	0	0	0	0	0	0	0	0	0	0	0	0	0	0	0	0	0	0	0	0	0	0	0	0	0	0	0	0	0	0	0	0
ENSG00000189171.14	12	9	14	9	23	4	11	10	4	11	8	5	15	12	5	6	7	16	9	22	8	2	7	6	7	13	13	5	8	11	7	5	23	11	7	8	15	4	5	3	8	3	9	17	7	2	18	6	3
ENSG00000160678.11	5	3	4	4	13	3	1	5	3	6	7	1	3	3	3	1	4	5	1	1	4	6	6	1	8	7	8	4	6	6	6	5	6	3	6	9	2	5	7	2	4	7	6	7	8	2	10	4	4
ENSG00000160679.12	969	1403	984	1198	1865	697	785	1036	765	1294	1157	905	1486	1458	1075	960	1101	1252	769	1176	831	880	978	884	875	1353	1324	1187	826	756	1239	1030	1309	1185	1321	906	908	1166	1103	1424	778	1260	1284	1696	1480	995	1188	659	950
ENSG00000143553.10	226	319	205	283	391	226	177	325	180	335	227	222	315	302	285	220	255	342	195	240	178	213	236	176	200	281	295	325	168	121	280	270	291	300	262	255	191	295	300	397	208	318	319	374	361	256	223	145	256
ENSG00000143621.16	897	1491	699	1346	1726	836	659	1292	797	1468	1060	800	1776	1416	1116	1041	963	1371	742	1143	928	749	1055	749	711	1410	1675	1512	563	540	1394	1082	1315	1423	1472	1033	719	1465	1307	1632	784	1264	1495	1635	1578	1361	925	560	833
ENSG00000169418.9	0	0	0	0	2	0	0	2	0	0	0	0	0	0	0	0	0	0	0	2	0	0	0	0	0	0	0	0	0	0	0	0	0	0	0	2	0	0	0	1	0	0	0	0	0	0	0	0	1
ENSG00000143624.13	735	1004	1052	911	2062	485	626	896	669	926	904	650	947	910	792	646	882	855	688	1003	583	930	661	758	708	1011	943	890	801	487	821	670	927	787	926	690	793	702	759	997	476	939	835	1498	1056	657	930	599	813
ENSG00000143554.13	528	1125	785	675	1453	607	492	857	520	819	536	710	699	598	451	393	412	749	517	604	398	633	492	491	596	584	744	713	479	328	550	671	492	569	537	721	680	456	692	1207	386	470	556	1079	993	377	533	414	648
ENSG00000143614.9	1165	1838	1406	1754	2654	790	1052	1198	988	1794	1660	1210	1997	1995	1586	1427	1599	1816	1217	1804	1274	1228	1371	1248	1265	2102	2206	2006	1128	913	1687	1185	1737	1621	2124	1245	1211	1954	1546	1953	1059	1906	1676	2286	1995	1596	1397	1016	1199
ENSG00000198837.9	2773	3986	3489	3229	6476	1935	2500	3256	2293	3698	3298	2350	3681	3807	2767	2360	2841	3371	2230	3553	2334	2795	2911	3296	2575	3596	4170	3296	2795	2159	3364	2507	3532	2838	3296	2864	2897	3061	3031	4075	2001	3356	3488	5563	4039	2740	3965	1826	2709
ENSG00000160741.16	1211	1539	1445	1424	2522	935	1090	1310	1096	1567	1497	1291	1594	1596	1239	1075	1357	1706	1112	1585	1084	1288	1283	1272	1307	1523	1539	1562	1086	999	1272	1147	1449	1272	1443	1242	1229	1506	1420	1783	989	1485	1515	2207	1616	1147	1423	932	1266
ENSG00000143570.17	606	876	532	748	1237	525	467	772	633	800	614	517	899	834	580	453	515	760	621	629	478	654	562	726	574	583	746	1010	491	322	671	663	608	641	715	651	439	716	754	1071	456	668	644	1040	863	518	614	463	781
ENSG00000143578.15	50	51	38	54	83	40	25	49	26	60	62	30	71	70	64	38	47	60	27	53	38	30	52	30	34	60	79	82	28	32	47	63	66	53	87	66	25	76	51	73	35	64	63	75	62	60	52	29	37
ENSG00000143543.14	1154	1565	1147	1355	2129	1097	1047	1505	988	1518	1258	1247	1569	1371	1170	1050	1105	1427	1045	1230	1112	1242	1160	1163	1185	1337	1285	1646	899	761	1185	1252	1317	1224	1315	1094	1025	1294	1505	1732	918	1136	1498	2116	1529	1128	1374	874	1305
ENSG00000143545.8	58	90	40	59	130	51	105	97	81	51	53	70	73	54	72	42	62	74	74	67	73	59	58	71	84	50	90	97	47	39	73	99	53	65	72	126	37	65	91	100	91	67	66	192	76	37	56	73	50
ENSG00000177954.11	12720	21352	9335	16429	17983	10782	7812	12097	7300	15985	15515	12607	24007	22195	17966	14345	14165	17823	6905	16365	15289	10052	14945	9494	8725	19723	18558	20043	7681	7407	20073	15165	24195	24099	21522	11214	9724	21631	15628	21632	11650	14316	21456	18098	16168	21014	12926	7679	9055
ENSG00000143552.9	5	3	5	4	11	2	1	37	0	8	0	5	4	5	1	32	7	2	1	10	9	1	2	2	2	7	0	59	6	5	1	3	2	1	1	1	4	7	36	2	3	3	4	8	1	3	5	1	5
ENSG00000143549.19	6539	10744	6799	9447	15548	5956	6442	8923	7352	11659	8061	7724	10806	9580	7819	7183	6845	10402	6841	7547	6457	8919	7794	8078	7722	9161	11091	11085	5332	4655	9359	7153	8402	8161	9447	7406	6930	8671	9942	11750	5862	8773	8803	12091	10801	6882	7703	4730	8752
ENSG00000163263.6	2	2	0	0	4	2	2	0	1	3	2	1	3	0	3	3	0	1	1	1	1	0	0	0	2	2	0	0	1	2	0	3	1	2	0	1	2	3	3	0	0	2	3	4	4	0	3	3	4
ENSG00000143612.19	1156	1799	1097	1528	2424	1140	1034	1673	1112	1731	1323	1265	1893	1563	1389	1087	1202	1820	1096	1326	1048	1264	1479	1103	1219	1477	1659	1916	945	788	1606	1432	1431	1595	1566	1519	1026	1581	1767	2133	1007	1444	1611	2083	1747	1287	1501	915	1427
ENSG00000143569.18	1516	2365	1571	2264	3310	1309	1374	2145	1437	2526	2085	1489	2685	2404	2089	1778	1953	2480	1413	2228	1491	1428	1779	1584	1615	2496	2892	2824	1416	1199	2287	1783	2275	2197	2585	1979	1462	2525	2100	2682	1412	2417	2479	2840	2852	2093	1742	1264	1689
ENSG00000143575.14	553	886	525	692	1006	503	426	646	403	765	614	560	968	783	620	546	546	683	403	678	512	480	629	459	494	798	826	783	404	324	763	598	704	693	787	541	509	699	721	874	432	635	818	902	886	808	570	392	493
ENSG00000143595.12	20	34	47	45	59	69	40	143	80	14	17	21	63	47	53	10	17	50	96	29	23	56	28	42	59	26	28	41	60	40	43	41	41	54	24	44	20	22	194	36	52	77	27	110	35	2	31	83	25
ENSG00000143515.16	1686	3966	1638	2793	4380	1389	1595	2526	1290	3138	3008	1545	3491	3415	2749	2804	2430	2791	1192	3299	1931	1500	2399	1402	1659	4281	3940	3377	1572	1785	3551	1821	3469	3391	4739	1832	1680	3649	2855	3803	1905	3858	3532	3626	4009	3768	1994	1494	1233
ENSG00000160712.12	7287	10430	7292	8750	14286	4556	6572	7927	7670	7914	8600	8322	8659	7771	8697	6131	8561	8905	8741	7976	6324	9793	6317	9503	9608	9104	8244	7628	7528	4815	7953	6469	8038	6358	8641	6283	6961	8415	9314	12523	5513	9505	7509	13926	7314	5651	8093	6335	10615
ENSG00000169291.9	3	8	6	9	23	2	3	12	3	7	6	5	6	4	4	5	4	5	6	9	6	7	1	4	11	6	6	3	3	10	4	5	2	1	4	7	14	4	9	7	15	6	9	26	5	1	9	4	7
ENSG00000163239.12	0	0	2	0	0	0	0	1	2	0	1	0	0	0	0	0	1	0	0	0	3	1	0	0	0	0	2	0	0	2	1	0	1	1	0	0	1	0	2	0	1	1	1	1	0	0	0	0	0
ENSG00000160714.9	972	1446	961	1352	1825	787	823	1277	892	1440	1157	956	1659	1247	1022	957	1041	1367	861	1205	859	920	1054	846	961	1320	1572	1534	750	631	1280	1012	1167	1245	1320	1024	908	1194	1329	1547	764	1300	1278	1601	1600	1138	1059	701	887
ENSG00000160716.5	6	2	18	8	13	3	4	7	8	5	7	7	9	7	4	4	5	5	7	12	0	5	2	8	7	5	0	3	10	6	6	3	10	5	4	5	10	8	2	4	2	9	5	10	14	3	7	2	11
ENSG00000160710.15	8347	13510	10146	13112	17773	6038	8174	11039	9469	12992	11401	8986	14183	11552	11709	8423	11712	11780	10395	10807	7301	9785	8113	12681	10720	13904	13442	12175	10608	5794	10483	7965	10557	8801	12867	8138	8777	11163	9677	14657	6774	15727	10064	17064	20823	10111	9335	8105	16903
ENSG00000143603.18	6	8	5	13	5	9	6	31	10	3	2	0	5	6	7	3	1	6	8	2	4	4	3	5	2	10	1	15	2	5	7	5	4	4	5	5	3	6	18	8	2	3	12	10	0	20	1	7	11
ENSG00000163344.5	178	342	140	233	395	211	130	272	183	332	211	129	386	310	218	225	170	263	136	225	184	177	212	163	176	265	290	345	140	117	262	211	226	224	285	215	145	251	278	376	155	201	277	340	339	267	216	123	197
ENSG00000163346.16	5008	7446	5944	6217	9018	3070	4538	3934	3162	5997	5406	4996	8308	7649	5722	5141	5599	5901	4907	6663	4942	5260	4852	3262	5363	8183	7457	5632	3908	3144	6696	4592	6550	5086	7905	3678	4824	6782	5525	8441	3931	5709	5274	8172	5656	6108	5246	3716	3311
ENSG00000163348.3	744	1284	815	1139	1593	661	606	816	546	1139	969	735	1448	1265	909	920	911	1065	620	1102	785	701	850	565	674	1325	1304	1413	565	546	1089	827	1216	1153	1281	772	748	1188	965	1348	616	1026	1205	1365	1213	1189	839	568	566
ENSG00000160691.18	620	1078	681	884	1429	576	548	868	600	1028	794	580	1068	964	791	673	696	1018	578	897	567	664	736	635	680	929	1115	1202	544	495	891	792	857	857	924	832	514	907	940	1155	548	909	906	1130	1144	801	666	478	773
ENSG00000173207.12	58	63	34	49	69	58	28	47	30	68	37	23	65	73	37	40	33	48	42	44	37	38	35	38	24	49	55	71	22	19	54	47	70	68	63	40	36	44	45	88	38	49	56	82	71	69	42	28	34
ENSG00000160688.18	224	389	245	305	470	245	222	295	204	382	268	207	437	356	254	252	246	324	156	323	239	203	246	206	214	307	347	358	205	190	303	257	345	309	319	230	219	289	325	396	165	296	341	384	416	316	275	160	203
ENSG00000163352.5	2	1	1	0	6	1	1	1	1	2	0	2	0	3	0	0	2	1	1	2	0	1	0	0	3	3	2	0	2	1	0	0	3	0	0	1	1	0	1	2	0	2	3	3	2	0	6	0	3
ENSG00000160685.13	2627	3301	2474	3160	5246	2006	2232	2674	2675	3430	2838	2453	3118	3051	2397	2083	2384	3163	3072	2855	1887	2905	2466	2884	3117	2840	3269	3654	2277	1679	2491	2421	2843	2564	2570	2852	2233	2297	3188	4333	1853	3144	2508	5353	3242	1711	2631	2080	3429
ENSG00000163354.14	16	11	20	9	29	4	16	10	12	12	16	11	8	15	18	13	8	12	11	22	19	17	18	18	18	14	11	13	6	8	16	13	18	14	16	16	15	11	24	14	7	10	34	31	11	4	16	12	13
ENSG00000163357.10	6	8	6	5	13	3	9	5	3	2	8	3	4	3	1	3	6	5	3	9	3	3	3	4	10	8	4	2	2	1	7	2	5	3	4	4	1	3	5	4	7	4	9	5	3	0	4	2	4
ENSG00000143537.13	632	1290	605	863	1797	775	670	1242	752	1070	737	552	957	1029	635	669	623	1040	654	737	497	866	827	703	694	617	1065	774	747	578	1003	1196	812	802	658	1257	549	520	1423	1481	507	812	827	1664	1025	461	955	578	879
ENSG00000243364.7	48	77	65	66	87	55	34	59	37	61	55	48	82	62	51	68	58	62	38	68	47	43	58	46	47	71	98	66	32	45	64	59	83	60	63	59	44	62	70	95	40	56	60	89	64	69	59	35	63
ENSG00000251246.1	0	0	0	0	0	0	0	0	0	0	0	0	0	0	0	0	0	0	0	0	0	0	0	0	0	0	0	0	0	0	0	0	0	0	0	0	0	0	0	0	0	0	0	0	0	0	0	0	0
ENSG00000143590.13	6	11	7	9	19	14	12	15	9	7	10	4	23	15	7	11	7	12	14	6	7	9	12	10	7	17	16	15	6	7	10	16	7	9	11	11	4	15	11	21	8	11	14	21	16	10	9	4	6
ENSG00000169242.11	15	32	8	24	14	11	15	3	2	3	13	13	41	30	23	16	8	23	9	19	20	7	17	17	9	28	34	20	11	6	28	11	26	15	28	11	11	28	9	28	13	17	23	23	22	18	9	11	15
ENSG00000169241.17	238	309	198	255	413	235	173	285	159	297	236	191	323	331	247	164	201	267	185	224	192	154	185	162	167	277	294	298	170	137	287	250	270	277	297	239	185	246	287	373	206	252	262	366	299	277	244	168	189
ENSG00000179085.7	64	128	55	88	121	57	50	88	58	125	78	69	101	87	76	70	59	78	43	61	51	83	84	62	58	114	101	112	48	43	103	79	93	111	94	68	56	99	91	105	45	68	106	94	85	97	57	45	47
ENSG00000163463.11	42	54	60	60	116	35	30	52	27	56	64	21	48	85	32	45	47	48	27	50	27	48	27	27	36	64	31	40	44	44	61	33	66	41	42	27	43	28	50	39	27	48	63	70	48	40	62	35	21
ENSG00000273088.1	0	0	0	0	0	0	0	0	0	0	0	0	0	0	0	0	0	0	0	0	0	0	0	0	0	0	0	0	0	0	0	0	0	0	0	0	0	0	0	0	0	0	0	0	0	0	0	0	0
ENSG00000163462.17	39	105	62	71	98	43	47	58	21	104	64	36	63	98	58	72	56	51	29	70	40	34	31	25	44	88	88	72	40	46	68	44	92	65	92	56	39	67	70	93	37	79	75	106	87	68	62	51	26
ENSG00000185499.16	13	25	12	10	28	12	16	26	16	24	13	13	12	21	12	11	10	20	8	19	5	9	8	24	19	16	19	11	9	11	12	11	12	10	24	5	23	6	12	30	16	9	13	26	18	20	16	6	8
ENSG00000169231.13	168	205	165	97	274	90	151	131	97	166	147	137	121	182	126	84	131	178	102	157	136	141	129	133	162	148	153	134	123	104	174	100	131	97	127	105	174	123	114	169	84	146	144	216	165	53	182	81	93
ENSG00000173171.14	204	261	276	194	472	142	244	175	186	238	203	218	223	264	209	145	179	270	192	231	170	253	152	246	238	223	171	178	186	136	182	160	218	126	212	150	223	154	209	297	117	192	228	375	193	139	252	98	213
ENSG00000177628.15	470	716	526	654	819	467	452	809	542	733	614	582	618	545	569	410	523	690	609	587	407	589	443	595	648	540	748	649	391	322	631	652	573	503	588	660	424	549	745	851	422	634	573	1019	793	529	519	380	679
ENSG00000160767.20	215	383	192	311	424	233	209	337	195	297	272	211	347	365	242	221	226	293	195	302	205	239	245	191	228	281	372	542	178	144	336	271	261	324	365	277	246	319	272	443	151	285	279	440	422	248	235	187	233
ENSG00000116521.10	431	837	418	667	928	453	369	578	343	669	508	409	850	732	505	484	493	593	303	586	432	392	564	393	354	749	754	776	337	336	652	511	664	763	688	463	425	686	607	799	387	610	628	770	747	616	526	280	365
ENSG00000176444.18	677	1045	930	782	1509	509	574	794	495	877	916	627	951	928	683	684	757	890	487	931	638	650	669	644	637	925	818	818	677	604	868	595	907	771	934	674	714	762	785	921	513	840	903	1203	928	675	873	502	578
ENSG00000143630.9	13	23	22	22	43	7	15	25	21	30	36	20	34	40	12	24	20	14	13	23	11	17	17	19	17	33	34	35	19	23	24	10	20	18	23	13	17	26	28	30	26	24	17	36	23	18	19	10	7
ENSG00000143627.17	0	1	0	0	0	1	2	0	2	0	0	0	1	2	1	0	0	1	1	0	2	0	0	3	0	0	0	1	0	0	1	1	0	1	0	0	0	0	0	1	0	0	1	2	0	0	0	2	1
ENSG00000160752.14	203	275	232	252	464	167	156	276	178	317	215	196	280	310	248	183	173	286	163	281	198	197	230	188	172	253	264	296	155	153	220	216	276	242	244	188	190	229	257	289	174	246	274	354	311	243	240	141	202
ENSG00000160753.15	116	239	167	216	310	158	145	170	117	245	178	134	263	257	162	141	138	196	114	211	123	140	157	130	156	217	247	262	132	114	197	174	192	196	167	192	150	195	199	310	113	170	187	281	233	186	196	102	131
ENSG00000116539.12	1310	1891	1212	1916	2969	668	1162	1469	1101	1914	2016	1007	2276	1800	1842	1646	1836	2095	1078	1809	1067	1055	1427	1417	1225	2384	2655	2218	1213	1014	2028	1335	1880	1896	2623	1458	1005	2342	1533	1879	1275	2290	1946	2445	2316	1681	1461	1107	1317
ENSG00000125459.14	64	149	76	78	133	41	58	75	60	109	81	62	105	84	69	45	67	97	49	82	72	41	68	39	49	108	90	87	73	51	84	79	100	94	102	72	51	90	87	119	60	86	104	130	118	95	83	55	57
ENSG00000163374.19	921	1144	1707	1060	1851	867	1194	1394	1005	1239	1268	1000	1172	1225	1228	957	961	1065	993	1154	1082	903	922	1039	1214	1174	1062	1141	1074	976	966	949	1275	1146	1235	971	855	1067	1282	1281	908	1079	1089	1809	1341	1068	1043	1150	1122
ENSG00000132676.15	876	1393	748	1220	1758	780	645	1110	725	1261	1054	853	1463	1322	1093	971	993	1303	638	1098	920	787	971	699	710	1361	1303	1428	669	628	1310	989	1348	1351	1400	972	763	1319	1136	1383	780	1156	1356	1444	1221	1160	976	567	776
ENSG00000116580.18	784	1183	817	1136	1843	566	716	950	621	1297	1251	692	1345	1183	1060	913	1072	1244	628	1175	759	690	1020	719	777	1350	1522	1230	763	726	1189	822	1176	1019	1369	963	747	1247	1021	1209	686	1307	1254	1553	1537	1133	1023	610	847
ENSG00000132718.8	325	631	380	829	929	294	394	594	414	1334	623	269	704	510	454	508	443	664	419	533	348	370	550	381	450	698	1159	1270	371	326	672	543	478	555	670	651	315	519	565	709	346	714	623	797	920	775	418	374	363
ENSG00000143622.10	823	1009	776	936	1628	415	726	853	841	943	1045	775	1078	888	803	663	906	1207	777	808	635	898	756	1077	854	943	900	1007	767	575	822	769	883	760	963	908	654	879	986	1155	669	1140	969	1528	1112	528	866	687	1166
ENSG00000132680.10	632	985	828	798	1345	411	537	708	450	790	689	541	1054	916	663	729	736	848	467	895	586	583	596	580	565	951	910	1007	581	504	751	664	951	885	896	680	584	789	788	849	495	924	900	1110	919	598	789	414	549
ENSG00000173080.5	1	2	2	2	7	0	4	1	3	2	3	0	2	2	3	1	3	6	0	2	2	7	6	1	1	5	0	2	3	1	3	1	9	2	2	1	0	6	2	1	2	2	3	9	3	1	5	2	1
ENSG00000116584.17	3343	4759	3979	4440	7504	2706	2921	3979	3206	4416	4128	3262	4915	4509	3500	3276	3818	4916	3512	4177	2872	3865	3576	3405	3666	4515	4855	5286	3020	2332	3919	3495	4160	3514	4345	3598	3292	3900	4399	5920	2650	4213	4083	7095	4841	2866	3820	2632	3994
ENSG00000163479.13	1923	3110	1657	2765	3350	1785	1436	2505	1762	3079	2667	2121	3648	2869	2495	1946	2283	2936	1692	2354	2025	1766	2327	1842	1779	2892	3157	3563	1408	1174	3042	2403	2615	2722	3114	2303	1676	3060	2907	3590	1678	2582	3270	3298	3214	3096	2021	1432	1968
ENSG00000160803.7	357	589	400	581	730	349	318	480	308	603	475	272	738	595	438	484	432	494	301	604	326	323	400	312	307	633	777	721	303	242	584	370	475	560	661	444	333	599	509	607	278	520	603	649	665	555	434	263	283
ENSG00000116586.11	235	386	211	327	371	288	208	382	221	367	279	257	379	303	241	194	204	341	240	238	196	238	206	243	217	289	333	309	170	159	291	305	230	272	274	279	239	271	350	485	170	252	369	427	376	231	259	155	269
ENSG00000132698.14	4	7	2	6	12	3	3	3	3	7	4	3	7	7	5	3	1	9	4	7	3	8	9	2	6	5	4	4	3	5	4	5	10	15	11	5	1	7	7	12	8	1	6	5	4	8	7	1	3
ENSG00000254726.2	0	5	4	1	2	1	0	1	2	1	3	2	5	1	2	2	4	4	2	4	2	1	1	0	2	0	3	3	0	2	1	3	0	2	4	1	2	3	3	2	2	3	2	1	3	3	5	0	0
ENSG00000160789.19	342	441	337	320	796	302	479	854	330	440	290	269	542	730	376	349	271	525	455	269	258	437	554	254	505	539	511	353	241	192	617	274	489	455	608	267	197	372	1326	642	346	480	319	631	444	187	481	305	274
ENSG00000196189.12	1640	2544	1577	2523	4762	1780	2464	2361	2368	2861	3139	2299	2196	2030	1845	1031	2362	2778	2220	1433	1780	3049	1935	3558	3237	2039	2113	2294	1983	1810	2227	1718	1339	1367	2120	2021	1723	1891	2694	2966	1184	3121	1824	4575	2906	1240	2106	1956	3411
ENSG00000160785.13	1050	1200	1107	1267	2203	616	823	866	1017	1214	1337	1170	1206	953	1007	792	1182	1340	1055	1038	891	1399	862	1598	1246	1150	1159	1358	977	674	881	874	1038	807	1057	896	1087	895	1075	1456	652	1472	1033	2118	1087	773	1026	801	1514
ENSG00000260238.6	0	0	0	0	0	0	0	0	0	0	0	0	0	0	0	0	0	0	0	0	0	0	0	1	0	0	0	0	0	0	0	0	0	0	0	0	0	0	0	0	0	0	0	0	0	0	0	0	0
ENSG00000160783.19	138	208	159	153	301	147	114	172	109	175	140	175	186	171	119	102	125	190	110	169	120	166	125	131	141	155	156	156	119	103	143	131	179	152	138	138	149	156	180	216	104	183	191	229	191	131	164	81	149
ENSG00000242252.1	7	13	9	6	27	4	0	4	5	2	8	6	8	4	4	5	9	11	3	8	2	7	1	11	6	5	5	0	8	5	5	3	8	8	6	3	8	2	6	5	1	8	6	14	8	3	17	2	8
ENSG00000160781.15	65	85	76	27	175	20	76	45	64	82	49	87	29	62	15	19	56	109	51	37	45	96	43	31	72	43	64	36	62	21	63	32	21	14	28	42	89	25	33	58	14	44	29	163	34	11	124	32	82
ENSG00000198952.8	1192	1712	1392	1420	2768	803	1303	1511	1339	1853	1544	1044	1509	1886	1039	1206	1377	1953	1433	1326	1132	1304	1383	937	1515	1736	1982	1591	1257	723	1734	1217	1312	1217	1687	1298	1217	1526	1454	1834	755	1365	1522	2468	1917	1191	1912	950	1396
ENSG00000163472.18	93	160	139	109	196	67	100	115	95	115	118	104	128	137	114	84	116	110	90	108	89	98	88	91	105	135	126	112	77	55	105	101	104	93	136	87	110	114	128	130	55	97	112	164	117	88	143	56	81
ENSG00000198715.11	165	289	153	164	325	141	176	313	215	392	177	159	226	290	138	145	136	342	235	128	166	179	260	110	242	189	341	291	124	87	316	207	145	162	200	268	170	200	300	361	105	168	197	375	331	144	246	149	245
ENSG00000189030.9	0	0	0	0	0	0	0	1	0	1	0	0	0	0	0	1	0	0	0	2	0	0	0	0	0	0	0	0	0	0	0	0	0	0	0	1	0	0	0	0	0	0	0	3	0	0	0	0	0
ENSG00000163468.14	1231	2101	1165	1946	2136	1317	880	1753	1009	1994	1350	1059	2513	2068	1737	1419	1394	1939	963	1538	1249	911	1459	1152	1050	2207	2422	2341	851	765	2078	1442	1804	1945	2333	1364	1079	1897	1866	2467	1093	1555	2135	2213	2079	2071	1384	804	1144
ENSG00000163467.11	3	5	5	2	3	1	2	1	1	2	1	1	8	6	4	2	3	6	3	4	2	1	3	0	2	3	2	3	1	4	6	0	6	1	5	2	4	1	4	3	1	2	7	7	1	2	4	1	5
ENSG00000132677.12	0	0	1	0	0	0	0	1	0	0	1	0	2	0	0	0	0	0	0	0	0	0	0	1	0	0	0	0	0	0	0	0	0	0	0	1	0	0	0	1	0	0	0	0	0	0	0	0	1
ENSG00000125462.16	5	3	8	7	8	4	6	2	7	9	10	3	15	9	5	8	13	7	5	10	3	3	8	6	9	11	13	18	2	2	8	6	4	4	8	14	6	7	8	1	3	15	13	8	12	4	10	7	3
ENSG00000116604.17	1609	2208	1763	2169	3403	1230	1494	1707	1542	2386	1978	1610	2697	2106	1794	1736	1996	2451	1551	2105	1515	1650	1915	1643	1886	2226	2787	3056	1394	1295	2036	1731	2029	1710	2075	2063	1578	1965	2002	2573	1360	2069	2154	3197	2456	1776	1964	1235	1729
ENSG00000183856.10	2	6	3	3	8	2	10	3	3	5	1	3	2	2	9	0	4	7	5	2	2	1	3	3	8	1	3	7	1	0	2	4	3	6	7	7	1	3	3	5	4	4	6	14	6	4	1	1	3
ENSG00000187862.11	43	30	60	73	50	26	42	33	22	75	67	31	62	76	59	47	62	73	16	49	61	16	59	33	29	68	63	77	43	26	53	36	95	78	56	34	33	95	32	19	47	74	95	55	105	77	55	26	19
ENSG00000163382.11	219	386	224	359	409	245	165	277	160	388	240	178	361	391	282	286	231	371	145	301	224	202	297	184	194	354	401	474	152	133	325	283	313	349	379	244	215	357	339	395	241	253	380	388	435	365	250	127	239
ENSG00000160818.16	231	405	211	338	451	266	171	272	127	373	291	210	406	457	255	304	258	382	125	323	256	151	289	209	193	398	446	410	168	180	397	255	385	426	434	235	202	382	341	415	222	328	401	391	423	345	285	150	217
ENSG00000132702.12	0	2	0	1	1	1	0	0	1	0	0	0	1	1	0	2	0	1	0	1	0	0	1	1	0	1	0	0	0	1	1	1	0	0	0	0	1	0	1	1	0	1	0	1	0	0	0	0	0
ENSG00000132692.18	1	0	0	0	0	0	1	1	1	1	1	0	1	0	0	0	0	0	0	0	1	0	1	0	0	1	3	3	0	0	1	0	0	1	3	0	0	0	4	0	0	2	0	0	1	2	1	0	0
ENSG00000132688.10	0	1	1	3	1	0	1	0	1	1	1	1	1	0	3	1	0	0	1	1	1	0	0	0	0	0	2	0	0	0	1	1	2	0	1	0	0	2	1	3	2	0	3	4	0	1	0	2	2
ENSG00000143320.8	11	8	10	5	8	3	7	4	7	6	5	9	2	5	7	3	6	12	4	8	6	13	2	15	3	12	5	4	14	15	9	2	1	3	6	3	11	4	10	5	4	17	12	17	5	1	21	8	4
ENSG00000143319.16	660	947	650	830	1293	505	525	748	534	964	755	644	1067	843	781	676	709	864	519	757	533	608	642	659	648	854	1077	1076	499	443	852	683	737	797	961	678	542	832	798	1126	485	813	884	1090	948	802	681	472	643
ENSG00000143303.11	180	213	187	170	408	136	125	241	150	205	172	139	191	224	171	118	176	206	135	172	127	162	173	143	141	182	233	191	161	142	191	169	223	169	189	169	166	159	211	256	104	198	199	260	237	155	196	119	144
ENSG00000143314.12	178	350	141	232	321	190	106	235	129	298	187	169	329	306	215	232	179	264	123	230	177	135	200	143	145	278	301	279	159	116	270	194	259	284	256	201	171	266	235	345	143	209	270	284	279	250	165	93	167
ENSG00000143321.18	2915	3194	2025	2917	4517	3262	2661	6446	2971	3069	3093	3011	3420	3170	2985	2442	2203	3159	3051	2726	2329	2484	3072	2936	2928	2999	3325	3807	2665	2356	3052	3079	2828	3057	3346	3711	2101	2824	4533	3790	2760	2541	2889	5002	3637	2652	2590	3230	3042
ENSG00000143294.14	629	1008	678	850	1251	581	543	704	573	970	719	632	1029	885	743	648	652	896	476	826	595	623	735	582	628	899	978	1063	462	438	854	666	838	825	892	711	561	869	869	1068	475	860	900	1135	1033	839	723	425	680
ENSG00000027869.11	329	476	314	430	348	343	327	368	317	919	567	270	851	481	366	474	497	605	301	422	425	159	285	157	298	507	745	1050	236	264	485	476	337	276	487	499	347	501	422	573	289	537	661	757	757	642	284	210	291
ENSG00000198400.11	13	19	16	3	33	9	13	31	13	12	5	6	7	25	4	3	5	6	8	21	7	15	19	13	13	24	19	12	6	10	17	3	14	8	16	11	9	11	25	15	1	13	9	24	6	3	18	5	4
ENSG00000027644.4	1	0	1	1	0	1	0	1	0	0	0	0	1	0	0	0	1	2	0	0	0	0	1	0	1	1	2	0	1	0	1	1	0	1	1	1	0	1	1	1	0	0	0	4	1	0	1	1	4
ENSG00000187800.13	102	210	187	132	185	104	192	269	131	112	114	124	108	149	237	57	71	228	140	69	139	110	147	77	211	128	173	173	150	88	209	97	222	261	155	154	55	83	312	216	160	226	87	230	162	7	105	259	145
ENSG00000160838.13	0	1	4	0	2	0	3	0	0	0	0	1	0	1	1	0	1	0	0	0	1	0	0	0	0	0	0	0	0	0	0	1	1	0	0	2	0	1	0	0	0	0	0	0	2	0	1	0	0
ENSG00000132694.18	1433	1925	1387	1706	2808	1011	1159	1955	1295	1371	1654	1398	1707	1626	1476	1006	1648	1748	1600	1481	1002	1699	1141	1913	1516	1497	1687	1355	1448	1023	1670	1382	1545	1225	1413	1371	1402	1418	1667	2214	994	1810	1181	3179	2085	892	1478	1125	1830
ENSG00000253831.1	0	2	0	1	1	0	2	3	2	1	1	0	1	0	2	0	0	1	1	1	0	1	1	1	3	1	1	0	0	2	1	0	0	1	1	1	2	1	2	2	0	0	2	2	1	1	1	0	0
ENSG00000117036.11	539	853	446	855	1126	371	489	678	512	867	812	444	955	749	715	680	680	913	471	646	457	413	651	557	497	938	1097	1005	410	406	836	598	711	763	950	753	424	793	661	910	464	863	792	1046	1043	643	585	392	572
ENSG00000143297.18	465	262	199	264	194	131	282	198	186	374	396	137	171	226	206	173	539	220	195	132	148	74	185	86	204	274	186	261	256	187	145	67	430	312	270	64	112	623	238	230	308	568	529	696	618	281	231	197	82
ENSG00000163518.10	0	1	0	0	0	0	1	1	1	0	0	0	0	0	4	0	0	0	1	0	0	0	0	0	0	0	0	1	1	0	1	0	1	0	2	1	1	4	0	1	0	0	1	1	1	0	0	1	0
ENSG00000160856.20	627	562	654	1503	1249	542	450	328	487	938	915	657	1326	874	615	740	740	980	404	927	415	462	896	475	443	1228	1043	1405	741	481	753	568	811	707	1376	786	789	816	441	586	558	1079	1461	976	1179	1694	726	501	418
ENSG00000132704.15	308	272	470	252	327	163	185	119	118	228	214	152	164	339	180	257	366	176	156	218	159	154	205	128	133	363	171	126	314	277	147	80	236	164	354	63	200	332	137	230	194	273	360	361	285	315	313	206	90
ENSG00000163534.14	775	656	786	446	724	221	459	306	297	405	654	278	421	965	515	519	793	575	275	435	285	246	501	342	334	776	453	395	661	698	372	172	705	506	890	172	296	1016	356	537	546	998	752	942	899	503	602	463	243
ENSG00000073754.5	0	0	0	0	0	1	0	0	0	1	0	0	2	0	1	0	1	0	0	0	0	0	0	0	0	0	1	0	0	0	0	0	0	1	1	0	0	0	0	0	0	0	1	0	0	2	0	0	0
ENSG00000183853.17	0	0	0	1	1	0	0	1	0	0	0	1	0	1	0	0	0	0	0	0	0	0	0	0	0	2	0	0	0	0	0	0	0	0	0	0	0	0	0	0	0	0	0	0	0	0	0	0	0
ENSG00000158473.6	582	1010	410	462	1106	395	453	1342	539	592	551	516	610	555	403	341	350	847	417	376	438	506	424	617	492	385	547	580	494	418	661	742	442	382	484	699	429	571	944	1144	353	629	885	1164	767	190	755	339	898
ENSG00000158477.6	23	34	23	20	37	12	34	48	11	18	13	27	43	39	23	12	24	26	18	16	12	18	14	17	27	28	31	18	19	18	30	27	21	16	37	28	25	21	30	31	24	33	24	44	24	7	34	19	28
ENSG00000158481.12	161	369	184	179	310	108	136	243	134	171	202	126	366	198	158	238	182	181	166	216	174	155	192	95	197	249	266	207	173	132	266	248	245	256	267	203	159	216	300	336	162	153	278	321	244	134	317	164	95
ENSG00000158485.10	8	5	2	6	12	3	2	13	2	4	5	2	8	3	3	2	4	5	5	3	1	2	7	5	4	2	4	4	2	0	6	13	1	3	8	6	3	2	5	8	5	0	7	8	7	1	4	2	4
ENSG00000158488.15	9	27	17	8	30	9	20	33	10	14	22	12	30	12	19	17	22	29	11	16	14	8	17	6	16	31	27	20	14	8	34	18	18	37	29	16	9	21	35	19	12	13	20	22	16	12	33	17	3
ENSG00000186306.1	0	0	0	0	0	0	0	0	0	0	0	0	0	0	0	0	0	0	0	0	0	0	0	0	0	0	0	0	0	0	0	0	0	0	0	0	0	0	0	0	0	0	0	0	0	0	0	0	0
ENSG00000180708.4	0	0	0	0	0	0	0	0	0	0	0	0	0	0	0	0	0	0	0	0	0	0	0	0	0	0	0	0	0	0	0	0	0	0	0	0	0	0	0	0	0	0	0	0	0	0	0	0	0
ENSG00000173285.3	0	0	0	0	0	0	0	0	0	0	0	0	0	0	0	0	0	0	0	0	0	0	0	0	0	0	0	0	0	0	0	0	0	0	0	0	0	0	0	0	0	0	0	0	0	0	0	0	0
ENSG00000198965.3	0	0	0	0	0	0	0	0	0	0	0	0	0	0	0	0	0	0	0	0	0	0	0	0	0	0	0	0	0	0	0	0	0	0	0	0	0	0	0	0	0	0	0	0	0	0	0	0	0
ENSG00000197532.1	0	0	0	0	0	0	0	0	0	0	0	0	0	0	0	0	0	0	0	0	0	0	0	0	0	0	0	0	0	0	0	0	0	0	0	0	0	0	0	0	0	0	0	0	0	0	0	0	0
ENSG00000186440.1	0	0	0	0	0	0	0	0	0	0	0	0	0	0	0	0	0	0	0	0	0	0	0	0	0	0	0	0	0	0	0	0	0	0	0	0	0	0	0	0	0	0	0	0	0	0	0	0	0
ENSG00000279111.2	0	0	0	0	0	0	0	0	0	0	0	0	0	0	0	0	0	0	0	0	0	0	0	0	0	0	0	0	0	0	0	0	0	0	0	0	0	0	0	0	0	0	0	0	0	0	0	0	0
ENSG00000198967.3	0	0	0	0	0	0	0	0	0	0	0	0	0	0	0	0	0	0	0	0	0	0	0	0	0	0	0	0	0	0	0	0	0	0	0	0	0	0	0	0	0	0	0	0	0	0	0	0	0
ENSG00000163554.12	35	17	244	30	63	55	58	49	62	17	28	49	22	28	56	24	19	30	68	39	37	31	34	53	54	34	23	25	48	56	35	16	32	41	39	32	27	30	56	25	40	19	18	46	27	51	32	88	40
ENSG00000196171.3	0	0	0	0	0	0	0	0	0	0	0	0	0	0	0	0	0	0	0	0	0	0	0	0	0	0	0	0	0	0	0	0	0	0	0	0	0	0	0	0	0	0	0	0	0	0	0	0	0
ENSG00000203757.1	1	0	1	1	0	1	1	5	2	3	2	1	2	5	2	0	2	0	0	0	1	2	1	2	2	0	1	1	2	1	0	3	0	1	1	2	0	0	5	3	0	0	3	3	5	0	1	1	1
ENSG00000180433.4	0	0	0	0	0	0	0	0	0	0	0	0	0	0	0	0	0	0	0	0	0	0	0	0	0	1	0	0	0	0	0	0	0	0	0	0	0	0	0	0	0	0	0	0	0	0	0	1	0
ENSG00000197403.3	2	1	1	0	1	0	0	0	0	0	2	1	9	1	1	0	0	2	1	1	0	1	0	0	0	1	0	0	0	0	4	1	1	0	2	2	1	1	1	3	1	1	0	1	2	0	4	0	1
ENSG00000188340.1	0	0	0	0	0	0	1	0	0	0	0	1	0	0	0	0	1	0	0	0	0	0	0	0	0	1	1	0	0	0	0	0	0	0	1	1	0	0	0	0	0	0	0	0	0	0	0	0	0
ENSG00000163563.7	17942	18146	18337	17616	24468	8339	15042	14248	18784	17804	19538	23552	14076	12978	16941	10947	18240	20487	21009	15730	12119	20616	11809	23773	22225	17807	13698	15612	16846	9989	13100	14755	13967	10300	15215	13414	17391	13432	17776	20760	12121	19994	13304	30050	19537	6601	17311	15303	29991
ENSG00000163564.14	443	610	500	688	905	299	282	351	373	1843	679	279	1124	533	435	606	575	747	319	765	408	303	693	415	332	572	1145	1210	368	279	609	529	605	566	555	605	379	544	414	672	365	594	871	633	1023	829	529	262	305
ENSG00000163565.18	2689	4538	2743	4817	4571	2286	2162	3915	3395	5010	3205	2631	4711	3341	3209	2418	3966	3754	3163	2881	2107	2603	2554	5469	2900	3897	4028	4542	3491	1769	3283	2757	2998	2958	3785	2973	2378	3555	3260	4912	2150	5417	3459	5109	7840	3303	3119	2547	6589
ENSG00000163568.14	92	182	134	318	291	171	96	575	200	228	165	108	218	159	134	176	178	148	206	128	89	187	74	246	116	179	142	228	188	99	127	153	134	109	158	132	130	199	152	174	83	278	148	235	308	214	131	110	321
ENSG00000162706.12	0	1	0	0	0	1	0	0	0	0	0	0	0	0	1	0	0	0	0	0	0	0	0	0	0	0	1	0	0	0	1	0	0	1	0	0	0	0	0	0	0	0	1	0	0	0	2	0	0
ENSG00000213088.9	26	15	30	12	27	10	41	33	28	12	21	39	8	18	30	26	8	16	30	28	35	18	29	43	53	22	17	9	27	42	19	13	30	26	35	27	22	22	31	21	28	10	21	43	11	33	31	48	26
ENSG00000179639.10	549	681	600	526	759	235	515	691	392	577	379	409	955	597	394	518	359	513	560	552	257	468	753	419	722	720	904	814	297	341	716	669	539	561	935	605	356	654	1269	645	435	414	788	980	554	160	769	364	287
ENSG00000196184.8	0	0	0	0	0	0	0	0	0	0	0	0	0	0	0	0	0	0	0	0	0	0	0	0	0	0	0	0	1	0	0	0	0	0	0	0	0	0	0	0	0	0	0	0	0	0	0	0	0
ENSG00000184155.8	0	0	0	0	0	0	0	0	0	0	0	0	0	0	0	0	0	0	0	0	0	0	0	0	0	0	0	0	0	0	0	0	0	0	0	0	0	0	0	0	0	0	0	0	0	0	0	0	0
ENSG00000132703.3	0	0	0	0	0	0	0	0	0	0	0	0	0	0	0	0	0	0	0	0	0	0	0	0	0	0	0	0	0	0	0	0	0	0	0	0	0	0	0	0	0	0	0	0	0	0	0	0	0
ENSG00000132693.12	0	0	0	0	0	0	0	0	0	0	0	0	0	0	0	0	0	0	0	0	0	0	0	1	0	0	0	0	0	0	0	0	0	0	0	0	0	0	0	0	0	0	0	0	0	0	0	0	0
ENSG00000158716.8	131	225	141	147	259	134	121	172	123	210	125	174	256	168	129	158	123	211	122	148	129	126	173	139	138	163	196	189	79	73	159	158	129	151	163	153	140	148	190	252	88	131	178	210	170	128	144	86	142
ENSG00000181036.13	268	260	417	668	745	200	222	274	392	1768	723	219	711	201	463	450	470	751	272	408	274	213	496	504	225	592	1284	1412	257	111	449	335	391	405	657	581	296	207	458	333	244	539	409	337	1158	732	292	169	252
ENSG00000158714.10	35	63	38	57	79	67	42	268	32	132	71	32	91	41	42	42	62	74	35	45	55	34	43	62	40	54	79	120	30	35	57	73	54	80	62	93	42	48	60	57	72	69	86	91	119	56	50	39	87
ENSG00000243284.1	2	4	3	0	16	0	3	2	2	4	4	0	9	5	5	3	3	3	1	4	6	5	1	3	1	5	4	4	6	4	7	3	6	3	2	0	2	3	1	3	5	4	4	5	1	3	5	7	3
ENSG00000256029.5	0	0	0	0	0	0	0	0	0	0	0	0	0	0	0	0	0	0	0	0	0	0	0	0	0	0	0	0	0	0	0	0	0	0	0	0	0	0	0	0	0	0	0	0	0	0	0	0	0
ENSG00000213085.9	44	48	65	25	111	16	43	28	28	41	49	50	40	43	36	25	38	46	40	33	28	68	15	33	50	69	40	47	70	32	27	17	25	15	55	19	30	28	53	62	34	48	34	36	34	8	42	57	31
ENSG00000158710.14	13166	16319	14302	12296	21776	7626	13017	11040	11265	15314	10477	14732	14667	13213	14692	10737	10915	15371	17038	10713	9915	17066	9705	10521	15683	14908	12291	11744	10923	6539	12959	9675	11780	9149	14535	8006	11415	11115	17154	18695	10417	11072	10343	16010	9534	7395	11226	10213	10630
ENSG00000085552.16	0	4	0	2	4	3	1	3	3	4	4	1	1	2	4	0	3	8	0	4	2	1	1	0	2	0	1	4	2	2	1	4	3	0	2	4	1	4	1	2	0	3	3	5	6	4	0	2	2
ENSG00000162723.9	0	0	0	0	2	1	1	2	0	1	0	0	1	0	0	0	1	1	1	1	1	0	0	0	1	0	1	2	0	2	0	1	0	1	1	0	1	0	1	0	0	0	1	1	1	0	2	0	1
ENSG00000177807.8	0	4	1	1	5	2	1	13	8	7	2	3	7	2	3	1	0	4	11	5	0	1	2	1	0	4	5	7	3	0	0	3	4	3	3	2	1	2	1	3	5	5	4	6	4	1	5	2	3
ENSG00000143315.6	133	198	145	185	337	83	115	176	110	213	181	125	208	220	199	163	144	215	109	173	122	117	182	92	88	220	259	198	119	128	208	163	218	229	258	159	113	204	169	239	127	180	186	246	248	155	145	86	163
ENSG00000162728.4	0	0	1	1	1	0	0	0	0	0	0	0	1	1	1	0	0	0	0	1	0	1	0	0	0	0	0	0	1	0	1	0	2	0	0	0	0	0	0	1	0	1	0	1	1	0	0	0	1
ENSG00000162729.13	449	623	389	602	676	340	312	411	287	617	493	346	862	763	448	486	461	544	292	624	468	291	539	317	302	735	781	655	336	267	683	425	703	636	666	460	349	591	466	698	371	554	615	763	734	539	455	254	293
ENSG00000018625.14	1	1	0	1	0	0	1	2	0	1	1	2	2	0	2	2	0	2	3	0	1	2	2	0	2	1	1	1	0	0	3	1	0	1	1	2	0	1	2	2	0	1	2	1	2	0	3	1	1
ENSG00000132681.16	0	21	2	0	2	4	12	8	27	10	10	6	8	2	0	0	5	13	16	1	0	0	10	1	11	18	13	0	7	0	13	24	15	9	15	28	24	12	16	20	0	0	19	2	9	1	28	3	14
ENSG00000143318.12	3	18	6	3	1	2	3	3	17	7	6	8	5	8	1	0	4	10	8	2	3	3	8	2	3	12	7	0	7	0	9	6	1	5	11	10	5	5	11	14	0	6	20	2	2	1	15	3	6
ENSG00000162734.12	737	1438	585	1237	1686	1006	716	1439	972	1314	1032	804	1526	1169	849	728	878	1281	832	915	605	796	893	807	837	1037	1451	1396	595	538	1323	1314	903	1162	1201	1433	634	1155	1353	1700	732	856	979	1700	1623	790	896	635	958
ENSG00000132716.18	729	1061	1068	799	1654	516	674	750	541	907	821	671	923	1017	631	691	703	927	545	963	632	643	763	678	617	937	861	832	676	659	850	679	995	823	848	675	762	782	762	917	589	906	948	1308	950	722	949	538	606
ENSG00000258465.6	1	2	1	2	2	0	0	0	2	0	0	3	2	1	1	0	1	0	0	2	0	0	2	0	2	6	3	1	0	0	0	0	0	0	0	0	1	3	2	2	1	0	1	2	1	0	2	2	0
ENSG00000162735.18	295	465	288	413	563	259	245	374	254	463	340	299	530	403	458	305	296	433	227	365	256	245	321	260	283	454	466	421	227	205	405	340	469	399	465	372	286	473	396	522	240	432	476	515	489	412	350	208	332
ENSG00000122218.14	2348	3777	2034	3470	5006	2050	2099	3635	2492	3712	2954	2179	3909	3297	2902	2516	2704	3616	2494	2809	2084	2200	2824	2604	2378	3441	4208	4092	1798	1634	3603	2793	3018	3237	3755	3211	1927	3608	3479	4346	2029	3400	3430	4442	4016	2926	2685	1758	2973
ENSG00000162736.15	1495	2485	1442	1987	2864	1323	1373	2040	1747	2145	1776	1683	2136	1871	1839	1339	1437	2187	1707	1587	1231	1618	1585	1965	1633	1721	2096	1976	1267	1078	1910	1589	1695	1601	1795	1763	1386	1862	2060	2998	1023	1880	1756	2837	2351	1375	1699	1153	2261
ENSG00000171786.5	8	9	8	8	16	7	6	6	3	7	6	8	3	7	3	0	14	16	6	6	5	6	8	10	2	5	12	4	2	6	11	6	8	4	13	2	10	3	5	6	3	11	5	12	10	1	10	3	9
ENSG00000162738.5	3	3	1	3	6	1	1	0	4	3	1	4	5	6	2	1	2	6	1	2	1	0	6	0	1	8	5	3	0	2	6	1	1	4	3	2	1	3	6	0	4	3	8	5	5	5	5	6	1
ENSG00000162739.13	947	1800	1031	1997	1979	802	798	1037	896	3165	1808	1006	2317	1492	1486	1460	1384	1820	858	1522	1028	748	1338	1093	782	1854	2325	2958	767	735	1899	1074	1419	1490	2237	1312	978	2057	1360	1876	1126	1944	2179	1802	2426	2536	1119	900	823
ENSG00000066294.14	801	1648	805	1514	2069	694	832	1376	783	1989	1628	928	2265	1251	1838	1227	1225	1652	780	1327	723	727	1250	965	877	1804	2093	2157	864	792	1768	962	1396	1555	2111	1131	944	1512	1398	1630	1014	1938	1753	1845	2065	1463	1135	740	949
ENSG00000117090.14	293	627	314	579	521	318	308	453	271	521	574	320	632	586	400	458	526	485	253	529	304	224	374	176	264	701	543	575	283	277	447	296	545	496	725	269	342	661	474	694	324	588	486	625	820	714	369	284	232
ENSG00000117091.9	1203	2160	936	1592	2379	1252	942	1573	1075	2090	1619	1073	2334	2072	1587	1167	1251	1763	975	1630	1255	1040	1487	1107	1021	1838	1803	2367	885	724	1790	1577	1871	2005	1893	1440	976	1768	1694	2376	1078	1509	1959	2117	2228	1881	1211	913	1175
ENSG00000026751.16	643	803	733	1539	1366	1148	508	1902	1029	2705	1219	453	1685	779	818	883	886	1435	792	1061	451	464	984	770	568	987	1968	2833	624	414	877	1046	659	730	951	1344	471	721	1217	983	603	1018	2026	1129	2195	1501	645	530	929
ENSG00000122224.17	658	1223	575	1165	1121	477	418	601	361	1206	994	509	1669	1261	983	1031	1021	973	351	1091	724	437	933	549	467	1460	1443	1540	537	443	1251	770	1377	1223	1474	644	645	1382	790	1310	632	979	1224	1122	1561	1492	747	520	380
ENSG00000122223.12	522	736	684	666	1607	472	480	677	610	1059	723	463	933	636	546	487	478	1044	492	642	457	564	685	532	445	542	1208	1201	433	381	692	730	552	580	596	824	458	557	855	924	428	534	807	924	1046	467	645	386	566
ENSG00000179914.4	35	24	83	26	33	45	42	44	66	6	30	46	15	17	20	30	23	16	52	6	16	22	20	31	33	45	20	21	13	27	41	26	31	31	57	36	28	27	52	34	29	22	10	64	22	47	22	10	26
ENSG00000158764.6	1	2	5	0	3	0	0	1	0	2	1	1	1	0	1	0	1	0	0	0	0	0	1	1	2	1	0	0	5	1	0	1	1	0	1	1	0	0	0	1	0	0	0	0	0	0	1	1	1
ENSG00000158769.17	851	1136	1035	994	1773	591	871	688	933	987	872	1149	981	981	962	695	773	1016	1076	806	703	1231	812	1086	1111	1004	851	901	866	506	878	766	861	657	912	711	1040	707	1107	1420	704	939	759	1738	857	562	1046	783	1071
ENSG00000270149.5	2	3	5	7	7	2	4	3	1	2	8	3	1	4	3	3	3	7	5	8	4	3	2	0	4	4	2	6	3	3	2	3	10	4	1	1	5	2	5	3	1	1	5	5	3	2	2	2	3
ENSG00000215845.10	213	286	244	247	337	142	131	148	147	230	208	212	277	316	247	188	181	246	121	225	218	165	177	126	157	280	209	191	144	148	249	145	257	172	245	113	150	225	207	282	140	210	196	304	233	283	232	141	138
ENSG00000158773.14	1136	1363	1155	1214	2146	869	960	1460	1012	1406	1101	1120	1442	1156	949	862	1006	1331	947	1204	876	1131	908	1071	1085	1050	1156	1109	961	771	1077	1032	1158	948	1037	1041	1050	1109	1233	1543	697	1238	1076	1958	1311	808	1229	717	1400
ENSG00000186517.13	8068	11684	8868	10574	17697	6790	7414	9472	8085	12306	10194	8953	12597	10865	9388	7618	8925	11125	8457	10012	7355	9884	9000	9105	9337	11033	13024	13093	6482	5692	10062	8629	10373	8974	10466	9007	8090	9455	10748	13426	6126	10546	10160	16215	12338	8932	9579	5985	9546
ENSG00000143217.8	1	0	0	1	1	2	1	1	0	0	1	1	0	2	0	0	1	1	0	0	1	0	0	1	1	0	2	2	1	0	0	0	4	2	1	1	1	0	2	2	1	1	0	5	2	1	2	1	1
ENSG00000162755.13	2	3	1	4	5	0	0	5	2	3	4	1	4	8	5	1	3	2	1	3	1	0	4	1	3	2	4	2	1	3	1	3	4	3	5	1	2	3	3	0	3	6	3	9	2	4	4	1	0
ENSG00000143256.4	168	288	148	259	299	210	137	249	158	251	212	177	309	234	164	204	148	250	129	222	153	154	194	141	159	225	298	308	88	105	251	195	221	237	256	215	150	223	246	337	139	170	257	297	262	227	203	101	185
ENSG00000158793.13	273	401	377	304	542	238	241	375	248	341	301	285	409	346	302	231	269	350	255	325	242	289	259	300	282	350	314	337	224	177	329	300	332	287	355	274	309	246	355	401	196	336	314	552	377	252	346	223	330
ENSG00000158796.16	303	423	335	316	602	242	254	376	278	383	342	332	356	434	302	254	300	384	260	368	245	317	303	340	318	349	370	395	263	223	330	325	369	311	373	308	278	306	349	411	232	342	358	578	401	254	342	223	322
ENSG00000143222.11	481	766	450	697	761	457	341	673	403	757	575	461	894	669	518	524	477	679	425	575	507	425	460	403	410	638	697	750	317	290	716	592	651	639	691	527	348	666	670	787	416	533	729	742	765	716	510	294	399
ENSG00000143258.15	397	605	440	556	788	310	369	433	294	595	448	352	612	561	418	419	435	516	284	562	356	346	423	337	357	547	633	604	313	303	561	456	536	454	581	360	361	525	487	661	344	497	639	664	559	519	469	263	332
ENSG00000143224.17	134	237	252	171	420	142	180	169	120	224	172	128	219	243	176	177	169	195	142	243	168	173	155	127	166	222	170	182	140	145	168	149	258	193	203	166	160	171	227	232	128	152	231	302	198	181	246	133	107
ENSG00000158850.14	567	733	996	711	1098	585	467	926	512	842	644	504	876	769	589	629	572	712	497	810	546	525	709	464	519	698	853	931	558	465	666	622	772	809	761	648	496	763	767	917	592	667	862	1023	823	800	647	552	530
ENSG00000158859.9	17	20	11	29	43	17	22	19	7	22	27	16	32	37	12	25	19	24	12	33	10	13	36	12	17	37	29	20	16	24	28	15	32	23	39	18	21	34	24	27	20	24	23	27	22	20	30	14	14
ENSG00000158864.12	832	1325	805	1063	1576	781	634	1074	741	1201	958	840	1121	1081	865	793	826	1202	724	990	780	847	922	741	830	1044	1137	1130	679	539	972	949	1020	1050	986	910	838	1011	1079	1381	638	998	1120	1409	1263	940	951	550	799
ENSG00000158869.10	2564	3563	2134	3293	4417	3073	2548	3883	3154	2738	2207	2574	2276	1913	2465	1849	2081	3080	3199	1623	1552	3128	1927	3455	3280	1717	2011	2571	1952	1093	2031	2744	1603	1758	1812	2688	1951	1660	3053	4429	1819	2662	1695	3515	3419	1323	2369	1605	3978
ENSG00000158874.11	5	1	6	2	11	1	3	6	1	3	4	2	2	4	0	1	2	2	5	1	0	3	1	2	0	2	3	1	8	3	3	1	7	2	2	2	4	2	3	7	2	8	1	7	3	0	6	1	7
ENSG00000158882.14	60	114	74	119	176	72	53	121	61	119	94	65	132	111	86	98	72	116	69	106	68	68	72	105	58	114	122	147	55	55	107	104	144	124	95	112	53	106	115	122	71	89	116	125	114	119	74	66	77
ENSG00000143257.11	7	2	5	7	14	3	3	10	7	8	3	2	5	7	5	3	4	4	3	7	6	6	5	8	7	9	7	8	5	7	3	6	9	7	6	5	3	6	5	5	2	4	2	13	10	3	7	4	6
ENSG00000248485.1	4	8	10	11	21	5	3	12	9	7	18	6	9	12	10	6	12	16	4	11	3	12	12	10	6	8	7	3	18	8	5	4	8	7	5	5	4	5	6	10	6	10	9	26	15	5	21	1	8
ENSG00000158887.15	71	71	96	57	143	39	57	60	58	58	75	53	78	54	54	49	71	66	55	64	57	81	54	77	86	61	44	38	52	51	67	51	89	48	37	43	62	48	65	69	39	84	80	140	74	29	100	36	77
ENSG00000143252.14	487	833	433	676	1136	443	444	738	474	754	631	436	841	752	603	573	597	752	399	660	443	526	577	512	512	650	921	760	453	370	735	621	738	751	727	660	389	736	748	936	433	777	787	1007	889	600	631	350	577
ENSG00000188931.3	0	0	0	0	0	0	0	0	0	0	0	0	0	0	0	0	0	0	0	0	0	0	0	0	0	0	0	0	0	0	0	0	0	0	0	0	0	0	0	0	0	0	0	0	0	0	0	0	0
ENSG00000143226.13	5483	6280	6123	6047	10408	2745	4594	4836	5966	4957	6411	6058	3670	4418	5252	3412	7127	5819	6812	5336	4438	7724	3334	11258	6503	5941	4037	5830	6144	4100	4000	3797	5996	3570	4924	3771	5317	3681	5107	7442	3363	7971	4194	11667	5188	2085	5632	4597	9118
ENSG00000173110.7	1440	1451	2059	1137	2766	872	1127	1148	1276	1087	1450	1538	609	1083	911	765	1595	1347	1612	1341	1167	2043	838	2101	1657	1414	966	1293	1792	944	818	858	1365	685	1024	739	1570	731	1047	1615	693	1413	1017	3429	1648	403	1749	1077	2330
ENSG00000203747.10	4135	3893	4518	4500	9268	4950	2933	8927	7244	3682	4901	3896	3262	3481	3763	3108	4094	5629	7937	4236	4041	5598	3806	5457	4385	5069	7336	9168	3400	2588	3789	4270	3079	3415	4308	5241	3339	2445	5581	4744	2484	5193	2672	6073	7352	2989	3890	3199	6828
ENSG00000162747.9	19827	18242	22986	12299	26631	9509	16321	24365	36042	9189	24769	27000	19806	14685	23537	12145	25906	20041	44385	26294	14639	26176	11229	37324	28379	22996	13629	25348	26900	12277	12833	12008	16761	8527	18540	10270	21509	13596	26697	21996	11837	30580	14028	35570	21919	4992	19588	22200	38269
ENSG00000072694.20	369	373	295	267	399	155	139	295	169	226	340	197	194	263	380	206	382	223	221	219	231	226	152	713	177	396	208	384	687	214	182	307	202	159	365	292	228	244	277	432	133	372	221	412	406	209	295	408	192
ENSG00000132185.16	434	411	484	544	369	241	177	179	197	337	429	235	456	630	329	398	596	336	202	391	292	193	356	216	154	542	483	426	306	247	352	201	460	440	611	142	255	675	203	486	343	337	457	570	533	692	470	228	154
ENSG00000162746.14	27	28	41	28	50	20	10	15	40	50	33	16	36	31	26	28	41	37	19	23	27	20	26	24	11	39	52	53	16	8	31	29	23	19	39	28	12	20	36	27	24	28	26	35	53	38	36	8	14
ENSG00000081721.11	116	201	118	167	258	118	97	159	134	213	164	128	226	200	149	142	116	186	104	176	139	97	164	126	101	223	181	193	107	111	206	150	205	178	225	131	119	217	184	231	92	206	200	210	228	222	144	73	121
ENSG00000118217.5	1001	1413	881	1735	2124	696	875	1352	1009	1451	1356	962	1524	1224	1340	978	1371	1455	901	1301	873	1007	865	1834	998	1433	1719	1642	1009	713	1430	1039	1207	1216	1630	1212	755	1467	1252	1599	814	1644	1283	2022	1629	1250	917	904	1590
ENSG00000162745.10	6	15	8	16	27	20	6	46	14	15	8	6	29	19	10	7	11	11	18	11	8	22	12	18	20	9	12	25	6	10	14	23	11	13	10	27	11	16	18	27	10	19	1	21	33	4	14	16	12
ENSG00000198929.12	1	1	3	2	6	0	2	0	1	1	3	0	2	2	3	2	1	2	3	1	1	5	4	6	4	0	2	1	1	0	1	2	1	0	2	4	1	4	3	2	0	0	1	3	5	2	0	1	2
ENSG00000254706.2	0	0	0	0	0	0	0	0	0	0	0	0	0	0	0	0	0	0	0	0	0	0	0	0	0	0	0	0	0	0	0	0	0	0	0	0	0	0	0	0	0	0	0	0	0	0	0	0	0
ENSG00000239887.4	1	0	4	4	15	1	5	4	2	2	7	2	4	0	4	6	3	5	11	2	3	10	1	5	7	4	2	1	2	5	1	0	2	4	6	4	1	2	6	2	1	2	8	16	7	4	1	3	6
ENSG00000171722.12	0	0	1	0	1	0	0	0	0	0	0	0	0	0	0	0	0	0	0	0	0	0	0	0	0	0	1	0	1	0	0	0	1	0	0	0	0	0	0	0	2	0	0	0	0	0	0	0	0
ENSG00000198574.5	414	195	439	325	884	237	156	121	490	218	489	73	696	243	204	169	277	692	374	357	353	289	338	143	220	162	871	530	215	109	286	446	254	297	158	733	111	282	169	290	261	317	155	400	781	467	239	176	304
ENSG00000152332.15	2193	3280	1748	3649	4417	1259	1731	2968	1963	3914	3038	1492	4459	3103	2538	2943	2745	3926	1543	2707	1535	1652	2433	2144	1738	4283	5259	4202	1601	1414	3581	2353	3206	3508	4705	3115	1525	3833	2212	3212	2237	4021	3416	3881	4687	2551	2100	1527	2393
ENSG00000117143.13	150	268	163	324	366	164	152	217	156	443	231	154	356	248	186	227	225	264	163	213	131	160	211	147	155	290	376	425	118	100	259	231	278	249	347	228	164	246	294	301	128	241	354	320	284	342	190	144	133
ENSG00000162733.16	6	5	4	4	17	1	5	7	4	20	6	4	7	3	5	4	6	8	3	6	5	3	9	3	5	6	14	12	5	2	2	4	13	12	11	5	5	10	11	4	5	8	15	5	13	12	5	5	2
ENSG00000132196.13	96	138	99	115	211	75	72	123	78	133	111	73	162	149	111	127	88	156	66	124	88	87	89	105	79	147	109	154	87	84	96	92	137	104	148	108	89	114	135	143	62	131	146	151	158	94	109	84	68
ENSG00000185860.13	0	0	0	0	1	0	0	0	0	0	0	0	0	0	0	0	0	0	0	0	0	0	0	0	0	0	0	0	0	0	0	0	0	0	1	0	0	1	0	0	0	0	0	0	0	0	0	0	0
ENSG00000117152.13	0	0	0	0	0	0	0	0	0	0	0	0	0	0	0	0	0	0	0	1	0	0	0	0	0	0	0	0	0	0	0	0	0	0	0	0	0	0	0	1	0	0	0	0	0	1	0	0	0
ENSG00000143248.12	6	7	1	5	9	2	4	6	3	4	9	4	10	13	12	5	14	11	0	11	7	9	7	2	3	19	4	6	6	7	11	8	17	8	10	8	5	13	7	6	5	15	13	5	16	10	3	3	3
ENSG00000143228.12	23	37	19	26	36	13	18	35	21	28	15	10	34	20	17	12	11	24	28	21	12	16	14	9	15	23	25	34	11	12	26	18	27	21	23	13	19	22	24	24	11	22	29	50	31	22	15	13	8
ENSG00000185630.18	132	109	198	105	259	115	179	298	134	125	167	118	81	114	203	82	113	132	155	87	136	130	177	112	140	112	103	121	175	121	142	110	140	165	160	162	56	85	193	104	122	147	134	204	127	69	121	257	133
ENSG00000162761.14	0	0	0	0	0	0	0	0	0	0	0	0	0	0	0	0	0	0	0	0	0	0	0	0	0	0	0	0	0	0	0	0	0	0	0	0	0	0	0	0	0	0	0	0	0	0	0	0	0
ENSG00000143171.12	0	0	0	0	0	0	0	0	0	0	0	0	0	0	0	0	0	0	0	0	0	0	0	0	0	0	0	0	0	0	0	0	0	0	0	0	0	0	0	0	0	0	0	0	0	0	0	0	0
ENSG00000162763.3	0	0	0	0	0	0	0	0	0	0	0	0	0	0	0	0	0	0	0	0	0	0	0	0	0	0	0	0	0	0	0	0	0	0	0	0	0	0	0	0	0	0	0	0	0	0	0	0	0
ENSG00000143198.12	284	406	152	229	479	257	190	236	135	377	322	302	379	425	208	247	261	340	157	223	152	286	238	191	216	360	345	350	147	159	349	263	253	253	345	227	237	264	320	405	184	315	286	340	412	209	264	145	228
ENSG00000143149.12	675	1077	586	929	1289	586	535	778	658	1059	993	708	1288	1009	827	655	893	1033	600	859	655	683	813	651	642	1144	1148	1064	487	418	1001	866	899	799	1168	791	608	1002	900	1129	632	918	1088	1273	1174	862	782	475	720
ENSG00000143183.16	605	1025	549	909	1187	573	486	850	565	1054	807	650	1137	807	717	751	629	994	538	701	547	629	678	607	553	859	1096	1027	456	402	945	740	787	907	924	744	541	856	851	1108	554	802	948	1065	1096	752	687	407	753
ENSG00000143179.14	107	159	68	146	206	103	77	112	116	153	125	89	181	113	102	112	96	164	96	137	71	96	130	76	75	150	188	227	72	63	132	120	86	95	161	167	71	150	141	155	84	110	178	197	213	105	132	71	82
ENSG00000188859.6	3	1	0	3	2	1	2	1	1	1	3	0	8	3	3	0	2	3	1	0	1	0	2	2	0	8	1	3	2	0	2	3	2	5	6	0	1	2	1	7	2	0	3	4	0	5	3	1	0
ENSG00000143157.11	713	1346	695	1205	1563	614	677	1064	641	1218	977	621	1452	1178	1010	963	945	1216	638	1089	638	624	865	716	738	1331	1621	1454	631	517	1354	906	1117	1144	1464	1018	649	1395	1064	1485	675	1155	1146	1431	1489	1113	809	619	770
ENSG00000152382.5	166	224	120	211	261	109	125	169	123	221	146	123	216	218	158	154	152	218	95	169	130	107	144	112	93	259	232	249	103	87	213	168	223	217	241	134	146	217	157	248	145	183	213	203	245	164	141	81	110
ENSG00000143195.12	5	7	7	11	10	3	3	13	3	7	5	7	6	9	14	6	6	15	6	7	4	1	11	1	1	4	2	11	5	2	5	6	7	5	5	9	0	4	16	12	9	10	7	5	9	18	7	5	8
ENSG00000143194.12	1	1	3	0	1	0	0	2	1	1	0	1	0	0	1	1	1	47	2	0	1	0	1	0	0	0	3	1	1	1	1	0	1	2	0	4	0	3	4	0	0	0	0	0	1	0	2	2	13
ENSG00000143167.11	149	303	100	241	216	139	85	149	71	189	217	126	344	388	381	144	196	314	68	172	273	78	250	87	110	191	283	187	78	113	419	124	250	286	325	122	120	340	194	290	98	267	215	195	249	358	172	125	111
ENSG00000198842.9	0	0	0	0	1	0	0	0	0	0	0	0	0	0	0	0	0	0	0	0	0	0	0	0	0	0	0	0	1	1	0	0	0	0	0	0	0	1	0	1	0	0	0	0	0	0	0	0	0
ENSG00000143190.21	607	924	658	876	1388	422	617	689	597	1005	766	673	970	961	772	723	783	1048	518	821	639	658	734	653	655	972	1115	984	578	524	871	598	1031	807	990	704	651	967	752	963	505	1099	946	1188	989	682	730	497	730
ENSG00000198821.10	2062	3168	2050	3103	4343	1615	1476	1623	1735	3275	3008	1427	4986	3434	2434	2447	2343	3315	1573	2909	2415	1760	2796	1269	1556	3363	5570	4619	1480	1271	3441	2630	3595	3426	3487	3060	1519	3217	2310	3493	1878	2429	3398	3163	4412	3955	2016	1437	1471
ENSG00000143162.7	1114	1321	1167	1300	1671	868	884	3493	1120	1044	1186	1047	959	782	915	713	834	1384	1004	740	735	927	843	1268	1006	835	1038	1193	863	808	1172	1557	955	996	1058	1720	848	1120	1949	1648	825	1221	937	2057	1745	631	893	868	1613
ENSG00000198771.10	3201	5401	2971	4024	6617	2557	3110	5349	3116	5054	4577	3628	4876	4055	4615	3163	3588	5798	2982	3619	3005	3239	3438	3069	3713	4729	5090	5079	2411	2099	4805	3777	3854	3912	5885	3934	2868	5066	5662	5961	2643	5034	5103	6373	5425	4033	3600	2275	4369
ENSG00000197965.11	978	760	1325	655	1898	604	1290	570	1484	936	944	1273	1047	647	1365	934	773	1529	1846	865	702	1239	591	1127	1628	887	691	893	702	796	661	942	1084	933	757	1017	1067	808	920	861	585	806	914	1521	658	373	1004	728	1371
ENSG00000143199.17	1	1	9	5	10	1	3	3	3	0	3	1	4	2	2	5	0	2	9	4	4	1	1	6	5	5	3	0	5	1	3	3	3	2	0	2	4	0	4	1	2	3	5	12	3	1	7	0	3
ENSG00000143158.10	181	250	176	198	306	145	161	206	161	226	156	198	292	220	192	168	172	228	173	196	151	177	161	170	170	230	204	208	134	79	186	168	230	213	228	195	130	217	170	253	158	179	215	246	229	149	183	118	151
ENSG00000143164.15	629	677	681	651	1113	592	780	886	735	670	677	659	672	716	752	640	539	693	716	650	512	529	748	643	784	657	684	762	525	590	662	588	729	732	770	720	495	744	866	684	696	656	623	1145	742	654	722	710	682
ENSG00000143147.14	4	12	5	6	13	2	1	13	5	6	6	1	17	6	10	14	3	3	7	15	7	5	1	3	7	11	9	8	4	3	9	6	7	9	5	4	3	4	8	4	8	3	4	9	14	2	5	7	4
ENSG00000143155.12	483	577	354	555	741	253	290	526	374	682	458	356	761	537	473	434	460	621	328	458	339	352	407	428	358	640	661	608	326	251	516	444	544	472	620	431	345	533	430	639	371	520	509	714	650	419	477	277	423
ENSG00000213064.9	1164	1905	1219	1895	2817	1226	1133	2068	1172	2340	1351	1205	1909	1760	1343	1263	1281	1958	1086	1480	979	1155	1339	1179	1142	1781	1908	1983	1033	973	1742	1407	1528	1568	1869	1680	1206	1511	1552	2146	1032	1840	1573	2207	2087	1250	1379	875	1472
ENSG00000143178.12	59	50	59	57	124	37	52	61	36	71	62	43	89	44	56	44	48	78	33	50	53	67	64	41	51	72	54	80	33	37	48	39	67	70	67	52	55	49	60	79	39	55	79	81	81	45	63	29	48
ENSG00000143185.3	64	40	68	90	83	6	30	31	30	86	117	29	96	26	98	102	86	122	20	91	46	31	52	19	46	111	162	29	20	20	58	51	52	68	86	57	26	56	52	79	37	51	88	72	236	104	39	24	40
ENSG00000143184.4	16	24	12	33	28	41	8	15	38	54	33	24	79	35	24	31	15	22	40	25	17	18	23	7	5	18	19	170	27	16	13	26	13	12	18	43	18	23	20	16	13	46	38	31	35	43	19	20	36
ENSG00000143196.4	0	0	0	0	0	0	0	0	0	0	0	0	0	0	0	0	0	0	0	0	0	0	0	0	0	0	0	0	0	0	0	0	0	0	0	0	0	0	0	0	0	0	0	0	0	0	0	0	0
ENSG00000143153.12	52	80	44	44	59	33	26	78	32	52	31	32	82	43	50	83	46	44	34	60	26	24	47	30	29	55	74	50	25	22	48	67	48	52	53	54	45	44	34	115	43	78	45	88	53	23	52	19	25
ENSG00000143156.13	33	73	43	54	48	32	18	41	25	38	29	34	65	47	45	41	44	59	32	46	27	39	61	29	16	63	64	76	19	25	54	33	57	45	65	41	34	45	38	55	38	47	62	55	67	42	40	16	21
ENSG00000117475.13	205	332	222	264	408	125	195	246	226	331	253	176	338	261	272	223	268	295	196	273	162	190	182	214	201	321	356	286	170	130	249	222	275	246	321	250	208	235	265	311	158	283	258	324	383	196	251	128	276
ENSG00000117477.12	4	9	8	2	7	1	5	4	7	6	0	6	6	1	4	2	3	7	5	9	1	4	0	3	11	7	3	4	6	7	3	1	2	3	3	2	5	3	4	10	1	1	8	12	6	0	4	0	0
ENSG00000117479.12	66	90	49	59	131	38	61	74	46	75	80	69	82	82	51	81	64	107	41	72	49	46	69	58	49	105	91	89	40	38	90	54	61	82	93	56	68	98	68	85	50	77	93	103	81	59	79	33	58
ENSG00000198734.10	896	1408	1131	1838	2598	485	1062	848	2021	1321	1424	1238	1239	965	1241	607	1456	1801	2043	872	655	1828	981	2886	1411	912	1322	1013	1380	810	1150	1009	876	675	1132	1284	989	671	1416	1757	492	2010	811	2441	1113	1105	1105	944	1972
ENSG00000174175.16	116	215	192	141	320	127	289	315	167	117	122	143	146	177	233	94	89	206	175	127	153	188	186	114	279	156	201	242	181	89	283	82	246	227	188	116	78	118	333	229	164	244	108	274	188	38	159	228	166
ENSG00000000460.16	42	47	28	44	94	26	69	70	39	72	37	33	75	64	53	32	32	65	39	64	27	31	59	25	42	54	45	69	26	25	49	21	48	57	62	35	33	52	71	41	32	76	51	84	63	44	58	27	39
ENSG00000188404.8	17446	24874	16530	24669	27082	12490	14150	16659	20841	13773	19683	26620	28512	23429	22086	14624	19937	23970	22719	19718	15122	21388	14517	28668	22189	25176	19635	22144	19588	10398	20182	16019	20117	15520	24682	13906	20157	22450	18104	27798	10727	22365	17095	32818	21931	18596	16261	14449	33410
ENSG00000007908.15	0	0	0	1	2	3	0	0	0	1	0	0	3	1	0	0	2	2	0	1	0	0	0	0	0	2	3	1	0	1	0	0	0	1	1	0	0	1	1	1	0	0	0	0	2	0	1	0	1
ENSG00000171806.11	110	189	94	159	173	67	77	135	88	186	117	85	142	134	134	129	120	168	81	123	87	81	136	74	95	165	156	180	74	83	154	122	164	162	153	101	89	162	123	162	99	144	170	127	193	129	123	66	68
ENSG00000000457.13	194	331	232	282	360	137	182	262	175	314	275	162	334	299	252	262	290	317	157	264	191	190	229	214	222	342	350	299	192	161	290	233	342	285	397	222	156	365	232	311	179	331	315	375	361	300	241	134	235
ENSG00000075945.12	214	334	208	317	460	156	183	239	175	337	268	163	406	341	269	256	221	321	172	279	250	173	229	154	215	293	466	454	148	127	394	252	328	315	389	280	188	323	274	393	237	304	313	347	449	280	203	114	159
ENSG00000203740.3	0	0	0	0	0	0	0	0	0	0	0	0	0	0	0	0	0	0	0	0	0	0	0	0	0	0	0	0	1	0	0	0	0	0	0	0	0	0	0	0	0	0	0	0	0	0	0	0	0
ENSG00000120370.12	99	109	41	102	176	57	53	130	53	113	106	84	147	104	93	73	90	143	48	115	86	65	121	60	70	136	123	105	86	66	123	84	133	115	153	77	77	119	84	130	74	111	110	148	138	80	129	64	70
ENSG00000116132.11	0	0	0	0	0	0	0	0	0	1	0	0	0	0	0	0	0	0	0	0	0	0	0	0	0	0	0	0	0	1	0	0	0	0	0	0	0	0	0	0	0	0	0	0	0	0	0	0	0
ENSG00000117501.14	0	1	3	0	0	0	1	0	0	0	0	2	0	0	0	0	0	0	0	0	0	0	0	0	0	0	0	0	0	0	0	0	1	0	0	0	0	0	1	0	0	0	0	0	1	0	0	0	2
ENSG00000007933.12	0	0	0	0	0	0	0	0	0	0	0	0	0	0	0	0	0	0	0	0	0	0	0	0	0	0	0	0	0	1	0	0	0	0	0	0	0	0	0	0	0	0	0	0	0	0	1	0	0
ENSG00000094963.13	0	0	0	0	2	0	1	0	0	3	0	0	0	0	1	2	0	0	0	1	0	0	2	0	1	0	0	0	0	0	0	0	2	0	0	0	2	0	0	0	0	0	0	1	0	0	1	1	0
ENSG00000010932.16	4	3	1	4	2	1	3	2	1	4	0	3	3	2	0	1	3	4	2	3	0	3	0	0	1	5	2	0	2	4	3	3	1	0	2	2	2	6	1	3	0	1	3	2	6	1	3	1	1
ENSG00000076258.9	41	49	27	40	64	23	23	37	22	34	34	23	47	45	31	28	43	56	15	34	42	22	45	26	26	55	62	41	30	29	60	43	46	45	50	36	26	35	29	48	25	44	42	59	63	36	42	16	32
ENSG00000117523.15	4944	7198	5440	7166	10429	3333	4480	5905	4326	7529	6425	4714	8078	7407	6960	5888	6420	7471	4273	6762	4209	4272	5381	4757	5021	8664	9461	7262	4498	3598	6912	4720	7473	6858	9265	5190	4532	8085	6209	7829	4496	8179	7011	8977	8918	6881	5657	3818	4978
ENSG00000283683.1	1	4	1	0	3	3	1	1	0	0	0	0	0	0	0	2	1	0	0	1	0	0	0	0	0	1	0	0	0	0	0	0	3	0	1	1	0	1	0	0	0	1	0	0	0	0	0	0	0
ENSG00000034971.16	0	0	0	0	0	0	0	0	0	0	0	0	0	0	0	0	0	0	0	0	0	0	0	0	0	1	0	0	0	0	0	0	0	0	0	0	0	0	0	0	0	0	0	0	0	0	0	0	0
ENSG00000117533.14	341	501	284	416	576	209	278	407	238	471	419	251	540	415	312	368	348	517	204	387	234	225	327	343	234	545	555	494	327	263	423	293	500	402	432	368	277	450	342	476	283	489	450	513	548	266	370	227	269
ENSG00000010165.19	320	572	289	589	752	332	275	478	314	554	393	315	686	522	449	392	437	537	275	406	356	304	447	260	308	565	645	693	251	220	602	424	478	531	528	428	290	488	519	613	294	543	583	588	683	528	348	209	354
ENSG00000197959.13	95	125	120	105	150	60	116	201	88	89	75	75	96	90	146	97	63	157	88	74	77	92	88	68	125	111	189	126	99	69	186	77	143	124	134	107	58	76	214	133	87	146	76	203	100	10	107	119	85
ENSG00000135845.9	826	665	551	579	1164	422	432	318	212	442	617	452	458	440	479	301	581	457	190	426	296	618	552	997	389	683	468	541	290	516	401	313	575	536	755	281	294	528	322	708	432	472	403	597	696	663	506	256	515
ENSG00000180999.10	6	6	2	4	10	2	9	0	0	2	5	1	0	1	3	0	4	0	0	5	1	5	9	13	8	9	0	4	1	4	1	1	1	0	6	0	0	1	0	7	5	3	1	3	2	5	12	1	7
ENSG00000094975.13	480	673	526	645	963	259	399	575	443	665	560	373	759	559	526	512	612	708	404	565	357	396	452	464	365	811	775	700	374	354	688	420	708	606	793	545	390	710	560	668	445	731	604	748	777	470	485	345	461
ENSG00000117560.7	147	111	132	197	248	84	70	75	150	326	189	57	305	134	91	97	149	219	119	157	95	81	164	77	93	133	392	367	90	37	93	158	131	155	110	209	69	94	110	143	102	98	154	149	384	183	101	58	98
ENSG00000120337.8	0	0	3	3	3	0	0	1	0	0	0	1	0	1	0	2	0	0	0	0	0	1	1	0	0	0	0	0	1	0	0	5	0	0	1	0	0	0	2	0	0	0	0	0	0	0	0	0	0
ENSG00000117586.10	119	143	134	114	215	64	110	130	112	150	117	90	114	71	142	128	72	126	97	102	74	115	117	80	80	113	173	196	113	78	194	100	117	121	179	112	58	98	245	146	96	201	105	280	133	37	100	125	124
ENSG00000117592.8	2281	2369	1358	2237	2684	4547	2465	2405	2721	3069	1997	3349	1795	2172	2106	2473	1635	1932	2552	2609	2615	1467	2558	2668	2597	2273	1893	2418	2308	3330	2052	3018	2220	2200	2616	3318	2082	1893	2500	2681	1911	1951	2058	3768	1898	2403	2618	2710	2670
ENSG00000162753.11	0	1	0	1	1	0	1	0	0	1	0	1	3	0	0	0	1	0	1	0	0	0	2	0	0	1	0	1	0	0	0	0	0	0	1	0	0	0	0	1	1	0	1	0	3	0	0	0	0
ENSG00000183831.6	0	1	0	1	0	0	0	1	0	0	0	0	1	1	0	0	0	0	0	0	0	0	0	0	0	0	0	1	0	1	0	0	2	0	0	0	0	0	0	0	0	0	0	0	1	0	0	0	0
ENSG00000232113.2	0	0	0	0	0	0	0	0	0	0	0	0	0	0	0	0	0	0	0	0	0	0	0	0	0	0	0	0	0	0	0	0	0	0	0	0	0	0	0	0	0	0	0	0	0	0	0	0	0
ENSG00000076321.10	174	265	153	269	345	126	132	245	147	287	230	159	345	251	199	224	230	295	121	251	139	151	200	156	179	317	361	274	144	124	306	189	248	268	333	208	140	281	207	304	177	296	264	286	343	276	226	109	156
ENSG00000120334.15	37	65	28	70	77	35	43	57	42	75	52	36	103	76	46	61	54	69	34	47	56	25	43	57	29	62	120	91	26	24	68	51	72	71	84	65	27	71	55	77	43	72	79	86	73	71	42	26	32
ENSG00000117593.9	184	247	139	257	326	116	123	233	138	263	181	111	306	253	215	204	210	268	150	213	128	123	179	153	135	261	347	298	139	128	249	182	253	235	288	216	119	268	216	256	160	262	265	357	306	238	181	96	165
ENSG00000185278.15	591	835	752	667	1704	275	620	576	552	911	856	543	730	653	686	789	665	899	516	772	480	610	581	671	578	908	911	833	715	556	682	433	852	683	872	684	567	741	603	699	505	1020	815	1211	884	477	770	543	685
ENSG00000117601.13	2	1	3	10	7	11	3	3	2	2	3	1	1	7	3	0	2	1	2	8	3	2	5	1	4	1	3	3	1	2	4	0	2	4	1	1	4	0	1	2	0	0	1	5	1	1	2	0	1
ENSG00000135870.11	1324	1678	1568	1463	3054	646	1349	1280	1077	1592	1577	1252	1725	1351	1332	1288	1600	1725	1298	1620	978	1477	1045	1625	1289	1933	1817	1593	1365	868	1530	1087	1499	1276	1854	1227	1336	1532	1208	1672	1048	1935	1436	2494	1650	844	1412	995	1437
ENSG00000152061.23	1447	2178	1866	1689	3681	797	1745	1500	1415	2113	1410	1403	1930	1779	1528	1647	1288	2334	1566	1889	1071	1831	1395	1086	1714	1890	1746	1889	1332	888	1448	1469	1347	1252	1874	1562	1459	1461	1694	2239	1305	1581	1576	2184	1849	1197	1816	1103	1527
ENSG00000203737.3	0	0	1	2	1	0	2	0	0	0	0	2	1	0	3	1	1	0	1	2	0	0	0	1	0	1	1	1	1	1	1	0	2	2	1	3	0	1	0	0	0	0	2	1	1	0	1	0	0
ENSG00000116161.17	473	733	491	698	814	347	332	628	385	672	538	383	1097	612	540	611	518	626	376	532	403	356	428	419	363	760	832	943	340	279	767	522	600	666	722	501	385	630	646	841	441	655	630	846	699	599	521	235	401
ENSG00000120333.4	206	321	204	294	377	153	144	266	170	279	207	172	402	366	251	270	202	330	158	252	191	136	226	157	159	354	357	305	155	167	326	259	279	280	334	230	175	313	243	346	169	273	330	372	356	258	266	127	187
ENSG00000120332.15	0	0	0	0	0	0	0	0	0	0	1	0	0	0	0	1	0	0	0	0	1	0	1	0	1	0	0	1	0	0	0	0	1	0	0	0	0	2	1	0	0	0	0	0	1	0	0	0	0
ENSG00000235750.9	2360	3178	2437	3361	3594	1531	1838	2565	2580	3248	2656	1994	3343	3053	2871	2220	3214	2951	2705	2682	1731	2093	1976	3679	2389	3439	3096	3504	2626	1448	2453	2003	2685	2319	3634	1984	1993	2844	2437	3645	1893	3361	2795	4391	3465	2710	2283	2094	3442
ENSG00000116147.16	2	3	16	15	6	5	3	7	8	6	12	3	18	6	8	8	10	5	5	13	6	3	4	4	5	18	7	14	1	7	5	13	11	12	12	13	2	22	15	6	2	12	14	11	11	19	6	0	1
ENSG00000143207.19	1150	1324	1122	1243	1947	629	961	1018	1082	1305	1292	1198	1388	1033	1190	919	1187	1375	1248	1073	896	1372	853	1384	1326	1425	1189	1212	847	581	1119	995	1178	903	1274	937	1092	1134	1169	1601	744	1284	1142	2131	1187	844	1047	728	1485
ENSG00000116183.10	1	1	2	0	1	0	1	0	0	0	0	0	1	1	1	0	1	3	0	0	0	1	0	0	0	0	1	1	0	0	0	0	0	0	1	1	0	0	1	1	0	1	1	1	0	2	0	0	1
ENSG00000152092.15	0	0	0	0	0	0	0	0	0	0	0	0	0	0	0	0	0	0	0	0	0	0	0	0	0	0	0	0	0	0	0	0	0	0	0	0	0	0	0	0	0	0	0	0	0	0	0	0	0
ENSG00000198797.6	0	0	0	0	0	0	0	0	0	0	0	0	0	0	0	0	0	0	0	0	0	0	0	0	0	0	0	0	0	0	0	0	0	0	0	0	0	0	0	0	0	0	0	0	0	0	0	0	0
ENSG00000120341.18	0	1	0	0	0	0	0	0	0	0	1	0	0	0	0	0	0	0	0	0	0	0	0	0	1	0	0	0	0	3	0	0	0	0	0	0	0	0	0	0	0	0	0	2	1	0	0	0	0
ENSG00000075391.16	10	30	17	31	47	6	16	20	11	14	21	20	12	15	11	12	15	24	6	15	5	19	13	15	10	18	19	18	19	19	19	20	16	24	12	25	19	18	19	30	18	13	16	38	27	11	11	12	13
ENSG00000188585.7	0	0	0	0	0	0	0	0	0	0	0	0	0	0	0	0	0	0	0	0	0	0	0	0	0	0	0	0	0	0	0	0	0	0	0	0	0	0	0	0	0	0	0	0	0	0	0	0	0
ENSG00000240021.9	0	0	0	0	0	0	0	0	0	1	0	0	0	0	0	0	0	0	0	0	0	0	0	0	0	0	0	0	0	0	0	0	0	0	0	0	0	0	1	0	1	0	0	0	0	0	0	0	0
ENSG00000116191.17	926	1091	881	1259	1325	368	549	524	684	837	945	572	1120	1454	858	1200	1312	982	630	1004	543	524	711	666	515	1577	1290	1029	790	693	1056	465	1306	1066	1769	441	594	1784	597	954	830	1214	1178	1557	1186	1076	914	681	521
ENSG00000116194.12	3	0	4	2	8	0	5	1	1	4	5	0	5	5	2	2	7	7	3	2	0	2	1	1	3	4	1	0	3	1	2	2	5	2	5	1	1	5	2	0	3	3	3	1	4	0	3	4	1
ENSG00000116199.11	517	845	537	885	1074	479	495	1076	512	954	760	410	1072	841	664	661	678	894	487	735	467	463	749	451	540	991	1033	1119	425	379	828	725	926	898	984	820	381	959	847	1013	522	903	859	989	1173	680	650	437	633
ENSG00000186283.13	412	612	356	588	713	391	260	646	374	607	455	359	756	444	392	361	333	553	366	465	337	352	430	331	347	461	598	663	265	274	516	446	438	434	489	433	325	497	572	699	291	466	602	745	605	523	400	231	413
ENSG00000143322.19	286	449	261	460	648	193	228	339	242	490	493	247	624	513	425	416	423	484	243	429	287	223	394	318	274	554	641	547	250	242	501	355	480	540	605	386	251	580	368	516	285	572	454	607	620	482	327	230	318
ENSG00000057252.12	1046	1558	851	1420	1872	670	793	1392	1024	1208	1228	872	1570	1209	1157	1045	1256	1447	962	1162	699	857	1011	1103	893	1336	1619	1312	974	629	1263	1173	1138	1001	1384	1221	804	1218	1185	1728	744	1495	1202	1737	1701	954	1059	677	1181
ENSG00000162779.21	0	1	2	2	0	0	0	1	2	2	1	5	0	0	1	5	0	0	0	2	1	0	0	0	0	0	1	0	1	2	0	3	1	0	0	1	3	0	0	0	0	0	0	0	0	1	0	0	0
ENSG00000116218.12	0	0	0	0	0	0	0	0	0	0	0	0	0	0	0	0	0	0	0	0	0	0	0	0	0	0	0	0	0	0	0	0	0	0	0	0	0	0	0	0	0	0	0	0	0	0	0	0	0
ENSG00000162782.15	0	0	0	0	0	0	0	0	0	0	0	0	0	0	1	0	0	1	0	0	0	0	0	0	0	0	0	0	0	0	0	0	0	0	0	0	0	0	0	0	0	0	0	0	0	0	0	0	0
ENSG00000143340.6	0	0	0	0	0	0	0	0	0	0	0	0	0	0	0	0	0	0	0	0	0	0	0	0	0	0	1	0	0	0	0	0	0	0	0	0	0	0	0	0	0	0	0	0	0	0	0	0	0
ENSG00000169905.12	673	884	752	821	1495	469	626	784	579	866	855	674	960	911	725	645	774	897	596	779	503	733	664	762	708	923	1005	1409	519	451	814	669	876	794	866	647	670	806	858	1018	520	1008	790	1244	996	666	785	462	671
ENSG00000143337.18	1511	2058	1342	2017	2626	873	1273	1774	1545	2141	1766	1531	2274	1627	1699	1436	1648	2207	1465	1459	1144	1470	1477	1706	1597	2041	2376	2212	1236	958	1945	1461	1678	1686	2119	1706	1301	1974	1816	2197	1255	2242	1792	2520	2450	1379	1404	1020	2102
ENSG00000135837.15	1337	2013	1236	2035	2942	732	1276	1674	1377	2252	1885	1036	2625	1846	1980	1804	1980	2298	1358	1728	987	1119	1567	1517	1347	2563	3140	2512	1157	984	2237	1384	1977	1975	3016	1689	940	2496	1770	2199	1402	2592	2088	2493	2720	1917	1376	1132	1507
ENSG00000116260.16	873	1406	854	1253	2137	928	955	1265	1017	1213	1263	1111	1177	904	1103	683	810	1279	1069	886	966	1168	1050	1185	1207	979	1193	1423	804	637	1097	1109	1015	905	1011	1253	877	1058	1364	1647	706	1575	1068	1991	1470	813	1151	744	1148
ENSG00000121454.5	30	28	24	34	66	16	20	17	21	32	32	12	26	36	25	27	24	29	13	34	16	13	14	26	18	40	18	30	30	29	24	17	36	25	37	17	24	23	16	29	13	38	30	65	33	28	37	19	14
ENSG00000230124.6	216	353	202	316	432	195	146	245	159	265	254	168	361	355	221	199	238	318	130	262	196	187	241	173	132	255	361	344	161	178	304	208	344	294	319	223	165	281	252	333	155	271	289	394	354	302	298	132	166
ENSG00000143324.13	317	486	332	496	722	258	336	500	408	506	416	279	552	468	443	408	409	544	363	454	289	335	379	327	370	539	637	560	327	247	453	361	483	448	576	408	274	507	437	569	326	503	399	669	612	346	347	306	379
ENSG00000135835.11	29	28	28	24	59	8	9	24	16	29	21	11	25	26	15	20	24	24	21	26	30	26	23	17	21	30	32	17	29	15	16	10	27	18	20	17	26	34	16	31	24	34	30	33	39	20	23	14	24
ENSG00000135823.13	530	853	588	802	1284	472	525	856	597	797	702	526	1049	697	581	602	606	897	609	701	517	632	584	635	638	719	969	1008	470	436	878	647	790	705	781	675	497	736	806	944	522	881	704	1159	819	456	686	435	699
ENSG00000153029.14	673	1170	701	1027	1572	575	557	1465	739	1278	879	602	1247	994	952	720	763	1211	665	753	599	663	765	784	607	1053	1300	1306	636	531	999	779	861	890	1081	924	507	1202	1064	1269	645	1348	996	1385	1472	847	686	624	1005
ENSG00000162783.10	972	1307	816	1239	1784	926	754	1318	836	1361	926	788	1513	1043	850	825	887	1201	852	948	712	827	969	888	882	1011	1302	1562	574	560	1042	1106	841	906	972	1193	688	873	1165	1662	696	920	928	1757	1664	819	906	573	951
ENSG00000198216.10	42	64	55	43	77	34	42	102	74	47	64	47	41	33	100	24	45	67	58	57	27	57	25	206	43	60	53	54	103	40	49	26	24	21	61	34	48	38	45	57	33	156	45	116	43	20	56	89	173
ENSG00000179930.5	0	0	0	0	0	0	0	1	1	0	1	0	0	0	0	0	0	0	0	0	0	0	0	0	0	0	0	0	0	0	0	0	0	0	0	0	0	0	0	0	0	0	0	0	0	0	0	0	0
ENSG00000135821.17	6181	7898	7739	6803	11964	4873	6815	7872	7477	8058	8331	8195	6925	6743	8149	4898	7625	8152	8612	5692	6084	8572	5910	10521	8291	6667	6401	7110	6916	6171	7366	5834	5494	4167	6427	6563	5834	5350	8646	8895	4787	7447	5505	13765	6951	3472	7178	7479	9381
ENSG00000203730.2	3	3	9	6	6	1	2	2	1	0	3	8	3	0	4	2	3	2	2	0	3	2	2	2	0	4	0	0	7	0	1	0	3	3	3	0	5	0	1	0	5	1	3	7	2	0	4	7	3
ENSG00000121446.18	2	1	3	1	3	0	1	0	0	0	0	3	0	0	1	1	0	0	0	0	0	1	1	3	1	0	2	2	1	1	2	2	1	0	0	0	0	0	1	2	1	2	1	0	0	0	0	1	0
ENSG00000135828.11	657	1017	806	966	1420	372	601	849	705	912	928	721	874	782	741	637	843	866	731	715	555	755	566	981	728	901	804	796	696	463	757	585	787	699	923	729	690	747	812	1000	387	730	758	1205	1123	564	763	577	1152
ENSG00000143333.6	10	27	21	17	23	6	11	14	16	16	4	9	13	10	13	7	8	11	16	9	6	11	8	12	13	21	10	3	11	9	11	6	21	17	27	9	9	9	20	35	9	18	17	20	17	25	7	10	7
ENSG00000135824.12	0	0	0	0	0	0	0	0	0	0	0	0	0	0	0	0	0	0	0	0	0	0	0	0	0	0	0	0	0	0	0	0	0	0	0	0	0	0	0	0	0	0	0	0	0	0	0	0	0
ENSG00000135838.13	1367	1315	1940	1191	2695	802	1301	1274	1546	1293	1723	1793	880	973	1196	818	1502	1413	1447	1357	1078	1825	983	1887	1583	1031	1020	1174	1157	1041	1044	1330	1308	877	910	1256	1419	966	1408	1471	859	1417	1048	2946	1123	505	1735	894	1958
ENSG00000135829.16	2116	3399	1963	3409	4183	1612	1703	2633	1811	3431	2786	1704	4076	3426	2723	2758	2737	3348	1697	2982	2018	1787	2414	2105	1862	3836	4464	3836	1735	1386	3483	2431	3398	3352	3990	2481	1777	3413	2826	3684	2017	3293	3268	3781	3902	3015	2336	1393	2006
ENSG00000157060.15	0	0	0	0	0	0	0	0	0	1	0	0	0	0	0	0	0	0	0	0	0	0	0	0	0	0	0	0	0	0	0	0	0	0	0	0	0	0	0	0	0	0	0	0	0	0	0	0	0
ENSG00000135862.5	176	154	107	134	126	83	28	164	128	109	112	60	136	198	101	98	136	112	87	89	58	40	110	108	27	147	137	192	86	75	123	103	156	179	198	135	57	161	242	168	89	159	185	168	123	169	89	99	89
ENSG00000058085.14	0	0	0	0	0	0	0	0	0	0	0	0	0	0	0	0	0	0	0	0	0	0	1	0	0	0	0	0	0	0	0	0	0	0	0	0	0	0	0	0	0	1	0	0	0	0	0	0	0
ENSG00000157064.10	0	2	2	3	7	2	1	1	5	3	0	0	1	1	1	0	2	3	4	2	1	1	4	7	3	0	0	4	4	5	4	5	0	3	1	4	3	3	5	6	1	3	2	2	2	0	2	1	8
ENSG00000116698.21	1451	2234	1441	2116	2913	1136	1381	2089	1619	2191	2074	1407	2489	1995	1920	1661	1823	2210	1609	1891	1426	1414	1732	2004	1598	2335	2591	2216	1327	1142	2165	1615	1990	1980	2494	1714	1271	2253	1988	2519	1379	2346	2022	2999	2614	1822	1686	1226	1787
ENSG00000116701.14	10773	13490	11807	10836	21547	6539	9735	10398	12617	12143	12459	14749	11396	8616	10933	6861	11689	12494	14246	9745	8354	15648	8683	14929	13713	10486	9459	10089	9977	6717	9891	9553	9099	7229	9260	9454	11914	8057	12611	15552	7104	12248	8520	20737	11793	4298	11826	9485	15537
ENSG00000162704.15	5251	6151	4280	5580	8362	3542	4109	6045	5848	7848	5872	6019	7510	4773	6260	3982	5374	7796	6028	4462	3733	5298	4725	6791	4762	5871	6735	7126	3936	3354	6135	4865	5513	4997	5995	5095	4536	4696	6100	6791	4339	7091	5776	11088	6652	3348	5353	3486	7452
ENSG00000143344.15	41	114	37	66	148	54	28	103	66	116	79	58	160	82	89	61	82	91	36	71	38	68	78	67	44	118	143	91	37	49	127	63	114	119	124	99	49	112	81	115	62	126	84	116	210	64	75	40	88
ENSG00000173627.7	0	0	2	0	0	0	0	0	0	0	0	0	2	3	0	0	0	0	0	0	0	0	0	0	0	0	0	0	0	0	0	0	0	0	1	0	0	0	0	0	0	0	0	0	1	0	0	0	1
ENSG00000198756.10	38	32	51	104	108	7	19	10	45	146	31	21	85	40	19	13	29	88	35	46	49	28	45	41	23	38	24	16	24	13	10	85	57	70	36	103	21	41	16	48	49	46	64	103	52	117	47	18	40
ENSG00000198860.11	246	376	221	379	425	186	176	236	233	485	299	188	467	382	293	295	293	458	160	313	187	181	289	197	191	399	458	418	174	160	404	313	357	325	407	307	185	376	264	366	222	333	412	416	420	289	254	162	237
ENSG00000116667.12	158	179	222	253	305	94	122	104	202	738	218	85	412	131	130	226	196	295	182	178	133	105	218	176	115	217	565	637	95	59	199	203	188	154	242	288	124	105	193	216	145	252	296	256	334	270	173	105	117
ENSG00000116406.18	948	1370	863	1211	1917	462	866	1272	887	1102	1095	666	1382	1046	932	999	1146	1358	822	1055	595	790	706	1157	898	1292	1445	1169	833	567	1297	918	1202	1137	1400	1089	766	1183	1041	1357	771	1550	1138	1779	1456	720	988	615	1096
ENSG00000135842.16	6313	7999	7159	8425	13562	2511	6495	3707	8778	7983	9831	6572	7700	5940	8639	5224	10926	9945	8314	6727	4907	9054	4024	19418	9112	8082	8202	7947	7039	5182	6398	4219	5224	4056	8416	5296	5871	5997	5945	9196	4635	11081	6071	14812	7030	3615	5565	6648	12037
ENSG00000121481.10	283	440	264	437	533	171	227	338	241	403	339	258	532	366	295	309	333	444	243	374	241	245	236	287	260	451	538	449	214	164	429	303	380	417	479	299	213	382	299	476	247	438	368	453	501	286	311	167	301
ENSG00000121486.11	435	642	403	619	798	268	339	550	422	606	475	418	718	559	505	474	545	691	386	523	315	375	367	454	399	656	730	691	371	249	559	434	570	536	808	438	358	585	413	656	390	871	619	754	726	458	461	298	469
ENSG00000116668.12	147	176	191	184	230	87	125	175	133	139	154	100	189	157	142	135	148	177	137	142	99	110	127	136	106	191	184	150	134	91	165	149	157	134	188	137	118	169	187	197	136	200	143	239	200	153	162	120	118
ENSG00000116679.15	2467	3217	2616	3080	4480	1473	2573	2821	2606	2618	3008	2365	3605	2905	2581	2212	2514	3825	2689	2421	2348	2456	1946	3072	2840	2753	3477	2654	2048	1812	2755	2313	3137	2203	2753	2170	2190	2461	2614	3344	1878	3601	2727	4371	2762	2098	3047	1590	2703
ENSG00000143341.11	5	4	1	3	5	2	4	2	1	2	5	1	2	5	1	7	7	9	2	4	2	1	1	5	5	3	12	1	2	3	11	3	3	5	3	2	0	3	3	1	2	6	2	2	8	1	1	1	0
ENSG00000116690.12	20	38	17	17	57	8	15	27	8	16	9	15	21	35	16	10	9	22	15	26	19	21	16	12	9	32	21	19	15	16	23	20	32	32	24	18	13	28	22	22	22	40	23	44	16	18	20	16	7
ENSG00000047410.13	2868	3605	2405	3971	5513	1454	2242	2992	2463	3711	3587	2042	4625	3811	3501	3174	3656	4312	2255	3719	2254	2198	2923	3217	2646	4578	5233	4370	2332	2108	4001	2603	3836	3616	4878	3006	1988	4315	2771	3897	2529	4530	3921	4876	4381	3503	2735	2173	2729
ENSG00000157181.15	234	287	211	271	392	154	161	338	174	312	207	158	313	265	212	200	213	307	168	250	161	175	115	204	176	273	261	250	180	151	278	245	280	266	273	247	182	257	298	327	150	273	273	379	325	195	155	128	198
ENSG00000262180.1	4	6	9	5	14	2	3	5	1	8	6	5	5	3	1	7	6	7	2	4	2	7	6	9	3	6	3	1	7	3	3	1	8	8	7	2	3	7	4	1	2	7	10	14	9	4	6	5	4
ENSG00000116703.13	1	0	3	0	4	0	0	0	0	0	1	1	0	3	1	0	2	0	0	2	2	1	0	0	0	1	1	0	0	2	0	0	0	0	0	1	0	3	0	0	1	3	0	1	0	0	3	0	0
ENSG00000073756.11	486	290	430	581	834	196	515	261	429	438	613	552	574	327	381	451	658	478	501	379	252	529	355	667	581	576	390	428	424	280	413	319	364	236	421	452	478	262	317	379	410	480	379	866	393	153	497	295	671
ENSG00000116711.9	59	92	60	89	132	64	63	132	88	85	50	76	105	66	61	42	64	110	76	76	43	64	53	74	85	71	110	106	41	31	85	92	64	93	60	142	46	65	109	119	68	82	80	138	130	16	68	40	133
ENSG00000162670.10	0	0	0	0	0	0	0	0	0	0	0	0	0	0	0	0	0	0	0	0	0	0	0	0	0	0	0	0	0	0	0	0	0	0	0	0	0	0	0	0	0	0	0	0	0	0	0	0	0
ENSG00000150681.9	2307	2623	2500	2195	4915	1023	2573	3706	2764	2963	2267	2618	2265	1882	2343	2036	1965	3314	2578	2261	1516	3158	2340	2437	2683	2205	2295	2040	2047	1602	2606	1541	1999	2028	2253	1763	1956	1559	3952	2665	1764	2763	1885	4009	2457	507	3034	2116	2957
ENSG00000253148.1	0	0	0	0	0	0	1	1	0	0	0	0	0	0	0	0	0	0	0	0	0	0	0	0	0	0	0	0	0	0	0	0	0	0	0	0	0	0	0	0	0	0	0	0	0	0	0	0	0
ENSG00000090104.11	10	21	31	39	59	13	32	30	44	50	38	21	87	30	21	21	22	23	31	22	17	33	58	19	29	26	42	103	17	20	37	23	10	13	39	32	23	30	47	38	28	44	22	24	52	37	35	13	36
ENSG00000127074.14	0	2	5	6	9	1	2	7	4	2	1	0	2	2	2	2	1	2	2	0	1	3	2	5	3	3	1	6	2	1	0	0	1	3	3	1	4	4	8	5	2	1	0	3	2	2	1	2	0
ENSG00000231767.3	0	0	0	0	0	1	0	2	0	1	1	0	2	0	0	1	0	1	0	0	1	1	2	2	0	0	1	1	0	0	5	1	1	3	0	1	0	2	1	2	2	0	0	0	0	2	1	1	2
ENSG00000116741.7	9477	7211	10670	9418	14652	3559	9511	5299	10423	9139	11181	14066	8278	6419	8914	5885	10839	8345	13148	6956	8145	14167	7436	12053	14598	7837	5257	7514	8698	5862	5668	5579	8682	4435	6384	5722	10642	5797	10751	8462	5173	8075	8297	14820	7242	3800	11884	6492	14376
ENSG00000116750.13	320	425	226	408	549	211	215	370	270	561	390	227	529	402	317	357	332	561	232	377	221	215	288	249	222	456	597	483	249	180	459	337	391	455	475	336	237	432	330	421	273	429	420	488	533	344	320	179	260
ENSG00000116747.12	514	676	466	763	987	234	461	618	475	867	631	340	899	621	592	679	604	912	392	605	357	358	470	589	414	892	1039	833	494	357	735	537	703	703	969	591	322	734	504	625	422	883	670	774	944	478	495	362	533
ENSG00000023572.8	44	58	27	50	71	44	34	45	47	61	54	36	59	45	43	41	39	62	41	43	30	29	41	39	43	54	65	64	39	22	59	56	51	67	47	59	30	52	45	52	33	52	62	80	72	50	54	28	40
ENSG00000134371.10	506	681	441	687	912	277	459	606	499	824	578	423	916	648	509	592	588	914	457	576	335	416	452	615	479	784	977	764	415	301	773	559	635	621	785	597	365	691	522	747	449	777	676	794	904	513	522	330	612
ENSG00000162630.5	38	69	41	58	106	22	23	46	30	74	105	31	64	50	33	56	82	66	24	74	26	38	33	10	31	48	53	72	31	44	51	52	41	42	70	29	31	59	43	60	33	52	89	66	143	65	46	21	26
ENSG00000162687.16	1	1	1	1	1	0	0	3	0	0	0	0	1	1	0	0	0	1	0	0	0	0	0	1	0	0	0	0	1	0	0	0	0	0	0	0	0	0	0	0	0	0	0	1	0	0	0	1	0
ENSG00000000971.15	70	127	57	64	120	21	30	56	20	133	186	33	72	65	34	132	162	111	15	61	36	35	31	16	39	85	69	64	34	36	71	57	65	71	103	46	35	123	50	101	53	98	23	65	232	62	35	20	39
ENSG00000116785.13	0	0	0	0	0	0	0	0	0	0	0	0	0	0	0	0	0	0	0	0	0	0	0	0	0	0	0	0	0	0	0	0	0	0	0	0	0	0	0	0	0	0	0	0	0	0	0	0	0
ENSG00000244414.6	0	0	0	0	0	0	1	0	0	0	0	0	0	0	0	0	0	0	0	0	0	0	0	0	0	0	0	0	0	0	0	0	0	0	0	0	0	0	0	0	0	0	0	0	0	0	0	0	0
ENSG00000134365.12	0	0	0	0	0	0	0	0	0	0	0	0	0	0	0	0	0	0	0	0	0	0	0	0	0	0	0	0	0	0	0	0	0	0	0	0	0	0	0	0	0	0	0	0	0	0	0	0	0
ENSG00000080910.11	0	0	0	0	0	0	0	0	0	0	0	0	0	0	0	0	0	0	0	0	0	0	0	0	0	0	0	0	0	0	0	0	0	0	0	0	0	0	0	0	0	0	0	0	0	0	0	0	0
ENSG00000134389.9	0	0	0	0	0	0	0	0	0	0	0	0	0	0	0	0	0	0	0	0	0	0	0	0	0	0	0	0	0	0	0	0	0	0	0	0	0	0	0	0	0	0	0	0	0	0	0	0	0
ENSG00000143278.3	0	0	0	0	0	0	0	0	0	0	0	0	0	0	0	0	0	0	0	0	0	0	0	0	0	0	0	0	0	0	0	0	0	0	0	0	0	0	0	0	0	0	0	0	0	0	0	0	0
ENSG00000066279.17	26	42	10	40	50	27	26	78	54	63	19	15	41	26	30	26	16	43	55	20	13	18	24	16	16	26	26	61	14	15	32	29	18	36	41	36	4	63	44	34	42	68	51	82	55	68	13	18	21
ENSG00000177888.7	192	327	172	292	401	91	183	306	171	321	252	135	437	285	239	280	247	383	142	260	127	135	180	174	161	389	549	332	169	160	372	206	290	328	463	299	117	377	158	298	199	450	311	337	370	190	217	134	179
ENSG00000134376.15	1	2	2	0	5	0	0	2	0	2	1	3	1	2	0	3	0	3	0	2	0	0	1	0	3	0	0	2	0	0	5	0	2	3	4	0	0	3	1	2	2	3	3	2	0	0	0	0	2
ENSG00000213047.12	270	391	218	392	521	123	279	374	241	466	290	179	473	316	255	334	289	457	182	329	155	194	242	225	199	394	574	446	248	168	397	255	399	361	467	296	171	374	232	306	230	408	363	423	483	270	262	210	320
ENSG00000203724.10	1	1	1	1	3	2	2	2	2	2	0	7	1	6	0	0	0	1	0	0	1	1	2	1	1	1	0	2	1	0	1	2	4	1	1	6	0	1	2	1	0	4	2	2	5	1	1	1	2
ENSG00000143355.15	0	0	0	0	0	0	0	0	0	0	0	0	0	0	0	0	0	0	0	0	0	0	0	0	0	0	0	0	0	0	0	0	0	0	0	0	0	0	0	0	0	0	0	0	0	0	0	0	0
ENSG00000151414.14	1302	1643	1214	1781	2243	522	1129	1323	1346	1893	1547	1180	2089	1412	1245	1389	1610	2093	1225	1416	849	1176	1068	1490	1168	1883	1842	1952	1092	729	1521	1286	1515	1381	1918	1321	1083	1544	1086	1571	1140	1865	1594	2150	1886	937	1375	908	1598
ENSG00000151418.11	0	0	0	0	0	0	0	0	0	0	0	0	0	1	0	0	1	0	0	0	0	0	0	0	0	0	0	0	0	0	0	1	0	0	0	0	0	0	0	0	0	1	0	0	0	0	0	0	0
ENSG00000081237.18	24570	32434	22878	33884	42168	12362	21027	24819	24757	36829	31154	19391	38960	29383	29181	25428	30328	39276	25045	27101	17620	21846	22466	33655	23904	37982	40858	37406	22796	15381	31816	22112	28563	27059	38098	26229	18576	31528	22796	33436	22504	36403	29803	44053	40766	24123	23556	19230	32624
ENSG00000116833.13	0	0	0	2	2	0	0	0	0	3	0	1	0	2	1	1	0	5	0	0	1	0	0	2	1	0	4	0	0	0	4	3	0	0	0	2	1	3	0	3	0	0	1	0	1	1	0	1	0
ENSG00000162702.7	628	862	701	881	1438	338	672	613	766	869	926	615	910	848	771	625	847	940	826	848	548	823	758	863	800	947	1018	915	535	480	835	586	877	784	943	687	615	897	735	984	551	928	862	1199	826	630	837	504	857
ENSG00000118193.11	14	15	4	16	26	8	13	33	16	21	4	4	12	20	14	11	5	17	21	5	7	7	11	10	14	9	9	17	5	7	10	15	6	12	17	19	5	31	21	9	12	12	18	51	12	25	14	6	3
ENSG00000118197.13	289	389	274	389	565	187	252	325	289	380	310	271	443	365	295	316	287	441	281	344	285	291	357	340	306	399	510	385	231	252	376	249	376	292	419	255	289	350	324	476	242	416	422	496	380	295	352	214	325
ENSG00000118200.14	84	109	44	104	169	31	51	73	38	81	66	44	132	134	99	102	88	84	41	105	54	63	59	78	56	186	147	92	87	31	101	106	119	137	174	88	45	188	88	118	93	118	57	138	134	78	70	65	53
ENSG00000170128.4	27	70	57	71	62	67	18	61	83	76	50	30	73	32	65	38	48	56	74	49	40	25	73	26	38	146	237	85	50	25	128	41	56	49	127	58	46	85	99	110	28	42	72	188	79	109	70	50	27
ENSG00000163362.10	1	3	0	5	4	0	0	1	4	2	1	1	3	2	1	0	0	0	3	1	0	1	3	0	2	2	3	2	0	0	3	0	2	2	0	0	0	2	0	2	3	1	1	4	1	4	1	2	1
ENSG00000116852.14	2295	3828	2566	3327	6466	1686	2402	2510	2470	4085	3571	2452	4365	3554	2968	2677	3108	3693	2522	3502	2524	2934	3346	2445	2814	4400	5043	4952	2229	2096	3397	2122	3510	2952	4336	2437	2469	3645	3171	4214	2151	3714	3715	5056	4183	3497	2984	1918	2625
ENSG00000081248.10	1	0	0	1	1	0	0	0	1	0	0	0	0	0	0	0	0	0	0	0	0	0	0	1	0	2	1	0	0	0	0	1	0	0	0	1	0	2	0	0	0	0	0	0	0	0	1	0	0
ENSG00000232237.3	2	3	1	1	3	1	1	2	1	1	1	2	4	5	2	3	3	3	1	2	1	0	2	5	0	3	6	3	3	1	4	3	2	3	4	1	2	4	2	5	4	0	4	1	3	3	0	2	0
ENSG00000116857.16	133	183	180	215	341	122	82	133	126	231	184	154	293	226	209	147	174	240	104	153	159	178	207	106	106	192	257	286	101	78	215	164	181	199	186	179	138	201	194	244	101	175	292	354	243	219	173	190	180
ENSG00000163395.16	0	0	0	0	0	0	0	0	0	0	0	0	0	0	0	0	0	0	0	0	0	0	0	0	0	0	0	0	0	0	0	0	0	0	0	0	0	0	0	0	0	0	0	0	0	0	0	0	1
ENSG00000081277.12	0	0	0	0	0	0	0	0	0	0	0	0	0	0	0	0	0	0	0	0	0	0	0	0	0	0	0	0	0	0	0	0	0	0	0	0	0	0	0	0	2	0	0	0	0	0	0	0	0
ENSG00000118194.18	0	0	0	0	0	0	1	0	0	0	0	0	0	0	0	0	0	0	0	0	0	0	0	0	0	0	0	0	0	0	0	0	0	0	0	0	0	0	0	0	0	1	0	0	0	0	0	0	0
ENSG00000159166.13	0	1	0	1	2	1	0	0	0	0	0	0	2	1	2	0	0	1	0	1	2	0	0	0	0	1	1	1	0	0	3	1	0	0	5	2	0	1	2	2	0	0	0	1	0	3	0	1	0
ENSG00000159173.18	0	0	0	0	0	0	0	0	0	0	0	0	0	1	0	0	0	0	0	0	0	0	0	0	0	0	0	0	0	0	0	0	0	1	0	0	0	0	0	0	0	0	0	0	0	1	0	0	0
ENSG00000174307.6	4	10	3	7	14	2	2	5	1	8	1	2	6	5	5	8	7	5	1	7	4	5	4	1	6	6	6	5	6	9	2	3	7	9	7	4	1	5	6	11	7	12	8	5	3	3	6	4	3
ENSG00000159176.13	509	863	518	673	1097	587	510	894	472	843	582	516	873	768	626	469	469	790	480	588	491	548	609	447	563	658	827	858	406	370	741	580	669	649	750	606	473	730	851	1004	415	702	747	1001	857	705	588	414	502
ENSG00000134369.15	106	171	69	187	276	107	144	128	71	149	162	71	187	159	119	159	137	187	72	173	78	74	179	67	115	172	276	187	85	123	245	159	147	205	187	191	60	165	132	181	112	171	151	171	249	138	138	136	95
ENSG00000198700.9	519	916	501	784	1134	434	480	755	485	859	729	406	975	889	701	621	586	917	387	747	509	426	676	453	488	932	1030	989	451	422	829	634	868	839	1012	697	448	881	751	897	497	941	970	1025	1068	789	654	428	525
ENSG00000198892.6	108	131	41	64	209	196	220	100	123	56	73	237	47	95	29	38	52	134	110	57	326	92	129	123	205	39	41	86	120	115	63	19	156	125	45	23	139	70	197	161	59	53	173	215	77	145	99	203	81
ENSG00000163431.12	15	9	0	5	9	25	15	7	15	3	4	17	2	9	2	6	5	7	12	5	15	3	1	8	11	2	5	4	21	11	5	2	46	52	3	4	4	9	9	10	29	0	36	57	2	6	0	27	6
ENSG00000134375.10	251	373	230	367	514	224	230	385	244	378	280	225	452	326	239	254	225	413	192	285	213	242	274	206	189	310	420	420	175	190	369	311	313	314	341	308	198	315	374	423	223	345	362	446	393	229	300	149	273
ENSG00000176393.10	1027	1428	703	1024	1905	850	993	1359	1107	1311	833	1314	1234	901	967	683	665	1172	1097	1095	712	1108	1053	1095	1294	1227	1018	892	719	720	919	1227	1109	1044	1188	1288	1159	1211	1254	1730	741	1230	980	1996	1135	656	1172	652	822
ENSG00000163435.15	2	4	10	8	12	0	7	3	1	1	3	8	1	7	3	2	3	5	5	7	3	5	5	3	4	2	2	2	4	13	3	1	4	2	2	9	8	3	3	4	7	7	5	6	4	2	8	0	3
ENSG00000170075.8	9	8	7	8	40	13	8	12	6	7	14	9	6	8	4	3	11	7	8	10	8	6	5	4	6	14	13	5	9	11	5	0	8	8	9	9	11	3	8	9	6	9	6	47	6	6	17	7	9
ENSG00000143862.7	636	978	733	924	1339	558	574	805	678	979	834	823	932	843	728	533	690	890	708	726	567	784	684	788	725	776	919	1016	539	498	779	680	785	689	854	767	711	721	906	1264	582	854	824	1209	989	603	750	520	915
ENSG00000143851.15	651	1038	774	1030	1492	605	614	794	504	1339	988	591	1321	997	822	861	775	1190	453	1141	546	517	884	573	590	1161	1564	1488	538	582	894	644	1087	1081	1152	768	801	999	968	1060	625	1004	1261	1408	1503	1150	751	488	628
ENSG00000133067.17	89	83	160	133	326	39	76	51	70	368	99	25	165	102	70	152	65	122	67	166	50	118	147	37	57	103	209	249	60	29	85	130	102	77	80	228	69	55	114	99	81	107	120	101	180	168	86	56	56
ENSG00000077152.9	20	30	21	26	21	23	16	28	21	28	11	9	23	30	20	18	11	15	23	23	8	7	21	13	15	25	34	39	14	14	17	13	25	27	31	10	17	17	18	29	16	29	34	38	20	28	22	9	16
ENSG00000077157.21	1121	911	1907	1126	2821	364	1042	599	1014	790	1350	1155	1166	935	975	724	1195	1256	1261	1643	865	1429	719	753	1463	1230	940	1211	1472	723	767	843	1348	807	982	892	1496	852	792	892	832	1018	1172	2206	1002	595	1538	890	1138
ENSG00000143858.11	35	35	88	32	107	11	42	17	28	21	47	27	43	19	43	21	52	39	51	86	28	51	14	41	45	33	35	41	73	24	9	31	47	17	30	28	58	23	23	36	22	26	55	110	33	16	66	26	26
ENSG00000117139.16	648	861	703	885	1373	397	653	655	691	810	926	720	1033	898	775	693	828	911	666	891	575	709	719	728	687	1043	957	1005	553	515	844	593	921	683	1024	663	607	922	714	974	561	945	853	1164	1023	755	737	610	668
ENSG00000183155.4	220	345	271	322	472	192	244	268	243	341	319	198	393	323	266	279	290	348	232	324	225	254	267	248	251	341	468	393	193	189	395	287	367	306	388	277	185	316	288	399	200	333	321	399	407	266	252	174	259
ENSG00000117153.15	455	677	470	568	956	388	293	625	404	700	490	539	655	625	572	443	404	635	404	528	457	446	484	500	399	650	643	627	354	328	608	469	562	495	640	494	426	550	564	747	338	607	541	826	648	437	513	323	502
ENSG00000159346.12	8614	5401	16245	5805	14142	10973	9642	23504	10455	5464	11753	10954	4069	8124	10528	8357	7327	6359	9501	6850	8364	7209	9036	10217	9100	5841	5518	6767	11337	10872	7037	7759	9840	10218	7343	11025	5875	8315	14412	6335	9216	7166	6481	16897	7870	7614	8615	15463	10121
ENSG00000159348.12	382	644	349	474	748	364	347	592	338	547	477	395	553	480	516	334	349	529	322	393	374	403	441	448	360	480	440	563	296	296	490	422	540	506	505	426	314	445	639	715	325	484	455	705	583	357	379	304	407
ENSG00000163444.11	514	641	426	535	957	474	406	704	457	663	616	446	699	632	547	476	457	627	423	569	445	433	506	479	463	590	629	656	418	432	610	490	592	539	651	517	421	657	674	710	443	563	670	885	717	515	549	407	526
ENSG00000143847.15	84	15	114	54	22	30	58	120	49	23	72	18	17	77	18	13	32	26	52	24	11	13	23	58	48	27	36	10	35	31	31	74	50	25	17	62	35	39	102	17	48	44	43	267	56	14	61	15	23
ENSG00000122180.4	0	0	0	1	0	0	0	0	1	0	0	0	0	0	0	0	0	0	0	0	0	0	0	0	0	0	0	0	0	0	0	0	0	0	0	0	0	0	0	0	0	0	0	1	0	0	0	0	0
ENSG00000163485.16	4	4	4	8	3	3	5	17	1	6	8	4	9	23	4	4	9	5	2	4	1	3	7	4	4	3	19	6	7	2	22	15	9	15	4	25	3	5	19	6	3	0	12	24	9	3	6	12	4
ENSG00000133055.8	66	45	87	19	34	7	19	8	76	13	11	18	29	56	20	12	18	24	60	67	51	19	18	18	33	30	13	14	25	15	8	23	41	26	11	20	33	8	12	26	17	13	100	91	5	1	56	4	18
ENSG00000133048.12	4409	2099	4830	2191	2110	661	2317	420	5032	1556	621	2245	1850	2889	2097	1670	805	1499	5980	3181	2727	1851	2012	1349	3367	1593	756	1070	1838	1312	639	1816	3982	1927	1206	1550	2516	1222	1683	2069	1656	1065	3780	5272	231	804	4541	824	2186
ENSG00000133063.15	18	18	14	17	33	8	15	8	21	12	21	13	16	18	32	9	10	30	37	28	12	17	10	38	22	17	30	28	9	12	16	38	12	11	24	56	22	11	19	16	80	20	29	49	11	19	20	8	19
ENSG00000159388.5	3137	4290	3300	4851	4886	2026	2683	2485	2862	3346	3455	2975	5142	4240	3234	3398	3558	3911	3051	3144	2414	2618	3490	3794	3484	4740	4393	4926	2414	2240	3855	3036	3779	3162	4437	3175	2578	3755	3255	4986	2498	3679	3946	5824	3746	3465	3508	2262	3325
ENSG00000122176.10	0	0	0	0	0	0	0	0	0	0	0	1	0	0	0	1	1	0	0	1	0	1	1	0	0	1	0	0	0	0	1	0	0	1	3	1	2	1	0	0	1	0	3	3	0	0	2	1	0
ENSG00000188783.5	0	0	0	0	0	0	0	0	0	0	0	0	0	0	1	0	0	0	0	0	0	0	0	0	0	0	0	0	0	0	0	0	0	0	0	0	0	0	0	0	0	0	0	0	0	0	0	0	0
ENSG00000188770.9	0	0	0	0	0	0	0	0	0	0	0	0	0	0	0	0	0	0	0	0	0	0	0	0	0	0	0	0	0	0	0	0	0	0	0	0	0	0	0	0	0	0	0	0	1	0	0	0	0
ENSG00000058668.14	2219	3850	2321	4283	5533	1350	2228	2479	2601	5912	4010	1590	5102	3549	3418	3669	3456	4428	2667	3827	1863	2145	2669	3700	2250	4941	6714	6494	2400	1662	4010	2728	3068	2831	5265	3425	1826	3600	3108	4494	2158	4706	4315	5009	5476	3954	2444	2164	2671
ENSG00000122188.12	329	460	278	634	812	275	249	421	296	842	498	216	799	589	509	454	420	570	277	514	382	245	478	297	258	770	919	979	250	251	639	305	479	562	786	436	206	769	585	505	341	642	832	546	673	880	393	219	211
ENSG00000058673.16	1	1	5	4	7	1	3	1	2	3	1	0	2	1	0	0	3	3	3	2	1	1	2	3	4	2	3	1	2	1	3	1	2	2	5	1	2	1	3	2	2	5	2	4	2	1	5	1	1
ENSG00000257315.2	6	8	7	13	25	2	6	8	6	7	15	2	17	7	7	10	8	12	6	15	2	1	8	11	11	23	26	23	10	6	14	2	14	17	19	9	4	18	11	12	4	17	18	19	21	12	8	10	15
ENSG00000182004.12	259	371	178	330	427	226	159	270	175	370	258	257	421	356	277	222	236	358	160	252	226	192	272	206	207	307	363	348	137	136	349	283	319	382	356	246	183	297	316	393	183	300	324	351	328	268	239	132	218
ENSG00000143842.14	78	96	108	158	202	65	98	88	102	273	183	93	185	110	84	141	113	183	75	144	86	67	157	66	102	193	260	347	66	67	117	109	109	110	206	170	88	106	181	122	63	188	194	134	239	122	99	52	94
ENSG00000143845.14	5	13	3	12	12	11	15	8	6	22	20	7	22	21	10	21	14	22	6	8	7	1	11	4	11	19	15	24	7	4	13	14	10	17	14	22	10	14	6	17	8	14	15	20	30	25	8	5	8
ENSG00000143839.14	0	0	0	0	0	0	0	0	0	0	0	0	0	0	1	0	0	0	0	0	0	0	0	0	0	0	0	0	0	0	0	1	0	0	0	0	0	0	0	0	0	0	0	0	0	0	0	0	0
ENSG00000170498.8	0	0	0	0	0	0	0	0	0	0	0	0	0	0	0	0	1	0	0	0	0	0	0	0	0	0	3	1	0	0	0	0	0	0	0	0	0	0	0	0	0	0	1	0	0	0	0	0	0
ENSG00000174567.7	0	0	0	0	0	2	0	0	0	3	3	0	1	2	0	2	0	0	0	2	0	1	0	0	0	1	1	1	0	1	2	1	0	4	1	1	1	1	0	1	1	0	0	1	2	0	3	0	1
ENSG00000143850.13	10	13	4	15	26	7	11	28	4	15	17	7	24	16	5	13	15	16	4	18	11	11	15	2	11	12	13	15	6	9	14	15	23	11	12	17	10	13	24	9	11	21	10	20	12	14	17	6	10
ENSG00000158615.8	1272	1774	1380	1764	2654	759	1201	1596	1511	1922	1810	1250	2137	1637	1518	1410	1652	2015	1293	1606	1051	1299	1317	1561	1423	1904	2104	2048	1103	915	1646	1287	1700	1516	2031	1477	1117	1795	1592	1944	1076	1946	1744	2417	2126	1349	1414	1039	1544
ENSG00000133056.13	442	637	452	604	716	319	308	398	286	506	451	289	813	919	535	562	615	478	277	692	324	275	494	274	289	926	762	868	370	392	556	369	677	574	902	367	324	820	436	701	447	727	595	790	857	740	466	322	205
ENSG00000198625.12	1305	1684	1810	1476	3407	873	1242	1312	1071	1788	1614	1269	1614	2050	1333	1324	1424	1675	1032	1848	1181	1392	1251	1083	1128	1912	1395	1440	1223	1427	1321	1104	1967	1492	1874	1327	1545	1505	1420	1622	1109	1932	1786	2610	1826	1110	1853	940	1301
ENSG00000170382.11	100	140	150	78	236	60	87	85	53	81	112	35	100	112	114	93	109	102	83	136	74	82	105	81	80	146	88	67	116	52	83	55	131	94	125	57	96	82	74	93	57	139	81	170	122	73	155	80	90
ENSG00000163531.15	3	0	2	3	4	1	1	1	3	3	4	1	1	1	3	3	2	2	0	1	1	2	2	1	2	0	2	1	2	1	2	3	0	2	2	3	2	4	1	2	2	3	5	1	3	1	1	2	4
ENSG00000184144.11	0	0	2	2	0	1	1	0	0	2	0	0	1	1	1	0	2	0	1	1	0	0	1	1	1	3	0	0	0	0	1	2	2	0	1	0	0	0	0	0	1	2	2	2	1	0	2	0	0
ENSG00000174529.7	37	46	44	59	77	44	24	39	33	46	38	35	67	52	30	38	50	35	39	49	39	42	42	32	40	39	52	74	47	19	41	48	45	40	48	33	42	34	50	67	21	43	32	58	50	34	47	18	27
ENSG00000117222.13	517	779	490	804	1023	366	412	650	473	757	668	474	1055	746	688	644	688	787	456	732	475	474	612	509	496	895	931	929	459	332	821	545	742	754	883	579	419	836	748	907	487	870	798	924	955	721	587	401	533
ENSG00000133059.16	513	744	569	738	1121	375	454	583	450	788	705	496	836	788	671	542	614	783	463	655	454	500	577	493	522	859	852	892	401	447	744	571	723	706	818	596	443	764	649	890	429	650	811	1029	827	603	585	375	485
ENSG00000133069.15	293	224	4015	198	444	419	355	801	581	176	231	267	152	180	378	236	174	242	532	322	309	270	420	341	343	248	267	237	384	420	323	183	347	316	300	305	132	238	483	257	351	282	178	455	255	207	341	561	296
ENSG00000163545.8	1612	1979	1746	1687	2845	1030	1210	1134	1659	1578	1837	1892	1899	1924	1860	1369	1845	1904	1733	1954	1435	1824	1529	1782	1737	2180	1626	1669	1511	1253	1581	1277	1998	1370	1900	1194	1591	1432	1526	2280	1048	1826	1456	2752	1812	1288	1849	1165	2153
ENSG00000162873.14	9	3	15	10	20	15	12	11	30	8	20	4	20	17	14	5	8	14	26	10	29	10	15	25	14	10	3	11	6	17	4	7	47	41	15	29	2	8	16	7	10	14	15	56	11	11	27	18	12
ENSG00000186007.9	0	1	0	0	1	0	1	0	2	0	3	0	0	0	0	0	0	1	0	0	0	0	0	1	1	0	0	0	0	3	1	0	1	0	1	0	1	0	0	0	0	0	0	0	0	0	0	0	0
ENSG00000117266.15	39	71	34	99	79	49	31	91	39	82	65	47	97	78	50	54	37	91	38	70	26	28	45	35	38	63	68	88	41	20	75	75	65	75	79	58	53	72	57	99	41	43	94	89	145	57	52	36	46
ENSG00000174514.12	19	17	8	17	34	14	8	22	8	9	14	15	20	40	35	29	12	33	4	20	13	12	31	11	7	33	20	17	8	21	21	17	44	29	29	20	13	20	8	14	13	36	23	30	12	20	24	6	20
ENSG00000158711.13	1314	2020	1193	2122	2546	756	1177	1643	1100	2182	1724	856	2753	2151	1738	2033	1733	2361	902	1864	1030	877	1601	1187	1045	2651	3059	2695	1072	957	2164	1472	2186	2263	2860	1653	974	2599	1336	2010	1251	2479	2182	2321	2870	1881	1563	934	1134
ENSG00000158715.5	98	121	195	94	300	98	133	199	119	187	116	95	135	159	118	68	111	82	98	117	82	114	189	137	106	198	166	104	63	134	200	70	122	91	217	101	69	129	266	152	87	120	124	238	154	48	182	79	78
ENSG00000069275.12	1403	2669	1120	2249	2770	1155	1102	1835	1160	2853	2100	1314	2870	2536	1952	1921	1716	2715	928	2165	1415	1081	2115	1149	1178	2677	3306	2979	984	1031	2704	1742	2596	2597	2822	1910	1224	3036	1679	2593	1364	2722	2814	2435	2962	2219	1571	871	1327
ENSG00000117280.12	802	1299	890	1553	1919	733	746	1035	919	2005	1255	768	1997	1371	1041	1189	1152	1590	780	1183	796	825	1157	773	765	1544	2111	2234	687	647	1372	903	1302	1311	1585	1090	902	1332	1070	1449	835	1199	1600	1592	2196	1482	912	604	884
ENSG00000133065.10	227	423	278	503	519	195	191	250	169	437	384	189	572	494	329	370	333	371	171	465	288	190	364	181	195	546	624	658	222	196	437	238	470	461	525	273	233	486	337	388	257	425	442	481	526	512	277	202	187
ENSG00000162877.12	10	15	13	3	5	7	2	5	5	21	4	8	9	1	10	11	1	14	3	23	9	1	19	8	7	8	22	6	12	8	12	13	22	20	3	8	4	3	7	8	9	10	19	14	11	1	12	4	3
ENSG00000174502.18	0	0	0	0	0	0	0	0	0	0	0	0	0	0	0	0	0	0	0	0	0	0	0	0	0	0	0	0	0	0	0	0	0	0	0	0	0	0	0	0	0	0	0	0	0	0	0	0	0
ENSG00000276600.4	4	5	4	5	13	6	3	7	0	8	4	4	16	5	1	4	3	7	3	10	6	7	10	2	7	10	8	6	2	3	11	7	10	6	9	6	5	4	24	9	1	3	11	10	8	2	4	4	7
ENSG00000196188.10	18	10	17	24	15	27	17	5	43	4	34	19	4	16	36	21	22	14	40	9	17	6	16	30	13	18	31	9	17	42	52	10	19	14	24	31	8	30	45	17	25	12	15	65	13	50	19	30	23
ENSG00000263961.6	57	87	72	94	119	38	58	110	55	82	70	53	123	79	83	95	66	137	54	91	62	42	85	48	76	105	132	105	42	72	116	93	66	93	153	147	48	139	165	103	57	93	116	122	88	113	79	55	59
ENSG00000198049.6	0	0	0	0	0	0	0	0	0	0	0	0	1	0	0	0	0	1	0	0	0	0	0	0	0	0	0	0	0	0	0	1	0	0	0	0	0	1	0	0	0	0	0	0	0	0	0	0	0
ENSG00000196550.10	4	3	6	5	4	3	5	7	6	7	5	2	5	1	2	0	1	8	2	2	5	1	2	9	5	2	3	3	5	2	3	6	3	5	3	3	5	5	4	5	5	3	5	8	13	2	6	4	4
ENSG00000266028.7	538	886	639	765	1420	707	590	1196	701	883	565	652	804	643	653	484	536	878	660	695	455	591	526	622	571	690	850	797	631	449	712	675	600	597	708	792	546	611	932	1040	436	756	639	1190	1170	484	652	545	916
ENSG00000263528.7	393	783	360	718	968	391	388	770	384	737	602	384	934	867	658	509	540	735	356	767	473	378	586	408	420	883	843	807	386	400	819	514	781	749	899	499	408	766	715	806	338	788	802	818	856	761	469	364	515
ENSG00000266094.7	4996	7851	5511	7528	11240	3949	4656	5632	5431	8194	6755	5825	9502	7435	6704	5668	6314	7875	5449	6526	5117	6192	6101	5865	6241	7994	8888	9385	4252	3688	6889	5202	7189	6298	7854	5703	5323	7345	6515	8979	4933	7249	7029	9783	8799	6289	5737	4132	6481
ENSG00000143486.15	466	769	395	681	939	379	389	604	319	650	585	383	965	870	640	550	540	731	296	609	517	397	650	416	393	845	851	764	426	347	770	633	823	835	859	553	396	826	579	807	402	684	808	829	662	690	555	366	379
ENSG00000143479.15	8	14	220	7	25	20	13	28	10	6	11	6	16	15	21	17	7	8	14	13	10	11	8	7	13	11	19	13	13	17	19	12	8	16	12	19	12	6	34	12	14	9	8	17	12	16	13	12	14
ENSG00000162889.10	1958	2975	2118	2673	4064	1732	1945	2429	2454	3420	2768	2157	3383	2263	2510	1900	2243	3210	2439	2320	2034	2336	2583	2221	2366	2752	3201	3794	1566	1565	2611	2014	2292	2123	3023	2459	1876	2509	2977	3539	1679	2792	2732	3793	3106	2452	2319	1653	2736
ENSG00000136634.5	2	0	1	1	0	1	1	2	0	2	0	0	0	0	0	2	1	1	1	1	0	1	0	0	0	0	0	2	0	0	2	3	0	0	1	2	0	1	0	1	0	0	2	0	0	0	0	0	0
ENSG00000142224.15	0	1	0	0	0	0	0	0	0	0	0	0	1	0	0	0	0	0	0	0	0	0	1	0	0	0	0	0	0	0	1	2	0	0	0	0	2	0	1	1	0	1	1	1	1	0	1	0	0
ENSG00000162891.10	0	0	1	0	0	0	0	0	0	0	1	0	0	0	0	0	0	0	0	0	0	0	1	0	0	0	0	0	0	0	0	0	0	1	0	0	0	0	0	0	0	2	1	0	0	0	0	0	0
ENSG00000162892.15	449	776	382	716	736	337	276	350	273	599	588	447	927	833	654	546	596	666	262	574	581	291	591	294	264	870	803	694	340	321	860	485	866	827	1024	408	374	928	446	741	491	724	857	721	776	884	483	316	279
ENSG00000162894.11	3305	5671	2734	5172	4967	2375	1801	2669	1964	4176	4398	2603	6665	6325	4920	3848	4388	4808	1986	4116	3874	2061	4592	2157	2103	6127	6340	5435	2369	2279	6108	3297	5911	5983	7222	3078	2485	7170	3555	5755	3535	4789	5784	5571	5667	6985	3478	2525	1865
ENSG00000162896.5	0	1	0	11	3	0	0	2	1	2	1	3	0	4	1	1	1	1	0	3	0	1	2	0	0	1	0	1	2	4	1	2	2	2	0	2	1	4	1	2	1	1	5	0	1	25	2	1	1
ENSG00000162897.14	0	0	0	0	0	0	0	0	0	0	0	0	0	0	0	0	1	0	0	0	0	0	0	1	0	0	0	0	0	0	0	0	0	0	0	0	0	0	0	0	1	0	1	0	0	0	0	0	0
ENSG00000182795.12	12	14	49	19	44	43	31	64	37	27	11	23	21	18	21	25	12	28	23	21	24	18	30	16	17	18	22	27	33	24	27	11	32	28	21	18	10	22	51	25	42	36	24	45	18	2	40	38	28
ENSG00000123836.14	181	387	250	255	920	191	303	419	352	338	325	279	286	306	277	166	183	513	232	223	294	368	224	565	304	199	300	326	176	249	331	198	211	238	312	372	241	344	413	270	188	355	317	405	277	218	247	215	493
ENSG00000180667.10	292	338	1169	331	507	198	282	1100	292	352	422	279	436	353	298	266	346	395	232	322	220	291	256	435	241	348	458	365	279	262	464	267	382	300	381	347	211	358	410	341	277	413	370	498	428	226	303	238	391
ENSG00000123843.12	5	3	3	5	2	2	0	4	2	1	1	0	1	3	3	5	2	4	0	4	0	1	5	1	0	5	2	3	1	1	0	0	3	6	6	0	0	8	2	2	2	7	2	0	3	4	3	1	0
ENSG00000123838.10	1	0	17	10	18	2	5	8	9	7	319	9	196	4	8	3	345	12	6	6	2	11	5	30	19	2	353	11	13	3	306	1	2	6	6	1	9	3	8	3	2	12	5	32	105	2	12	11	18
ENSG00000196352.14	1511	2516	2061	2327	3577	1389	2331	2892	2706	2674	2712	2644	2862	2092	2052	1773	2821	2690	3037	1883	1546	2877	1819	5348	3020	1965	2264	2667	2157	1414	2930	1914	2164	1749	2412	2361	1886	2389	2752	2693	1799	2973	2427	4445	2380	1528	2839	1901	3991
ENSG00000117322.17	187	280	225	321	172	142	108	100	119	200	268	128	365	600	255	272	363	311	100	210	183	75	194	160	105	441	244	257	183	100	240	162	305	199	510	107	120	483	89	310	212	251	333	339	348	373	201	143	105
ENSG00000203710.10	1966	2741	2861	2654	5015	724	1968	1290	3065	2428	2508	2233	1726	1694	2366	1220	2521	2469	3055	1551	1645	3470	1467	6991	2517	2075	2092	1908	2239	1731	1928	1292	1779	1194	2343	1558	1825	2293	2192	3115	1295	3622	1770	3933	1973	1326	1864	1487	3820
ENSG00000197721.16	13	8	22	9	18	18	16	35	18	6	18	22	4	10	6	6	9	12	22	8	15	9	12	6	14	9	5	11	16	15	15	14	12	8	9	13	14	7	23	11	17	15	9	16	8	17	15	17	16
ENSG00000117335.19	4457	6264	5366	5775	8926	2054	4812	4950	5282	5883	6008	4963	6148	4312	5076	3857	5482	6732	5996	4576	3623	5137	3563	6070	6187	5807	5300	5388	4773	2845	5220	3872	4763	3667	5229	4027	4580	4710	4583	6209	3900	6400	4528	8569	5639	2965	4782	4223	7311
ENSG00000174059.16	13	24	2	8	30	4	16	15	19	14	8	13	15	9	16	15	5	28	10	10	15	11	34	13	17	18	32	20	3	19	27	16	9	10	23	20	4	22	13	12	24	9	8	26	9	11	24	5	18
ENSG00000076356.6	104	146	146	88	194	52	84	104	111	116	120	93	135	97	123	123	104	156	139	125	67	100	103	114	100	140	148	125	80	87	111	89	96	69	116	93	84	103	158	156	72	96	92	237	118	49	151	79	117
ENSG00000008118.9	0	0	0	0	0	0	0	1	0	0	0	0	0	0	0	0	0	1	0	0	0	0	0	1	0	0	0	0	1	0	0	0	0	0	0	0	0	0	0	0	0	0	0	0	0	0	0	0	0
ENSG00000196878.14	11	11	9	7	19	11	4	13	6	5	17	10	18	6	11	6	10	4	11	8	9	11	9	13	3	13	10	14	5	7	10	7	16	16	16	9	8	18	13	14	8	5	9	23	12	11	7	4	5
ENSG00000123689.5	11	30	10	23	45	8	36	27	28	25	32	25	24	14	22	12	25	22	17	13	11	51	26	40	39	10	5	14	12	18	11	13	17	2	16	15	16	5	28	37	8	29	33	80	26	9	20	12	56
ENSG00000117594.9	3	3	2	0	4	0	1	0	4	3	2	2	6	2	2	7	2	3	0	5	1	1	1	0	2	5	2	2	8	2	4	1	4	2	4	1	5	4	2	5	1	5	1	7	5	2	3	0	2
ENSG00000009790.14	2227	3406	2584	2962	4578	1548	1784	2274	1484	3149	2402	1823	3755	3569	2337	2612	2229	2940	1478	3123	1765	1730	2604	1656	1776	3610	3561	3181	1840	1528	2902	2253	3625	2993	3315	2132	2280	2704	2406	3167	1704	2840	3142	3340	3450	2759	3004	1224	1725
ENSG00000162757.4	51	43	56	50	78	26	33	22	31	49	50	29	53	76	37	43	42	51	31	38	33	29	43	27	24	49	38	53	35	28	39	33	54	55	45	42	54	37	44	48	35	41	56	56	44	37	40	18	36
ENSG00000117595.10	33	30	24	42	15	9	13	2	16	46	29	3	36	28	16	23	19	33	18	2	12	7	7	12	18	22	53	32	3	11	28	22	17	15	31	29	2	30	8	36	28	17	34	37	39	40	8	1	11
ENSG00000117597.17	241	565	207	392	648	205	202	402	240	391	452	233	571	407	407	365	398	476	206	464	298	225	332	254	234	487	649	443	254	194	511	327	560	518	535	347	214	566	406	460	309	480	528	466	673	457	303	198	237
ENSG00000143469.18	0	0	0	0	0	0	0	0	0	1	0	0	0	0	0	0	0	0	0	0	0	0	0	0	0	0	0	0	0	0	0	0	0	0	0	0	0	0	0	0	0	0	0	0	0	0	0	1	0
ENSG00000082497.11	0	0	0	0	0	0	0	0	0	0	0	0	0	0	0	0	0	0	0	0	0	0	0	0	0	0	0	0	0	0	0	0	0	0	0	0	0	0	0	0	0	0	0	0	0	0	0	0	0
ENSG00000054392.12	27	49	35	52	65	25	40	49	31	48	71	39	77	59	41	71	67	79	31	48	23	36	45	29	34	58	55	86	26	22	73	42	33	43	95	45	37	73	57	60	31	49	57	62	105	79	40	17	34
ENSG00000143473.12	3	0	2	0	0	1	0	0	2	0	2	0	1	1	0	2	1	0	1	1	0	0	0	0	0	1	0	2	1	3	0	0	0	0	0	1	2	0	0	0	0	1	1	0	2	0	0	2	0
ENSG00000284299.1	0	0	0	0	0	0	0	0	0	0	1	0	0	0	0	0	0	0	0	0	0	0	0	0	0	0	0	0	0	0	0	0	0	0	0	0	0	0	0	0	0	0	0	0	0	0	0	0	0
ENSG00000283952.1	0	0	0	0	0	0	0	0	0	0	0	0	0	0	0	0	0	0	0	0	0	0	0	0	0	0	0	0	0	0	0	0	0	0	0	0	0	0	0	0	0	0	0	0	0	0	0	0	0
ENSG00000117625.13	591	875	767	703	1314	354	664	857	558	806	776	608	806	786	638	664	677	876	498	768	511	561	599	609	539	835	801	779	560	537	682	580	813	759	846	649	627	769	711	801	542	882	760	1019	837	495	806	506	625
ENSG00000082512.14	606	878	648	832	974	325	422	587	397	765	818	460	1029	1069	726	786	783	839	350	826	509	373	574	424	409	1100	1048	904	515	529	852	495	996	811	1079	522	478	1101	535	818	567	901	1005	1066	1136	887	634	411	379
ENSG00000198570.5	0	1	2	0	2	0	0	0	0	1	0	0	0	1	1	0	0	0	0	0	0	0	0	0	1	2	0	0	2	0	1	0	0	0	0	0	0	0	0	0	0	0	0	0	0	0	0	0	4
ENSG00000170385.9	492	767	410	714	979	318	487	1079	508	714	594	393	766	462	521	480	534	913	415	440	339	409	466	635	452	583	755	774	404	314	731	712	541	643	774	849	336	663	623	904	440	828	631	943	1010	314	482	347	728
ENSG00000117650.12	3	7	3	5	10	9	1	22	6	10	5	6	11	8	10	6	4	10	12	5	7	1	7	4	6	17	4	5	9	3	6	4	6	2	13	10	5	14	15	5	7	7	15	29	9	6	6	7	4
ENSG00000123684.12	2104	2907	2570	2924	4851	962	2228	2746	2711	3070	2835	2362	2642	2112	2172	1797	2322	3074	2559	2308	1550	2674	1871	2923	2447	2676	2894	2661	1897	1535	2370	1977	2260	1854	2691	2430	2160	2284	2498	3070	1775	2908	2266	4013	2877	1497	2465	1697	3300
ENSG00000143493.12	170	285	129	232	361	128	157	265	151	306	189	119	321	243	184	193	172	247	146	211	148	132	172	185	141	289	329	300	147	108	232	204	250	196	320	194	162	244	233	316	157	286	254	329	320	238	166	120	205
ENSG00000143476.17	13	29	12	33	33	32	18	67	35	37	7	6	29	18	22	16	7	19	38	15	17	11	11	6	26	23	17	42	7	7	9	17	19	17	34	21	7	41	34	27	11	31	40	53	45	31	13	14	18
ENSG00000066027.11	1822	2735	2370	2338	3936	1215	2295	1683	2176	3498	2204	2576	3200	2412	2357	1698	2053	2902	2299	1908	1820	2417	1916	1981	3158	2815	2483	3025	1981	1041	2072	1855	2086	1913	2713	2007	2202	2145	2013	3031	1699	2554	2508	3780	2634	1627	2143	1698	2738
ENSG00000065600.12	126	167	102	155	214	127	109	163	103	203	114	96	206	145	96	151	117	168	82	145	100	109	110	94	92	146	176	194	85	90	131	97	135	148	176	97	100	167	169	167	95	155	169	220	167	121	134	85	115
ENSG00000117691.9	132	248	102	186	246	138	118	190	115	262	139	126	279	208	212	128	168	187	93	159	133	124	201	90	155	231	196	284	105	97	230	180	175	214	223	181	106	193	207	274	142	180	211	247	236	198	151	142	137
ENSG00000162772.16	14	26	15	29	49	55	17	122	21	48	9	19	46	18	25	20	13	23	11	24	21	22	21	24	25	17	28	54	21	13	24	38	13	20	10	29	9	12	29	25	12	38	24	45	85	11	14	21	86
ENSG00000162771.7	0	0	0	0	0	0	0	0	0	0	0	0	0	0	0	0	0	0	0	0	0	0	0	0	0	0	0	0	0	0	0	0	0	0	0	0	0	0	0	0	0	0	0	0	0	0	0	0	0
ENSG00000123685.8	30	59	18	18	74	39	29	73	22	43	16	15	41	52	35	20	25	47	27	30	12	39	23	23	27	27	27	34	22	23	28	24	24	29	22	32	19	23	48	69	23	21	20	56	52	12	54	29	48
ENSG00000117697.14	360	476	334	455	587	230	227	409	283	459	357	304	526	431	351	325	354	484	300	387	253	283	310	301	243	480	501	404	236	165	496	372	409	400	474	335	319	433	373	514	287	432	443	477	509	285	330	198	364
ENSG00000203705.10	169	331	233	261	435	146	169	272	180	282	241	298	235	249	285	173	185	300	167	201	156	218	193	163	185	263	217	221	152	104	209	181	197	173	263	164	205	210	215	333	183	246	255	298	307	193	254	149	204
ENSG00000185523.6	1	2	0	0	2	0	0	0	1	1	0	0	3	2	0	0	0	2	2	0	1	1	0	0	0	1	0	0	1	0	2	1	0	1	1	0	1	0	1	0	0	0	1	2	0	0	0	0	1
ENSG00000162769.12	124	291	217	181	415	146	221	208	159	314	210	266	319	211	332	152	168	358	174	283	139	160	209	124	173	346	228	231	128	129	196	125	156	148	330	162	295	226	226	307	193	273	220	374	237	141	180	105	180
ENSG00000143494.15	7	15	16	7	20	6	6	16	6	15	11	12	8	17	7	13	9	18	1	14	4	6	10	2	6	14	10	15	8	5	9	9	11	13	18	20	8	8	20	12	4	11	18	16	9	13	15	5	13
ENSG00000174606.13	385	587	436	500	900	249	313	533	318	659	591	381	666	540	429	477	496	639	272	504	282	333	433	365	314	674	733	622	376	314	538	385	601	620	733	430	386	571	427	545	368	637	606	673	771	467	454	274	382
ENSG00000136643.11	213	342	228	353	471	179	216	400	235	360	336	173	364	295	255	250	232	331	187	281	171	193	230	235	209	274	354	343	189	144	323	267	274	306	319	282	160	304	317	347	207	322	312	403	410	287	266	152	299
ENSG00000117707.15	0	0	5	1	5	0	2	1	0	0	1	2	0	1	0	1	4	5	2	4	0	0	0	1	0	1	0	2	0	0	3	0	1	3	3	2	5	5	2	2	4	1	4	1	1	3	1	2	2
ENSG00000143499.13	222	418	279	342	458	174	229	269	162	361	292	197	408	395	281	270	281	306	168	343	247	195	255	176	207	367	388	328	197	195	315	218	357	320	423	254	240	335	283	456	229	351	371	431	445	309	266	168	202
ENSG00000152104.11	3	7	5	3	6	3	0	5	1	4	1	3	2	3	7	7	1	4	4	3	4	2	4	3	3	6	4	2	7	11	5	1	3	4	8	1	5	5	2	4	3	2	5	6	5	7	9	4	2
ENSG00000117724.12	57	102	38	124	124	46	67	138	95	111	38	45	128	116	121	112	47	86	93	81	55	56	78	47	61	119	93	158	31	52	94	66	99	109	127	68	28	114	88	107	86	107	119	196	99	159	57	42	44
ENSG00000082482.13	0	0	0	0	0	0	0	0	0	0	0	0	0	0	0	0	0	0	0	0	0	0	0	0	0	0	0	0	0	0	0	0	0	0	0	0	0	0	0	0	0	0	0	0	0	0	0	0	0
ENSG00000136636.12	54	96	57	86	135	46	46	114	76	89	76	53	77	72	65	58	49	132	51	74	48	61	85	52	58	83	115	77	59	39	97	77	82	92	82	110	44	82	116	107	66	102	118	134	94	46	85	45	98
ENSG00000042781.12	0	0	0	1	1	0	1	0	0	0	1	0	0	0	0	0	0	0	0	0	0	0	0	1	0	1	0	0	0	0	0	0	0	0	0	0	0	0	0	0	0	1	0	0	0	0	0	1	0
ENSG00000196482.16	0	0	0	0	0	0	0	0	0	0	0	0	0	0	0	0	0	0	0	0	0	2	0	0	0	0	0	0	0	0	0	1	0	0	0	0	0	1	0	0	0	0	0	0	0	0	0	0	0
ENSG00000092978.10	97	164	97	166	243	88	81	147	87	159	138	62	226	189	112	153	138	193	81	139	76	89	112	114	85	186	229	191	95	86	162	151	158	176	223	182	89	178	149	174	109	184	170	223	185	130	131	59	117
ENSG00000162814.10	0	0	0	0	0	0	1	0	0	0	0	0	0	0	0	0	0	2	0	0	0	1	0	0	0	0	0	0	0	0	0	0	0	0	0	0	1	0	1	0	0	0	0	1	0	0	1	0	0
ENSG00000067533.5	177	265	113	277	312	120	98	196	140	232	219	134	352	267	187	277	174	275	91	186	128	115	212	117	110	321	362	259	123	109	289	194	297	297	296	186	127	327	184	248	147	287	295	288	344	212	183	90	134
ENSG00000092969.11	4	4	2	2	9	3	5	2	2	2	0	2	6	5	4	5	0	4	1	2	2	2	3	1	3	2	3	2	1	4	7	1	5	3	2	3	0	10	1	5	2	5	2	7	2	2	1	2	4
ENSG00000143353.11	126	199	144	160	257	81	116	144	106	179	112	178	180	173	143	132	113	178	92	132	81	171	128	107	114	175	158	132	99	89	169	139	150	166	169	109	154	142	159	159	85	142	159	169	140	92	162	89	109
ENSG00000196660.10	0	0	2	0	0	0	0	0	0	1	0	0	0	0	0	0	0	0	0	0	0	0	0	0	0	0	0	0	0	0	0	1	0	0	0	1	0	0	0	0	0	0	1	0	0	0	0	0	0
ENSG00000136628.17	1130	2112	915	2073	2414	941	914	1771	1040	1935	1629	927	2574	1937	1625	1638	1457	1922	912	1718	1116	930	1377	1039	1012	2444	2770	2741	917	807	2283	1357	1745	2073	2518	1487	868	2416	1803	2261	1181	2002	2161	1441	2314	2426	1304	860	1013
ENSG00000162813.17	171	251	112	245	297	130	107	192	105	247	177	126	278	247	192	194	151	213	119	196	130	124	159	131	121	252	262	268	106	103	244	191	232	230	201	207	143	211	179	239	121	209	239	274	249	247	169	79	145
ENSG00000067704.9	843	1420	716	1323	1638	638	664	1178	763	1355	1083	675	1640	1312	1103	1019	936	1449	680	1062	779	621	1104	698	784	1439	1709	1684	582	548	1365	1033	1191	1275	1546	1157	591	1498	1113	1588	766	1191	1373	1335	1584	1274	903	584	812
ENSG00000118873.15	634	1036	627	1046	1282	381	586	875	648	1093	878	510	1278	968	778	826	819	1153	563	818	596	517	687	712	589	1162	1350	1074	524	489	1069	719	938	937	1227	779	557	1128	753	1111	616	1189	1064	1143	1249	852	761	465	726
ENSG00000116141.15	2	0	5	5	4	0	0	1	0	0	1	0	3	4	1	1	1	4	2	1	0	0	1	0	1	0	3	0	0	1	1	0	1	1	2	1	0	7	1	3	0	0	1	1	1	3	2	0	0
ENSG00000162817.6	37	103	33	66	73	20	26	35	36	47	58	41	61	46	57	80	71	49	42	40	29	45	33	47	29	92	72	51	47	27	48	32	63	58	94	32	22	76	76	110	92	50	52	89	97	54	40	58	34
ENSG00000117791.15	4	10	7	7	9	5	1	14	6	23	7	14	7	6	10	19	10	11	7	1	7	9	8	8	3	6	9	3	7	2	13	10	6	6	9	8	2	13	19	21	5	9	6	10	9	10	5	6	4
ENSG00000186205.12	439	597	636	467	744	265	384	467	896	524	594	607	506	327	577	304	502	432	1073	408	396	622	319	633	586	312	398	392	432	284	351	446	443	336	253	448	603	315	553	858	269	594	299	869	477	183	690	338	763
ENSG00000136630.12	499	529	593	450	854	283	361	411	583	518	514	729	396	379	431	272	681	494	516	516	420	856	285	791	605	546	300	391	359	260	282	458	485	293	427	340	575	402	468	590	253	471	262	700	470	192	479	371	717
ENSG00000143507.17	68	121	70	125	162	70	58	160	94	158	101	56	156	78	78	83	80	175	73	110	63	85	94	86	79	92	148	175	56	42	125	114	94	100	126	154	70	130	151	159	69	118	115	160	149	84	139	66	112
ENSG00000143512.12	3	5	4	1	1	2	1	3	0	3	7	2	2	4	3	2	3	0	0	1	2	0	2	2	1	3	1	3	1	0	1	1	6	2	1	0	2	0	1	0	4	4	3	6	0	2	3	1	1
ENSG00000143498.17	57	67	58	84	108	33	36	64	50	76	76	45	110	86	64	66	70	68	48	86	41	49	55	32	28	113	122	87	33	40	86	60	86	73	116	55	42	65	59	86	44	92	82	97	106	52	60	36	39
ENSG00000154305.16	873	1462	893	1383	1881	662	833	1282	786	1300	1254	783	1544	1237	1133	1047	1183	1382	744	1240	769	853	926	890	957	1503	1496	1437	812	672	1280	864	1221	1119	1527	972	786	1428	1023	1485	846	1530	1210	1601	1759	1096	1085	705	1174
ENSG00000186063.12	371	583	370	622	738	237	372	766	327	616	516	285	671	576	474	479	510	597	341	504	334	294	394	400	352	664	776	764	317	310	663	410	556	642	740	476	254	718	483	605	427	628	630	793	805	609	382	353	454
ENSG00000162819.11	771	1094	890	997	1584	452	741	930	799	1196	896	798	1157	913	771	805	820	1252	697	879	523	822	672	932	783	1049	1177	922	741	509	980	714	889	808	999	793	708	894	685	1088	669	1112	934	1294	1199	555	849	548	1022
ENSG00000197520.10	22	23	22	15	64	12	22	9	6	4	36	12	8	34	46	17	25	20	10	6	9	22	13	5	11	9	26	17	5	23	27	9	26	35	12	7	11	16	17	17	24	34	34	31	35	30	18	13	7
ENSG00000154309.8	45	57	43	54	77	40	31	52	18	64	53	36	70	48	61	57	54	51	28	45	35	34	49	32	19	66	71	75	37	26	66	44	68	61	77	40	44	66	40	60	36	64	75	71	81	74	53	38	32
ENSG00000187554.11	330	531	373	452	794	226	278	659	590	439	433	280	409	329	474	216	431	404	599	295	249	479	260	1076	319	304	418	537	378	155	501	458	285	290	403	455	245	322	601	642	265	769	441	933	587	152	396	314	795
ENSG00000143502.14	25	89	65	64	77	34	58	42	19	53	45	30	104	101	79	33	38	64	13	64	41	36	58	17	65	120	51	29	34	18	42	40	128	102	78	32	56	77	30	69	57	66	46	82	45	66	51	14	42
ENSG00000178395.6	0	0	0	0	0	0	1	0	0	0	0	0	0	0	0	0	0	0	0	0	0	0	0	0	0	0	0	0	0	0	0	0	0	0	0	0	0	1	0	0	0	0	0	0	0	0	0	0	1
ENSG00000203697.11	3	2	7	2	15	3	7	2	3	26	4	2	3	1	5	2	2	6	1	6	2	1	6	2	6	6	2	5	1	4	3	5	4	9	3	2	2	3	5	0	2	3	1	7	8	0	3	3	1
ENSG00000162909.17	2683	4619	2286	4185	6132	2226	2691	4468	2669	5590	3953	2043	5207	3822	3388	3190	3016	5017	2566	3628	2028	2437	3354	2468	2965	4325	5678	6162	2459	1961	4305	3531	3779	4121	4718	4058	2047	4073	4738	5303	2542	4349	4553	3851	7102	3526	2888	2165	3378
ENSG00000143514.16	531	918	534	821	1213	390	477	712	545	962	706	504	982	739	682	638	670	878	613	772	427	497	695	586	571	922	1123	1095	455	392	753	652	788	842	948	733	497	847	775	946	539	864	807	1083	990	678	626	455	624
ENSG00000143756.11	482	712	431	667	883	274	394	564	431	741	574	410	799	659	547	540	588	725	367	552	361	374	479	428	404	803	833	721	379	313	654	519	650	640	802	513	384	721	524	726	461	693	682	780	793	463	510	328	441
ENSG00000143753.12	721	1185	612	950	1412	602	906	937	856	988	1015	885	1185	899	878	701	970	1015	879	804	615	719	877	1053	1037	1108	989	1058	592	482	977	789	867	832	1215	771	741	961	938	1297	590	976	943	1200	1404	748	880	511	990
ENSG00000143748.17	169	302	171	228	368	138	150	249	160	299	245	169	334	269	229	246	219	297	163	230	177	143	219	138	165	281	358	290	169	134	297	183	294	248	288	242	194	288	255	290	168	247	292	326	356	258	187	119	149
ENSG00000143771.11	262	432	276	393	650	313	264	478	312	488	358	306	484	344	351	274	374	386	309	345	266	294	273	413	282	378	386	373	244	181	334	329	383	366	407	352	281	333	383	499	192	478	358	574	519	300	265	204	391
ENSG00000162923.14	2830	3424	4763	3221	5689	1787	2673	4486	2941	3435	3644	2484	3532	3074	2835	2819	3156	3983	2685	3290	2194	2888	2598	3569	2878	3596	3865	3887	2812	2426	3289	2564	3556	3169	3448	2971	2363	3247	3461	3432	2298	3776	3127	5339	3865	2378	3036	2632	3567
ENSG00000143786.7	88	124	57	36	121	79	48	62	71	119	45	34	162	37	53	51	34	180	72	44	54	106	73	141	43	96	163	150	43	86	131	104	43	48	90	126	23	56	42	154	109	30	155	97	66	64	50	44	124
ENSG00000185842.15	7	4	6	6	16	3	6	4	4	4	6	5	2	2	4	4	3	7	5	4	3	6	2	3	7	4	3	3	9	10	4	4	7	1	3	0	9	2	1	2	2	5	4	12	4	1	14	2	2
ENSG00000143815.14	3258	3957	3270	3663	5657	1324	3066	3286	4283	4454	4438	3462	4014	3444	2976	3113	3977	4807	3834	3038	2587	3628	2721	4415	3610	4215	4256	3731	2908	1995	3439	2610	3991	2826	4189	2754	2926	3818	3458	4370	2565	4575	3917	5964	3866	2339	3823	2100	4752
ENSG00000154380.17	15	19	12	19	11	8	8	5	7	9	5	3	11	20	10	6	8	4	6	4	3	9	2	9	6	23	13	16	11	4	8	3	10	12	17	1	5	17	3	7	15	15	8	40	20	6	15	7	11
ENSG00000143742.12	1023	1424	802	1199	1476	749	779	1222	832	1442	1050	876	1564	1314	926	1043	939	1636	635	1102	684	842	921	955	719	1423	1512	1356	741	601	1458	1091	1367	1427	1445	1073	845	1244	922	1339	835	1341	1310	1526	1409	731	1122	525	1060
ENSG00000143819.12	225	393	183	318	488	174	221	330	175	293	316	220	361	386	286	251	222	406	181	372	209	207	355	191	199	363	318	330	225	193	343	295	408	392	438	321	242	336	342	441	209	387	387	406	412	365	288	238	205
ENSG00000196187.11	1712	2753	1931	2411	3433	1134	1534	1994	1146	1792	2450	1245	2962	2900	2183	2132	2080	2048	1280	2922	1615	1316	1794	1220	1491	3260	2571	1987	1753	1612	2496	1425	3272	2638	3109	1473	1522	2809	2059	2682	1466	2731	2419	3381	3032	2615	2116	1409	1350
ENSG00000243709.1	3	4	0	2	4	2	1	4	0	0	0	1	3	3	1	0	2	6	3	4	3	2	7	1	1	2	4	2	0	1	4	2	2	2	1	4	2	3	6	7	1	3	4	8	0	3	5	3	2
ENSG00000255835.1	0	0	0	0	0	0	0	0	0	0	0	0	0	0	0	0	0	0	0	0	0	0	0	0	0	0	0	0	0	0	0	0	0	0	0	0	0	0	0	0	0	0	0	0	0	0	0	0	0
ENSG00000143811.18	407	616	384	477	730	301	297	481	285	478	483	381	661	607	410	388	383	443	236	520	398	355	463	281	309	592	573	462	278	268	555	363	687	571	593	362	354	499	512	614	328	498	568	638	591	459	452	242	260
ENSG00000143768.12	4	0	1	0	1	1	0	5	3	0	0	0	1	1	3	0	0	3	3	1	0	1	1	1	0	3	1	0	4	0	0	0	0	3	3	0	0	2	5	2	0	0	4	2	0	3	1	3	1
ENSG00000143751.9	473	670	520	632	798	259	397	589	426	753	637	449	762	567	518	459	651	830	374	566	367	413	446	457	462	774	865	643	338	303	589	445	576	501	743	503	412	567	543	714	432	607	599	645	765	454	415	334	520
ENSG00000163041.9	2510	2671	2176	2361	4660	1582	2449	2434	2276	2571	2345	3191	2537	2049	2662	1582	2424	3326	2561	1893	1789	3766	2217	3484	3355	2481	2122	2620	1906	1839	2028	1778	1981	1567	2187	1663	2423	2063	2564	3151	1878	2548	2091	4057	2242	1169	3012	1616	3929
ENSG00000182827.8	452	618	403	548	793	261	332	573	361	674	472	384	662	593	430	481	540	662	315	488	332	340	428	365	326	632	745	591	311	274	644	459	528	563	565	453	323	524	463	594	371	640	562	738	695	351	428	262	481
ENSG00000185155.11	5	8	1	12	1	9	1	18	14	5	1	0	9	3	6	4	2	3	12	0	1	1	5	0	5	6	2	11	1	1	2	3	3	8	2	6	0	4	17	9	3	3	23	12	4	21	4	4	6
ENSG00000183814.15	24	61	24	46	72	28	26	40	34	60	39	19	86	65	59	55	36	77	33	49	34	22	43	23	37	66	66	78	21	14	61	48	79	61	89	42	32	60	36	57	50	73	66	67	59	53	38	16	35
ENSG00000143799.12	1876	3345	1519	3186	3471	1751	1266	2258	1484	2901	2275	1312	3817	3266	2335	2579	2386	2731	1403	2560	1704	1365	2334	1425	1457	3416	4154	4032	1352	1253	3012	2038	2682	2735	3598	2100	1433	3405	2308	3648	1653	3073	3740	3649	3528	3711	1955	1252	1382
ENSG00000203685.9	0	0	0	2	1	0	0	0	0	1	0	0	3	1	1	0	0	0	0	0	0	0	1	1	0	0	0	0	0	0	1	2	0	2	1	1	0	0	2	0	1	2	1	0	0	1	0	0	0
ENSG00000143772.9	2179	4244	2183	3864	5104	1707	2113	2440	1717	3776	3232	2263	5307	4391	3530	2969	2977	3462	1746	3717	2633	2038	3231	2059	2313	4763	5002	4398	1986	1746	3985	2484	4429	4026	4897	2555	2433	4219	3170	4437	2167	3819	3888	4379	4603	4336	2539	1894	1853
ENSG00000143801.16	66	136	97	106	142	72	66	144	85	91	81	67	100	110	68	49	64	103	81	61	51	82	86	36	60	85	105	110	55	56	79	97	82	82	69	96	51	106	107	119	54	79	94	115	155	66	69	60	82
ENSG00000163050.16	913	1389	973	1093	2192	684	955	758	752	990	1280	936	1375	1097	980	716	1103	1531	787	1137	1011	1184	1217	784	1167	1202	1183	1118	668	757	1201	855	1249	1070	1184	803	809	1345	977	1586	874	1146	1233	1706	1229	851	1165	699	1030
ENSG00000143776.18	27	58	42	32	85	29	41	52	33	41	33	26	32	24	68	34	31	35	27	25	26	35	23	36	41	39	39	42	31	17	39	44	24	45	47	50	25	41	53	72	33	36	26	88	39	19	23	31	22
ENSG00000181450.17	85	130	81	153	183	37	68	127	67	147	139	60	170	156	129	145	137	146	62	119	78	48	112	89	70	204	221	202	75	46	137	73	167	127	194	126	61	174	129	127	98	172	168	183	175	132	97	77	65
ENSG00000143740.14	180	345	133	259	334	175	109	212	142	284	236	136	372	275	219	208	192	285	127	242	163	162	229	130	156	307	330	377	136	120	271	193	245	274	332	181	173	307	252	318	172	222	273	278	314	311	186	108	143
ENSG00000081692.12	26	44	30	41	55	28	16	37	16	35	35	18	57	51	50	30	30	49	20	47	31	27	35	29	28	44	35	44	19	22	38	35	47	57	45	34	25	37	37	54	22	34	54	51	58	46	27	20	24
ENSG00000185888.5	1	0	0	0	0	0	0	0	0	0	1	0	0	0	1	0	0	0	0	0	0	0	0	0	0	0	0	0	0	0	0	0	0	0	0	0	0	0	0	0	0	0	1	0	0	0	0	0	0
ENSG00000143816.7	0	2	3	2	9	0	1	3	1	2	0	0	6	2	3	6	4	3	5	4	1	0	2	1	3	4	1	1	0	1	5	1	4	3	5	0	2	2	5	7	1	2	2	1	7	3	2	0	1
ENSG00000154342.5	0	0	0	0	0	0	0	0	0	0	0	0	0	0	0	0	0	0	0	0	0	0	0	0	0	0	0	0	0	0	0	0	0	0	0	0	0	0	0	0	0	0	0	0	0	0	0	0	0
ENSG00000143761.15	4554	7073	4633	5982	8531	4475	4271	6425	5012	6840	5697	5707	7169	5493	5196	4356	5093	6595	4888	5095	4422	5387	5163	5104	5209	5864	6634	7183	3654	3238	5938	5127	5305	5373	5989	5303	4261	5497	6912	8012	3818	5581	6059	8174	6971	4504	5279	3735	5844
ENSG00000143793.12	168	309	189	237	382	200	139	228	133	249	195	168	323	280	223	196	188	233	121	236	188	142	212	133	158	295	311	257	142	143	262	220	294	288	272	203	167	228	260	326	132	236	263	379	298	211	211	138	172
ENSG00000162910.18	125	208	142	130	276	128	104	150	75	178	126	126	172	175	172	135	108	184	101	152	106	147	153	96	118	164	167	185	96	98	168	152	185	175	177	124	97	138	166	205	100	131	175	228	189	134	145	93	117
ENSG00000143774.16	4655	2931	3069	2769	8951	5257	5551	5583	4445	3260	4696	5299	2284	4442	5687	3854	3203	3215	4274	4199	4843	4345	4572	5862	4864	3972	2149	2910	4949	6231	2738	3896	4215	4189	4741	4653	2925	3618	5048	3319	4466	3291	3654	8545	2974	3727	4541	6210	4252
ENSG00000198835.3	5	7	3	7	15	12	6	14	6	5	13	7	9	11	5	14	7	9	14	9	9	6	11	15	3	11	13	22	8	6	12	12	16	8	13	9	11	8	7	19	12	7	15	8	14	10	10	16	4
ENSG00000181873.12	183	267	206	247	403	154	158	207	162	270	239	129	332	260	247	217	197	220	123	227	174	127	249	128	139	304	301	247	158	155	279	160	265	270	336	184	141	265	285	273	170	227	256	334	309	285	217	126	132
ENSG00000154358.20	807	1268	588	1654	1419	444	431	854	351	535	1190	562	1966	1878	1569	1287	1287	1129	404	1585	941	494	1276	803	488	2545	1923	1406	962	429	1855	935	1938	1721	2294	929	671	2123	898	1247	815	1416	1402	1637	1710	2204	862	765	462
ENSG00000154370.15	390	577	440	501	848	314	331	483	340	596	483	398	612	555	417	368	448	499	343	549	340	380	393	341	461	550	600	586	309	269	480	373	510	485	492	396	413	443	493	696	321	493	515	727	675	459	434	248	412
ENSG00000162931.11	24	33	34	32	52	7	20	21	7	38	30	23	20	44	16	19	21	21	16	29	19	26	17	13	24	22	26	16	24	35	31	19	41	22	29	20	15	24	24	22	13	24	36	39	36	23	38	19	15
ENSG00000168148.3	0	0	1	0	3	0	0	0	0	1	0	3	0	1	0	1	0	0	0	1	0	0	0	0	0	0	1	0	1	0	0	1	0	0	0	0	1	0	0	1	1	1	0	0	1	0	2	0	0
ENSG00000181218.5	19	40	178	34	62	30	46	24	40	49	29	36	57	57	46	31	29	22	46	49	47	31	44	38	39	57	53	51	33	17	50	28	48	65	63	31	25	53	33	51	55	51	50	48	40	36	49	25	52
ENSG00000196890.4	5	2	10	8	7	3	2	2	5	2	11	1	9	2	2	4	6	4	1	6	1	1	5	2	3	5	4	3	3	7	9	4	9	5	3	4	1	7	5	3	3	5	6	11	6	8	9	4	2
ENSG00000168159.11	1201	1499	810	1314	2011	1783	1121	2360	1042	1542	1288	1171	1586	1525	1318	1094	1044	1218	1053	1294	1495	1075	1521	1289	1252	1564	1618	1702	1081	1320	1370	1304	1382	1553	1659	1451	805	1459	1514	1794	1286	1359	1487	2579	1821	1355	1167	1352	1413
ENSG00000116574.5	271	412	283	419	542	231	286	745	344	548	357	277	512	320	337	241	237	420	224	341	151	245	274	350	259	353	555	723	259	248	421	351	250	267	399	458	252	403	499	449	229	454	540	492	504	249	241	183	441
ENSG00000168118.11	271	466	298	378	570	227	260	434	249	387	333	313	462	338	319	307	296	382	271	371	257	288	320	241	265	399	416	449	185	173	455	321	332	373	418	313	227	381	399	503	294	299	383	500	396	268	350	202	251
ENSG00000213029.3	0	0	0	0	0	0	0	0	0	0	0	0	0	0	0	0	0	0	0	0	0	0	0	0	0	0	0	0	0	0	0	0	0	0	0	0	0	0	0	0	0	0	0	0	0	0	0	0	0
ENSG00000154429.10	363	456	381	485	900	243	441	540	395	447	468	319	490	325	328	452	407	393	406	492	206	433	346	345	430	486	505	383	282	272	459	305	367	320	503	322	346	410	427	531	332	430	340	841	505	253	439	235	373
ENSG00000143632.14	0	1	3	1	0	0	4	2	0	1	1	1	0	1	1	0	0	1	1	0	1	0	0	3	0	0	0	1	1	2	0	0	0	0	1	1	1	0	1	1	1	1	1	0	2	0	1	1	0
ENSG00000069248.11	524	837	479	690	1027	426	406	825	493	853	680	448	906	798	615	639	611	882	412	694	526	396	616	443	470	805	1073	839	361	389	877	648	744	774	903	664	414	785	668	983	461	835	806	945	931	623	580	319	499
ENSG00000135776.4	268	477	305	383	662	186	291	463	242	475	322	241	436	379	292	286	234	528	228	310	214	234	263	298	221	381	461	433	201	171	455	280	312	358	467	327	241	397	346	494	264	403	385	460	450	277	268	176	293
ENSG00000135801.9	251	427	237	363	544	207	199	377	231	470	319	245	460	382	304	321	282	430	227	334	217	214	296	216	240	420	548	480	184	191	396	327	347	352	399	350	205	429	368	495	227	335	393	480	463	361	244	169	256
ENSG00000135763.9	129	295	123	225	264	147	136	208	140	209	203	116	303	280	205	201	185	250	102	239	155	100	184	130	145	287	328	299	100	114	239	175	252	273	315	179	125	272	204	276	138	260	291	272	318	266	146	92	166
ENSG00000143641.9	503	830	448	755	1217	422	505	923	592	761	693	516	876	776	728	477	515	838	571	562	446	489	660	584	582	703	954	893	416	357	846	707	628	700	767	890	426	812	901	1043	504	748	695	987	1018	635	522	419	633
ENSG00000177614.10	3	2	2	4	21	2	2	28	2	5	1	1	3	3	2	2	0	2	6	2	3	5	15	2	3	4	4	25	0	0	2	4	4	3	1	7	4	3	12	4	4	2	1	3	3	3	16	2	5
ENSG00000135775.13	389	580	383	558	799	290	289	535	307	556	441	315	572	547	440	434	380	567	268	494	334	295	459	346	307	613	657	528	319	252	585	413	571	575	614	417	325	564	537	633	341	491	590	674	658	509	431	264	374
ENSG00000135744.7	0	0	0	0	0	0	0	0	0	0	0	0	0	0	0	0	0	0	0	0	0	0	0	0	0	0	0	0	0	0	0	0	0	0	0	0	0	0	0	0	0	0	0	0	0	0	0	0	0
ENSG00000135773.12	0	0	1	0	4	0	0	0	0	0	1	0	1	0	1	0	0	0	0	0	0	0	1	0	0	0	1	1	0	0	0	1	0	0	0	1	0	0	0	0	1	0	0	0	0	3	0	0	0
ENSG00000119280.16	86	204	100	134	188	64	118	223	119	154	117	97	204	164	181	112	95	166	146	114	88	93	134	78	128	173	168	208	69	63	166	85	152	162	199	84	70	153	257	196	103	166	115	211	197	93	119	116	118
ENSG00000143643.12	401	539	429	433	858	216	368	467	361	607	520	318	517	518	405	390	416	579	286	476	365	346	397	397	319	479	580	553	384	287	438	358	533	482	502	442	373	473	468	463	331	492	532	638	650	377	504	234	336
ENSG00000173409.13	99	161	65	128	190	64	74	134	91	145	118	77	154	150	116	91	87	138	76	106	78	90	122	72	66	153	116	134	73	51	123	74	155	163	155	75	79	117	120	156	114	127	167	139	156	116	119	70	92
ENSG00000182118.7	20	43	19	33	47	22	18	18	14	40	38	23	59	29	28	25	30	43	15	27	20	21	35	33	19	32	48	44	13	11	36	35	58	41	41	27	27	49	20	47	31	33	44	49	43	48	17	17	28
ENSG00000119283.15	1	4	0	1	2	1	0	0	0	1	0	0	2	0	1	2	0	2	1	2	0	1	1	0	0	1	4	2	1	1	0	0	1	2	1	0	0	0	1	1	1	0	0	1	3	1	1	2	0
ENSG00000143633.12	180	234	164	175	331	129	137	208	127	211	196	161	226	223	150	148	131	233	92	171	133	145	155	125	130	203	192	160	129	86	217	152	211	211	192	133	142	192	199	246	150	194	218	263	238	167	200	87	161
ENSG00000116906.11	492	814	488	698	1057	410	474	656	409	703	514	415	821	605	514	479	510	748	416	603	434	432	520	462	439	645	764	789	370	304	654	567	677	698	716	587	427	634	654	830	416	675	763	859	800	525	523	333	514
ENSG00000116903.7	499	655	512	630	1002	265	446	544	488	711	654	498	656	636	537	550	575	726	455	615	353	436	476	521	468	746	703	622	481	364	615	467	635	572	762	475	441	670	562	687	452	703	632	857	775	423	549	366	564
ENSG00000010072.15	124	181	133	168	300	78	126	180	138	226	154	143	194	156	132	162	165	212	118	162	116	123	144	140	118	203	197	221	119	104	178	133	159	188	224	154	131	170	165	220	111	200	184	249	224	143	144	93	125
ENSG00000135766.8	2503	2322	3033	2819	4119	764	2006	1520	2467	2494	2536	2035	3125	2315	2660	2071	2832	2758	3118	2562	1345	2962	1847	3626	3011	3468	2512	2709	2342	1276	1923	1746	2397	1794	2783	1614	2012	2137	2025	2905	1649	2807	2000	4103	2410	1290	2276	1906	2792
ENSG00000116918.13	405	581	340	454	778	214	345	520	370	553	407	463	628	475	364	411	409	704	283	419	297	370	349	420	292	541	632	456	303	249	592	473	468	518	510	443	362	452	391	522	351	503	498	571	568	289	445	209	475
ENSG00000270106.5	0	1	1	0	0	0	0	0	0	0	0	0	0	0	0	0	0	0	0	0	0	0	0	0	0	2	0	1	0	0	1	1	0	0	0	0	1	0	0	0	0	1	0	0	1	0	1	0	0
ENSG00000162946.21	254	333	205	364	475	235	243	473	220	358	312	193	415	360	330	215	294	468	177	407	195	181	326	313	209	408	361	511	215	173	359	351	374	419	432	433	183	415	388	351	146	476	414	530	619	266	302	231	514
ENSG00000116991.10	386	382	453	351	689	214	240	260	452	303	380	339	390	225	383	211	459	297	482	341	259	444	175	920	353	357	369	247	250	321	230	276	296	204	313	319	244	269	260	458	105	610	268	533	452	160	283	217	520
ENSG00000212916.4	35	68	24	46	63	34	23	43	22	65	47	24	43	58	49	35	39	91	18	38	26	46	51	35	25	86	70	27	45	30	43	32	57	50	69	45	22	69	48	63	38	44	59	57	83	35	36	43	46
ENSG00000135778.11	122	246	112	183	285	99	83	213	106	272	278	126	264	351	188	217	234	293	94	326	126	102	153	135	122	330	228	243	199	97	236	166	238	250	372	178	127	249	240	336	191	259	239	230	379	208	134	151	181
ENSG00000135749.18	230	435	223	297	487	129	169	228	141	368	417	183	437	362	347	289	335	351	161	427	184	151	303	146	154	430	388	399	196	255	338	223	332	354	514	256	176	396	286	378	204	457	426	413	529	409	262	178	158
ENSG00000143674.10	44	78	46	38	88	28	35	47	51	74	51	27	77	54	46	41	48	64	30	56	22	35	45	32	54	60	73	63	38	40	43	37	54	47	91	46	24	73	46	64	50	50	42	80	95	36	55	28	44
ENSG00000135750.14	1	2	0	1	2	1	0	0	3	2	3	1	4	3	1	2	2	6	2	0	0	1	7	0	1	0	6	2	0	2	3	2	1	2	2	3	0	2	2	0	3	0	1	0	1	0	4	0	0
ENSG00000183780.12	5	19	7	29	19	14	9	10	17	4	14	14	49	6	11	7	6	41	10	12	10	10	34	14	13	25	14	36	13	10	20	10	23	19	47	20	14	27	18	11	12	20	6	29	35	16	20	14	8
ENSG00000168275.14	85	119	57	88	134	78	44	139	61	116	78	101	149	100	99	75	63	114	55	72	53	64	72	76	71	91	113	126	71	45	118	83	80	91	107	79	61	77	101	145	62	93	95	130	137	88	86	52	72
ENSG00000059588.9	355	566	275	487	718	241	326	425	241	426	409	263	597	523	428	436	410	589	208	444	352	199	450	273	270	629	564	619	263	359	518	358	590	574	646	393	276	593	424	422	390	592	623	602	586	472	464	255	236
ENSG00000168264.10	1234	2172	1267	2057	2639	902	1060	1868	1165	1958	1543	1236	2477	1753	1511	1411	1396	2079	1112	1613	1165	1206	1430	1237	1172	1949	2324	2322	989	842	2018	1723	1797	1715	2170	1581	1072	1879	1763	2717	1211	1712	1770	2813	2054	1489	1450	874	1252
ENSG00000173726.10	1100	1706	766	1417	2090	876	793	1512	895	1629	1312	1078	1872	1583	1328	1067	1125	1804	782	1298	1067	863	1252	848	849	1493	1660	1973	652	657	1658	1279	1627	1710	1694	1407	857	1693	1327	1861	1043	1384	1792	1831	1720	1307	1056	693	1043
ENSG00000188739.14	9	15	10	11	17	11	7	8	7	16	6	4	8	11	12	5	9	9	5	9	7	8	16	8	9	15	15	6	10	13	8	14	11	13	12	10	5	9	19	12	12	9	12	21	20	9	10	5	9
ENSG00000054267.21	1988	2550	2092	2561	4324	1166	1769	1905	1668	2545	2374	1913	2938	2531	2069	2044	2300	2605	1543	2386	1583	1800	1686	2138	1901	2811	2871	2539	1737	1359	2326	1664	2624	2184	2943	1747	1914	2593	1918	2534	1542	2732	2282	3580	2787	1992	2116	1411	2093
ENSG00000152904.11	341	560	300	472	697	331	283	486	332	510	419	306	587	494	449	385	403	490	267	458	330	317	382	305	288	490	569	582	275	218	472	390	479	508	540	359	305	480	431	597	330	482	463	601	583	445	398	224	367
ENSG00000162885.12	57	59	75	72	179	35	102	70	51	72	75	27	76	58	77	59	65	77	49	91	39	61	86	71	85	67	144	130	48	42	130	59	69	90	78	100	25	136	69	63	56	135	109	130	124	61	88	57	62
ENSG00000168243.10	0	1	0	0	1	1	0	0	1	1	0	0	0	0	0	1	0	0	0	2	0	0	2	0	0	0	0	0	0	2	2	2	0	0	3	0	0	0	1	0	0	1	0	0	0	2	2	2	2
ENSG00000143669.13	4795	5805	5155	5761	10572	2323	4833	4521	5428	6615	6933	4347	5729	4549	6375	4527	6291	7201	4948	5346	3208	5437	4216	5832	6092	6293	6355	6117	4878	3394	5373	3884	5011	4172	5927	5072	4296	5722	4963	5978	4430	6314	5297	9180	7364	2697	5044	4311	7267
ENSG00000116962.14	411	698	139	715	1163	381	412	1044	638	560	642	325	574	356	487	280	331	617	369	414	352	403	586	371	443	357	568	1069	291	327	670	580	276	548	503	1025	254	524	769	781	430	735	655	694	1517	256	341	478	592
ENSG00000077585.13	154	199	190	289	416	164	201	274	151	378	164	228	299	199	152	193	124	253	139	170	199	177	191	158	260	200	266	545	128	93	243	163	192	198	234	196	255	204	222	222	168	215	177	419	279	140	199	164	173
ENSG00000086619.13	204	226	218	246	423	91	144	223	115	279	224	167	251	225	177	208	231	291	134	221	144	200	150	191	133	244	233	230	160	159	214	160	282	267	269	198	190	187	192	206	173	272	244	343	284	151	215	111	193
ENSG00000186197.13	9	13	18	31	43	11	15	16	11	78	21	13	45	30	15	26	32	25	17	25	12	14	25	11	22	47	29	58	9	8	25	12	11	11	53	18	21	32	21	21	28	47	17	38	36	24	13	14	18
ENSG00000116977.18	829	1291	741	1051	1556	518	690	1155	741	1138	989	605	1200	1036	921	787	933	1174	701	974	580	603	739	1080	717	1108	1232	1041	646	657	1005	837	1114	995	1181	891	622	1019	1022	1192	700	1233	979	1584	1443	792	964	491	844
ENSG00000119285.10	430	809	341	740	856	302	365	617	384	689	634	289	974	747	664	690	676	777	294	699	360	263	543	384	357	963	1150	940	340	347	825	513	785	783	1115	609	294	946	584	773	500	851	840	846	1072	741	437	325	426
ENSG00000077522.12	0	0	0	0	0	0	0	0	0	0	0	0	0	0	0	0	0	0	0	0	0	0	0	0	0	1	0	0	1	0	0	0	0	1	0	0	0	0	1	0	0	0	0	0	1	1	0	0	0
ENSG00000116984.12	684	1172	563	1223	1343	428	539	969	571	1105	1006	523	1492	1239	991	1081	911	1181	476	1039	655	455	908	553	562	1450	1707	1524	601	538	1391	786	1221	1302	1520	930	524	1524	856	1284	688	1318	1297	1303	1457	1209	731	519	547
ENSG00000244020.2	0	0	0	0	0	0	0	0	0	0	0	0	0	0	0	0	0	0	0	0	0	0	0	0	0	0	0	0	0	0	0	0	0	0	0	0	0	0	0	0	0	0	0	0	0	0	0	0	0
ENSG00000198626.15	3	0	6	7	6	8	7	11	6	7	5	0	6	3	3	3	4	12	2	6	0	4	1	6	18	3	9	9	6	11	13	4	7	9	6	1	0	0	12	2	6	7	3	4	8	4	5	21	6
ENSG00000116996.9	0	0	0	0	0	0	0	0	0	0	0	0	0	0	0	0	0	0	0	0	0	0	0	0	0	0	0	0	0	0	0	0	0	0	0	0	0	0	0	0	0	0	0	0	0	0	0	0	0
ENSG00000270188.1	0	0	1	0	0	0	0	0	0	0	0	0	0	0	0	0	0	0	0	0	0	0	0	0	0	0	2	0	0	0	0	0	0	0	0	0	0	0	0	0	0	0	0	0	0	0	0	0	0
ENSG00000133019.11	2	6	2	7	1	5	5	3	2	4	3	6	1	7	3	2	1	3	3	3	3	0	0	5	2	2	2	0	2	3	4	3	9	5	11	2	0	7	5	2	5	2	8	7	3	1	2	1	1
ENSG00000155816.19	0	0	0	0	0	0	0	0	0	1	0	0	0	0	0	0	0	0	0	0	0	0	0	0	0	0	0	0	0	0	0	0	0	0	0	0	0	0	0	0	0	0	0	0	0	0	0	0	0
ENSG00000180875.4	13	22	6	6	29	2	7	5	4	15	11	4	9	8	9	14	9	3	2	18	10	12	8	5	3	33	7	4	3	11	7	14	12	24	34	6	1	22	2	20	17	24	5	15	5	5	1	3	4
ENSG00000182901.16	4	14	2	1	3	4	2	7	1	4	6	5	9	3	6	7	6	9	3	2	2	1	5	2	1	5	9	3	5	5	6	5	3	5	9	8	6	6	3	6	3	10	2	4	5	1	4	3	5
ENSG00000091483.6	282	431	208	375	457	269	194	395	234	356	288	237	450	396	310	279	259	394	209	307	210	205	293	209	233	368	433	471	175	153	392	313	380	397	390	357	217	374	347	458	208	330	438	466	483	344	274	146	243
ENSG00000117009.11	117	114	108	78	165	77	51	93	73	88	84	60	134	128	76	75	139	82	45	96	37	77	100	66	68	122	107	93	51	81	85	77	94	95	127	88	71	106	76	138	73	102	88	156	187	62	118	24	102
ENSG00000054277.13	34	53	32	40	57	27	20	39	22	32	40	16	59	51	33	29	27	44	18	44	27	20	45	37	26	49	45	63	29	14	48	41	30	41	61	27	21	49	36	62	28	38	49	52	48	35	31	20	31
ENSG00000203668.2	243	283	188	316	300	88	160	179	141	241	181	135	411	354	239	232	238	308	146	269	130	121	237	172	148	294	445	262	158	135	314	210	310	280	336	182	138	398	159	279	205	317	223	326	277	205	228	94	147
ENSG00000162843.17	2	4	1	2	5	1	1	0	0	2	1	0	4	3	1	3	0	5	0	1	3	2	3	0	1	1	2	0	1	2	7	2	1	5	6	3	1	5	3	2	5	8	2	1	1	3	2	1	1
ENSG00000174371.16	13	10	8	16	19	14	6	26	14	21	10	5	15	7	10	5	7	10	17	11	9	9	5	7	11	12	12	21	1	6	13	10	11	8	8	6	8	14	10	16	8	10	12	34	13	12	0	3	6
ENSG00000196289.7	0	0	0	0	0	0	0	0	0	0	0	0	0	0	0	0	0	0	0	0	0	0	0	0	0	0	0	0	0	0	0	0	0	0	0	0	0	0	0	0	0	0	0	0	0	0	0	0	0
ENSG00000197769.5	0	0	1	0	1	0	0	0	0	1	0	0	0	0	0	0	0	0	0	0	0	3	0	0	0	0	0	0	0	0	1	1	1	1	0	0	0	0	1	0	0	0	0	0	1	0	0	0	0
ENSG00000180287.16	2	1	4	0	0	1	0	0	0	1	1	0	0	1	1	1	4	0	1	1	0	0	1	0	0	1	1	1	1	0	1	0	1	0	0	0	1	0	0	0	0	0	1	0	1	2	1	0	1
ENSG00000143702.15	401	639	351	471	880	196	358	612	436	541	520	370	597	514	491	384	459	725	394	452	317	398	402	407	409	628	772	519	373	299	595	429	566	477	617	419	326	570	546	655	362	676	497	919	677	328	405	361	563
ENSG00000054282.15	149	268	168	196	376	140	154	246	152	185	196	176	220	226	208	162	172	227	144	203	148	161	160	136	160	219	237	266	151	97	279	191	275	211	233	192	177	206	250	263	171	215	199	405	258	158	194	124	179
ENSG00000117020.16	352	797	375	671	967	227	337	391	303	503	633	246	900	696	539	611	575	636	277	660	378	352	496	276	294	816	871	758	300	311	708	435	628	665	929	514	271	794	456	658	431	779	589	749	850	746	373	312	305
ENSG00000179456.10	1803	2104	2159	1746	3798	761	1425	1315	1353	1480	1787	1795	2053	1995	1606	1545	1907	1818	1536	1932	1284	1893	1242	1870	1581	2132	1860	1428	1608	1334	1677	1210	2014	1528	1988	1214	1872	1763	1365	2105	1242	1938	1563	2987	1592	1078	1962	1138	1634
ENSG00000173728.10	1	0	4	7	5	3	2	0	1	2	4	6	2	2	1	0	4	3	0	7	1	3	5	0	1	0	1	0	2	3	1	0	3	1	3	4	7	0	2	2	0	0	1	3	3	4	4	3	2
ENSG00000035687.9	565	953	518	782	1193	404	584	670	531	861	667	592	1024	806	699	636	617	1064	437	682	500	566	685	546	688	882	930	802	496	433	726	757	856	766	896	806	548	906	552	950	592	918	766	1101	973	655	750	324	666
ENSG00000179397.17	3	8	7	8	11	0	6	4	5	7	13	4	7	11	6	7	7	8	5	10	8	5	8	2	2	1	5	11	4	9	2	5	11	11	11	7	3	6	3	5	5	8	8	9	6	1	7	7	7
ENSG00000121644.18	340	531	320	467	727	265	299	445	296	521	420	274	629	492	387	415	391	578	277	399	298	288	388	343	311	538	635	661	296	230	440	384	433	489	538	459	269	516	424	566	308	501	536	592	613	381	322	224	336
ENSG00000284188.1	0	0	2	0	0	0	0	1	0	0	0	0	0	0	0	0	0	0	0	0	0	0	0	0	0	0	0	0	0	0	0	0	0	0	1	1	0	0	0	1	0	0	3	0	0	0	0	0	0
ENSG00000203667.9	33	50	54	32	89	17	28	35	23	44	46	31	53	58	35	34	36	42	34	37	28	20	38	44	29	59	40	27	41	25	45	30	44	29	49	32	29	51	43	47	23	63	42	66	52	34	66	25	20
ENSG00000153187.18	6365	9638	6765	9524	13007	4678	5416	7833	5565	9895	7939	6226	11473	9762	7946	7534	7947	9574	5587	8806	5515	6024	7151	6479	6105	11053	11645	9854	5733	4323	9606	6909	9568	8467	11006	6872	5997	9648	7895	10746	5711	9453	9186	12236	10832	8491	7415	4325	6209
ENSG00000203666.12	43	54	55	46	66	30	22	60	51	46	19	32	50	37	71	40	38	52	29	85	32	39	46	76	18	50	49	37	62	61	27	68	29	18	53	71	36	19	21	50	46	85	61	64	36	17	58	26	60
ENSG00000162849.15	6	16	6	31	13	7	8	24	11	11	11	14	27	17	11	8	9	24	6	35	6	10	10	3	8	11	16	14	13	10	13	16	5	13	17	23	12	14	33	28	5	19	10	34	67	21	3	8	11
ENSG00000185420.18	67	112	53	101	108	57	62	97	84	103	95	67	105	99	76	83	75	98	37	99	58	52	87	32	59	89	126	141	60	53	122	83	99	93	82	75	63	109	88	108	60	100	109	99	121	119	85	56	60
ENSG00000162851.7	82	147	69	98	157	68	57	127	83	169	113	83	147	133	127	94	121	152	72	83	101	62	107	69	75	173	158	125	73	55	159	100	122	156	192	88	72	145	99	135	93	128	153	140	186	131	98	53	71
ENSG00000162852.13	655	1223	637	1082	1499	446	586	1020	535	958	862	494	1395	1023	986	972	825	1202	572	949	655	609	911	564	692	1313	1425	1232	531	574	1242	661	1252	1280	1602	734	481	1231	1129	1130	714	1273	1025	1435	1313	1074	791	586	665
ENSG00000143653.9	108	199	138	199	342	110	107	203	188	246	140	197	228	195	149	86	141	190	154	150	114	207	215	176	114	192	214	249	109	73	217	207	133	142	218	182	110	173	204	229	139	172	241	228	236	148	180	88	153
ENSG00000153207.14	1446	1804	1583	1652	2514	544	1269	1079	1494	1813	1978	1294	2187	1598	1485	1581	2009	2199	1500	1670	1122	1391	1267	1637	1660	2274	2099	1726	1104	1005	1691	1186	1620	1463	2171	1274	1233	1959	1535	1908	1146	1883	1537	2255	1878	1277	1352	1029	1701
ENSG00000197472.14	1	1	0	0	1	0	0	0	0	0	0	0	1	0	0	0	1	0	1	1	1	0	0	0	0	0	0	0	0	0	1	0	0	0	0	0	1	0	1	0	0	0	0	1	0	0	1	0	0
ENSG00000135747.11	0	3	0	3	1	1	1	0	3	0	2	2	0	0	0	1	2	0	2	1	0	0	0	0	1	1	0	1	2	0	0	1	0	0	1	0	2	0	1	0	0	0	0	0	0	0	3	0	1
ENSG00000277462.1	26	35	26	22	33	14	18	22	23	41	20	12	54	36	35	27	28	25	13	23	22	11	23	15	13	43	42	37	24	13	29	21	20	31	49	31	20	29	21	24	23	32	40	33	43	29	20	11	13
ENSG00000188295.14	85	141	98	139	197	94	73	103	68	160	138	102	159	164	130	101	100	113	89	114	84	89	134	90	93	164	132	130	64	73	144	93	149	123	164	89	106	124	110	162	84	131	168	170	158	171	92	61	109
ENSG00000196418.12	75	148	73	122	185	67	61	110	75	127	78	70	137	138	99	104	102	122	39	103	51	66	92	71	60	139	116	138	65	57	127	98	128	125	130	109	74	131	85	167	65	131	125	139	170	123	88	49	77
ENSG00000162714.12	208	380	170	345	414	237	190	326	174	382	314	231	473	433	250	294	251	415	172	382	260	168	280	232	185	443	441	516	194	151	386	295	292	310	541	331	205	444	297	392	209	384	508	443	578	348	274	205	342
ENSG00000162711.16	481	770	417	590	1087	426	454	824	489	556	563	530	562	500	577	380	441	718	482	469	367	565	426	874	629	717	702	466	408	312	560	643	517	539	671	597	426	490	622	958	359	581	458	1138	861	248	475	319	744
ENSG00000177535.7	1	2	1	0	3	3	4	1	2	1	3	0	3	1	1	2	2	3	1	2	2	2	1	0	1	1	4	5	2	2	0	2	3	2	5	3	2	1	4	5	1	1	0	6	11	0	2	0	2
ENSG00000169224.12	32	37	61	48	100	29	62	75	60	55	33	32	68	54	30	17	33	43	62	28	38	54	56	54	50	49	55	26	27	24	53	28	30	28	66	29	21	25	87	49	32	34	21	75	46	12	70	23	28
ENSG00000196242.7	0	1	2	0	2	0	1	1	0	2	1	0	0	1	0	0	0	0	0	1	0	1	0	0	0	1	1	0	0	0	0	0	0	0	3	0	0	0	0	0	0	0	2	0	2	0	1	0	0
ENSG00000177489.1	0	0	0	1	0	0	0	0	0	0	0	0	0	0	0	0	0	0	0	0	0	0	0	0	0	0	0	0	0	0	0	0	0	0	0	0	0	0	0	0	0	0	0	0	0	0	0	0	0
ENSG00000177476.3	0	0	0	0	0	0	0	0	0	0	0	0	0	0	0	0	0	0	0	1	0	0	0	0	0	0	0	0	0	0	0	0	0	0	0	0	0	0	0	0	0	0	0	0	0	0	0	0	0
ENSG00000197437.3	0	0	1	0	0	0	0	0	0	0	0	0	0	0	0	0	0	0	0	0	0	0	0	0	0	0	0	0	0	0	0	0	0	0	0	0	0	0	0	0	0	0	0	1	0	0	0	0	0
ENSG00000239395.1	0	0	0	0	0	0	0	0	0	0	0	0	0	0	0	0	0	0	0	0	0	0	0	0	0	0	0	0	0	0	0	0	0	0	0	0	0	0	0	0	0	0	0	0	0	0	0	0	0
ENSG00000169214.3	0	0	0	0	0	0	0	0	0	0	0	0	0	0	0	0	0	0	0	0	0	0	0	0	0	0	0	0	0	0	0	0	0	0	0	2	0	0	0	0	0	0	0	0	0	0	0	0	0
ENSG00000241128.1	0	0	0	0	0	0	0	0	0	0	0	0	0	0	0	0	0	0	0	0	0	0	0	0	0	0	0	0	0	0	0	0	0	0	0	0	0	0	0	0	0	0	0	0	0	0	0	0	0
ENSG00000153230.4	0	0	0	0	0	0	0	0	0	0	0	0	0	0	0	0	0	0	0	0	0	0	0	0	0	0	0	0	0	0	0	0	0	0	0	0	0	0	0	0	0	0	0	0	0	0	0	0	0
ENSG00000221888.3	0	0	0	0	0	0	0	0	0	0	0	0	0	0	0	0	0	0	0	0	0	0	0	0	0	0	0	0	0	0	0	0	0	0	0	0	0	0	0	0	0	0	0	0	0	0	0	0	0
ENSG00000196772.3	0	0	0	0	0	0	0	0	0	0	0	0	0	0	0	0	0	0	0	0	0	0	0	0	0	0	0	0	0	0	0	0	0	0	0	0	0	0	0	0	0	0	0	0	0	0	0	0	0
ENSG00000197591.3	0	0	0	0	2	0	0	0	0	0	0	0	0	0	0	0	0	0	0	0	0	0	0	0	0	1	0	0	0	0	0	0	0	1	0	0	0	0	1	0	0	0	0	1	0	0	0	1	0
ENSG00000162722.8	2791	1257	4217	1312	4084	3098	3476	12611	3599	1241	2499	2131	894	1875	2266	1875	1499	1906	3285	1722	2420	1699	3156	3242	2797	1899	1535	980	3767	4018	2465	1356	2809	3543	2639	2255	1066	1694	5520	1421	3409	1862	1283	5822	1696	1607	2213	5636	3368
ENSG00000238243.3	285	147	40	169	772	614	546	1086	518	174	373	389	65	224	300	226	213	243	525	266	431	387	613	463	461	62	99	115	568	553	129	249	431	545	95	439	181	275	803	137	604	213	217	555	253	267	474	938	548
ENSG00000177462.6	5	2	2	0	4	5	1	6	4	2	1	4	0	3	1	2	0	2	1	1	2	1	5	1	1	3	0	1	1	1	2	2	0	3	3	1	0	1	3	1	3	0	0	1	2	3	3	1	4
ENSG00000177275.3	0	0	0	0	0	0	0	0	0	0	0	0	0	0	0	0	0	0	0	0	0	0	0	0	0	0	0	0	0	0	0	0	0	0	0	0	0	0	0	0	0	0	0	0	0	0	0	0	0
ENSG00000279263.1	0	0	0	0	0	0	0	0	0	0	0	0	0	0	0	0	0	0	0	0	0	0	0	0	0	0	0	0	0	0	0	0	0	0	0	0	0	0	0	0	0	0	0	0	0	0	0	0	0
ENSG00000187080.8	0	0	0	0	1	0	0	1	0	2	0	0	0	0	0	0	0	0	0	0	0	0	0	0	0	0	0	0	0	0	0	0	0	0	0	0	0	0	0	1	1	0	0	0	0	0	0	0	0
ENSG00000197454.1	0	0	0	0	0	0	0	0	0	1	0	0	0	0	0	0	0	0	0	0	0	0	0	0	0	0	0	0	0	0	0	1	0	0	0	0	0	0	0	0	0	0	0	0	0	1	1	0	0
ENSG00000203663.3	1	0	1	1	1	0	1	1	0	0	0	0	1	0	0	0	2	0	0	0	0	0	4	1	0	1	0	0	0	0	0	0	1	0	1	0	0	0	0	1	0	0	0	0	0	1	0	0	0
ENSG00000198128.3	0	0	0	0	0	0	0	0	0	0	0	0	0	0	0	0	0	0	0	0	0	0	0	0	0	0	0	0	0	0	0	0	0	0	0	0	0	1	0	0	0	0	2	0	0	0	0	0	0
ENSG00000196071.4	2	1	4	1	3	0	2	3	2	1	0	0	0	0	0	1	0	2	1	0	1	1	1	3	0	4	1	3	0	2	0	2	0	0	2	0	0	2	5	1	4	0	6	6	1	2	3	1	1
[truncated: 17,800 more rows]
[truncated: 230 more columns]
