# Supplementary material for: Genetic Susceptibility to Enteric Fever in Experimentally Challenged Human Volunteers
Source: Infect Immun. 2022 Mar 7;90(4):e00389-21. doi: 10.1128/iai.00389-21 (PMC9022534; doi:10.1128/iai.00389-21)
Supplement: Supplemental file 8 — Supplemental material. Download iai.00389-21-s0007.csv, CSV file, 0.02 MB [file iai.00389-21-s0007.csv]

ID	HLAB27_Status	Timepoint	Vaccine	Inoculum_Dose	Sequencing_Pool
Paratyphoid_dose_finding_036	HLAB27Neg	12hPostChallenge	No_Vaccine	HighChallengeDose
Paratyphoid_dose_finding_032	HLAB27Neg	Baseline	No_Vaccine	LowChallengeDose
Paratyphoid_dose_finding_017	HLAB27Neg	12hPostChallenge	No_Vaccine	HighChallengeDose
Paratyphoid_dose_finding_034	HLAB27Neg	12hPostChallenge	No_Vaccine	HighChallengeDose
Paratyphoid_dose_finding_004	HLAB27Neg	Baseline	No_Vaccine	LowChallengeDose
Paratyphoid_dose_finding_029	HLAB27Neg	Baseline	No_Vaccine	HighChallengeDose
Paratyphoid_dose_finding_025	HLAB27Neg	Baseline	No_Vaccine	HighChallengeDose
Paratyphoid_dose_finding_036	HLAB27Neg	Baseline	No_Vaccine	HighChallengeDose
Paratyphoid_dose_finding_037	HLAB27Neg	Baseline	No_Vaccine	LowChallengeDose
Paratyphoid_dose_finding_027	HLAB27Neg	Baseline	No_Vaccine	LowChallengeDose
Paratyphoid_dose_finding_031	HLAB27Neg	Baseline	No_Vaccine	HighChallengeDose
Paratyphoid_dose_finding_001	HLAB27Neg	Baseline	No_Vaccine	HighChallengeDose
Paratyphoid_dose_finding_026	HLAB27Neg	12hPostChallenge	No_Vaccine	LowChallengeDose
Paratyphoid_dose_finding_016	HLAB27Neg	12hPostChallenge	No_Vaccine	HighChallengeDose
Paratyphoid_dose_finding_012	HLAB27Neg	Baseline	No_Vaccine	HighChallengeDose
Paratyphoid_dose_finding_020	HLAB27Neg	12hPostChallenge	No_Vaccine	HighChallengeDose
Paratyphoid_dose_finding_031	HLAB27Neg	12hPostChallenge	No_Vaccine	HighChallengeDose
Paratyphoid_dose_finding_039	HLAB27Neg	Baseline	No_Vaccine	LowChallengeDose
Paratyphoid_dose_finding_037	HLAB27Neg	12hPostChallenge	No_Vaccine	LowChallengeDose
Paratyphoid_dose_finding_010	HLAB27Neg	12hPostChallenge	No_Vaccine	HighChallengeDose
Paratyphoid_dose_finding_002	Ambiguous- disagreement between SNP2HLA and HISATgenotype	Baseline	No_Vaccine	HighChallengeDose
Paratyphoid_dose_finding_004	HLAB27Neg	12hPostChallenge	No_Vaccine	LowChallengeDose
Paratyphoid_dose_finding_024	HLAB27Neg	Baseline	No_Vaccine	HighChallengeDose
Paratyphoid_dose_finding_018	HLAB27Neg	Baseline	No_Vaccine	LowChallengeDose
Paratyphoid_dose_finding_025	HLAB27Neg	12hPostChallenge	No_Vaccine	HighChallengeDose
Paratyphoid_dose_finding_030	HLAB27Neg	12hPostChallenge	No_Vaccine	LowChallengeDose
Paratyphoid_dose_finding_038	HLAB27Neg	12hPostChallenge	No_Vaccine	LowChallengeDose
Paratyphoid_dose_finding_014	HLAB27Neg	Baseline	No_Vaccine	LowChallengeDose
Paratyphoid_dose_finding_023	HLAB27Neg	12hPostChallenge	No_Vaccine	HighChallengeDose
Paratyphoid_dose_finding_022	HLAB27Neg	Baseline	No_Vaccine	LowChallengeDose
Paratyphoid_dose_finding_038	HLAB27Neg	Baseline	No_Vaccine	LowChallengeDose
Paratyphoid_dose_finding_013	HLAB27Neg	12hPostChallenge	No_Vaccine	LowChallengeDose
Paratyphoid_dose_finding_021	HLAB27Neg	12hPostChallenge	No_Vaccine	HighChallengeDose
Paratyphoid_dose_finding_021	HLAB27Neg	Baseline	No_Vaccine	HighChallengeDose
Paratyphoid_dose_finding_030	HLAB27Neg	Baseline	No_Vaccine	LowChallengeDose
Paratyphoid_dose_finding_013	HLAB27Neg	Baseline	No_Vaccine	LowChallengeDose
Paratyphoid_dose_finding_001	HLAB27Neg	12hPostChallenge	No_Vaccine	HighChallengeDose
Paratyphoid_dose_finding_008	HLAB27Neg	Baseline	No_Vaccine	HighChallengeDose
Paratyphoid_dose_finding_033	HLAB27Neg	Baseline	No_Vaccine	HighChallengeDose
Paratyphoid_dose_finding_032	HLAB27Neg	12hPostChallenge	No_Vaccine	LowChallengeDose
Paratyphoid_dose_finding_028	HLAB27Neg	12hPostChallenge	No_Vaccine	LowChallengeDose
Paratyphoid_dose_finding_035	HLAB27Neg	Baseline	No_Vaccine	HighChallengeDose
Paratyphoid_dose_finding_003	HLAB27Neg	Baseline	No_Vaccine	LowChallengeDose
Paratyphoid_dose_finding_040	HLAB27Neg	12hPostChallenge	No_Vaccine	LowChallengeDose
Paratyphoid_dose_finding_015	HLAB27Neg	Baseline	No_Vaccine	HighChallengeDose
Paratyphoid_dose_finding_034	HLAB27Neg	Baseline	No_Vaccine	HighChallengeDose
Paratyphoid_dose_finding_024	HLAB27Neg	12hPostChallenge	No_Vaccine	HighChallengeDose
Paratyphoid_dose_finding_023	HLAB27Neg	Baseline	No_Vaccine	HighChallengeDose
Paratyphoid_dose_finding_039	HLAB27Neg	12hPostChallenge	No_Vaccine	LowChallengeDose
Paratyphoid_dose_finding_005	HLAB27Neg	12hPostChallenge	No_Vaccine	LowChallengeDose
Paratyphoid_dose_finding_009	HLAB27Neg	Baseline	No_Vaccine	LowChallengeDose
Paratyphoid_dose_finding_022	HLAB27Neg	12hPostChallenge	No_Vaccine	LowChallengeDose
Paratyphoid_dose_finding_007	HLAB27Neg	12hPostChallenge	No_Vaccine	LowChallengeDose
Paratyphoid_dose_finding_011	HLAB27Neg	12hPostChallenge	No_Vaccine	LowChallengeDose
Paratyphoid_dose_finding_014	HLAB27Neg	12hPostChallenge	No_Vaccine	LowChallengeDose
Paratyphoid_dose_finding_020	HLAB27Neg	Baseline	No_Vaccine	HighChallengeDose
Paratyphoid_dose_finding_016	HLAB27Neg	Baseline	No_Vaccine	HighChallengeDose
Paratyphoid_dose_finding_019	HLAB27Neg	12hPostChallenge	No_Vaccine	HighChallengeDose
Paratyphoid_dose_finding_005	HLAB27Neg	Baseline	No_Vaccine	LowChallengeDose
Paratyphoid_dose_finding_007	HLAB27Neg	Baseline	No_Vaccine	LowChallengeDose
Paratyphoid_dose_finding_040	HLAB27Neg	Baseline	No_Vaccine	LowChallengeDose
Paratyphoid_dose_finding_029	HLAB27Neg	12hPostChallenge	No_Vaccine	HighChallengeDose
Paratyphoid_dose_finding_033	HLAB27Neg	12hPostChallenge	No_Vaccine	HighChallengeDose
Paratyphoid_dose_finding_008	HLAB27Neg	12hPostChallenge	No_Vaccine	HighChallengeDose
Paratyphoid_dose_finding_015	HLAB27Neg	12hPostChallenge	No_Vaccine	HighChallengeDose
Paratyphoid_dose_finding_010	HLAB27Neg	Baseline	No_Vaccine	HighChallengeDose
Paratyphoid_dose_finding_006	HLAB27Neg	Baseline	No_Vaccine	LowChallengeDose
Paratyphoid_dose_finding_035	HLAB27Neg	12hPostChallenge	No_Vaccine	HighChallengeDose
Paratyphoid_dose_finding_009	HLAB27Neg	12hPostChallenge	No_Vaccine	LowChallengeDose
Paratyphoid_dose_finding_002	Ambiguous- disagreement between SNP2HLA and HISATgenotype	12hPostChallenge	No_Vaccine	HighChallengeDose
Paratyphoid_dose_finding_006	HLAB27Neg	12hPostChallenge	No_Vaccine	LowChallengeDose
Paratyphoid_dose_finding_019	HLAB27Neg	Baseline	No_Vaccine	HighChallengeDose
Paratyphoid_dose_finding_018	HLAB27Neg	12hPostChallenge	No_Vaccine	LowChallengeDose
Paratyphoid_dose_finding_026	HLAB27Neg	Baseline	No_Vaccine	LowChallengeDose
Paratyphoid_dose_finding_017	HLAB27Neg	Baseline	No_Vaccine	HighChallengeDose
Paratyphoid_dose_finding_027	HLAB27Neg	12hPostChallenge	No_Vaccine	LowChallengeDose
Paratyphoid_dose_finding_003	HLAB27Neg	12hPostChallenge	No_Vaccine	LowChallengeDose
Vi_Vaccine_Trial_001	HLAB27Neg	12hPostChallenge	ViPS_Vaccine	HighChallengeDose	Pool0
Vi_Vaccine_Trial_002	HLAB27Neg	12hPostChallenge	ViPS_Vaccine	HighChallengeDose	Pool0
Vi_Vaccine_Trial_002	HLAB27Neg	Baseline	ViPS_Vaccine	HighChallengeDose	Pool0
Vi_Vaccine_Trial_001	HLAB27Neg	Baseline	ViPS_Vaccine	HighChallengeDose	Pool0
Vi_Vaccine_Trial_003	HLAB27Neg	12hPostChallenge	Control_Vaccine	HighChallengeDose	Pool0
Vi_Vaccine_Trial_004	HLAB27Pos	12hPostChallenge	ViPS_Vaccine	HighChallengeDose	Pool0
Vi_Vaccine_Trial_005	HLAB27Neg	12hPostChallenge	ViTCV_Vaccine	HighChallengeDose	Pool0
Vi_Vaccine_Trial_006	HLAB27Neg	12hPostChallenge	Control_Vaccine	HighChallengeDose	Pool0
Vi_Vaccine_Trial_006	HLAB27Neg	Baseline	Control_Vaccine	HighChallengeDose	Pool0
Vi_Vaccine_Trial_003	HLAB27Neg	Baseline	Control_Vaccine	HighChallengeDose	Pool0
Vi_Vaccine_Trial_004	HLAB27Pos	Baseline	ViPS_Vaccine	HighChallengeDose	Pool0
Vi_Vaccine_Trial_005	HLAB27Neg	Baseline	ViTCV_Vaccine	HighChallengeDose	Pool0
Vi_Vaccine_Trial_007	HLAB27Neg	12hPostChallenge	ViTCV_Vaccine	HighChallengeDose	Pool0
Vi_Vaccine_Trial_008	HLAB27Pos	12hPostChallenge	ViPS_Vaccine	HighChallengeDose	Pool0
Vi_Vaccine_Trial_009	HLAB27Neg	12hPostChallenge	Control_Vaccine	HighChallengeDose	Pool0
Vi_Vaccine_Trial_007	HLAB27Neg	Baseline	ViTCV_Vaccine	HighChallengeDose	Pool0
Vi_Vaccine_Trial_009	HLAB27Neg	Baseline	Control_Vaccine	HighChallengeDose	Pool0
Vi_Vaccine_Trial_008	HLAB27Pos	Baseline	ViPS_Vaccine	HighChallengeDose	Pool0
Vi_Vaccine_Trial_010	HLAB27Neg	12hPostChallenge	ViPS_Vaccine	HighChallengeDose	Pool0
Vi_Vaccine_Trial_011	HLAB27Neg	Baseline	ViTCV_Vaccine	HighChallengeDose	Pool0
Vi_Vaccine_Trial_012	HLAB27Neg	Baseline	ViTCV_Vaccine	HighChallengeDose	Pool0
Vi_Vaccine_Trial_013	HLAB27Neg	Baseline	ViPS_Vaccine	HighChallengeDose	Pool0
Vi_Vaccine_Trial_011	HLAB27Neg	12hPostChallenge	ViTCV_Vaccine	HighChallengeDose	Pool0
Vi_Vaccine_Trial_014	HLAB27Neg	Baseline	Control_Vaccine	HighChallengeDose	Pool0
Vi_Vaccine_Trial_013	HLAB27Neg	12hPostChallenge	ViPS_Vaccine	HighChallengeDose	Pool0
Vi_Vaccine_Trial_010	HLAB27Neg	Baseline	ViPS_Vaccine	HighChallengeDose	Pool0
Vi_Vaccine_Trial_014	HLAB27Neg	12hPostChallenge	Control_Vaccine	HighChallengeDose	Pool0
Vi_Vaccine_Trial_012	HLAB27Neg	12hPostChallenge	ViTCV_Vaccine	HighChallengeDose	Pool0
Vi_Vaccine_Trial_015	HLAB27Neg	Baseline	ViTCV_Vaccine	HighChallengeDose	Pool0
Vi_Vaccine_Trial_016	HLAB27Neg	Baseline	ViPS_Vaccine	HighChallengeDose	Pool0
Vi_Vaccine_Trial_017	HLAB27Neg	Baseline	ViTCV_Vaccine	HighChallengeDose	Pool0
Vi_Vaccine_Trial_017	HLAB27Neg	12hPostChallenge	ViTCV_Vaccine	HighChallengeDose	Pool1
Vi_Vaccine_Trial_016	HLAB27Neg	12hPostChallenge	ViPS_Vaccine	HighChallengeDose	Pool1
Vi_Vaccine_Trial_018	HLAB27Neg	Baseline	Control_Vaccine	HighChallengeDose	Pool1
Vi_Vaccine_Trial_019	HLAB27Neg	Baseline	ViTCV_Vaccine	HighChallengeDose	Pool1
Vi_Vaccine_Trial_020	HLAB27Neg	Baseline	ViTCV_Vaccine	HighChallengeDose	Pool1
Vi_Vaccine_Trial_015	HLAB27Neg	12hPostChallenge	ViTCV_Vaccine	HighChallengeDose	Pool1
Vi_Vaccine_Trial_021	HLAB27Neg	12hPostChallenge	ViPS_Vaccine	HighChallengeDose	Pool1
Vi_Vaccine_Trial_020	HLAB27Neg	12hPostChallenge	ViTCV_Vaccine	HighChallengeDose	Pool1
Vi_Vaccine_Trial_018	HLAB27Neg	12hPostChallenge	Control_Vaccine	HighChallengeDose	Pool1
Vi_Vaccine_Trial_019	HLAB27Neg	12hPostChallenge	ViTCV_Vaccine	HighChallengeDose	Pool1
Vi_Vaccine_Trial_022	HLAB27Neg	Baseline	ViTCV_Vaccine	HighChallengeDose	Pool1
Vi_Vaccine_Trial_023	HLAB27Neg	Baseline	ViPS_Vaccine	HighChallengeDose	Pool1
Vi_Vaccine_Trial_024	HLAB27Neg	Baseline	ViTCV_Vaccine	HighChallengeDose	Pool1
Vi_Vaccine_Trial_025	HLAB27Neg	Baseline	Control_Vaccine	HighChallengeDose	Pool1
Vi_Vaccine_Trial_026	HLAB27Neg	Baseline	Control_Vaccine	HighChallengeDose	Pool1
Vi_Vaccine_Trial_021	HLAB27Neg	Baseline	ViPS_Vaccine	HighChallengeDose	Pool1
Vi_Vaccine_Trial_027	HLAB27Pos	Baseline	ViTCV_Vaccine	HighChallengeDose	Pool1
Vi_Vaccine_Trial_028	HLAB27Neg	Baseline	Control_Vaccine	HighChallengeDose	Pool1
Vi_Vaccine_Trial_029	HLAB27Neg	Baseline	ViPS_Vaccine	HighChallengeDose	Pool1
Vi_Vaccine_Trial_030	HLAB27Neg	Baseline	Control_Vaccine	HighChallengeDose	Pool1
Vi_Vaccine_Trial_031	HLAB27Pos	Baseline	Control_Vaccine	HighChallengeDose	Pool1
Vi_Vaccine_Trial_032	HLAB27Neg	Baseline	ViPS_Vaccine	HighChallengeDose	Pool1
Vi_Vaccine_Trial_033	HLAB27Neg	Baseline	ViPS_Vaccine	HighChallengeDose	Pool1
Vi_Vaccine_Trial_025	HLAB27Neg	12hPostChallenge	Control_Vaccine	HighChallengeDose	Pool1
Vi_Vaccine_Trial_022	HLAB27Neg	12hPostChallenge	ViTCV_Vaccine	HighChallengeDose	Pool1
Vi_Vaccine_Trial_023	HLAB27Neg	12hPostChallenge	ViPS_Vaccine	HighChallengeDose	Pool1
Vi_Vaccine_Trial_024	HLAB27Neg	12hPostChallenge	ViTCV_Vaccine	HighChallengeDose	Pool1
Vi_Vaccine_Trial_034	HLAB27Neg	Baseline	Control_Vaccine	HighChallengeDose	Pool1
Vi_Vaccine_Trial_035	HLAB27Neg	Baseline	ViPS_Vaccine	HighChallengeDose	Pool1
Vi_Vaccine_Trial_036	HLAB27Neg	Baseline	ViTCV_Vaccine	HighChallengeDose	Pool1
Vi_Vaccine_Trial_029	HLAB27Neg	12hPostChallenge	ViPS_Vaccine	HighChallengeDose	Pool2
Vi_Vaccine_Trial_037	HLAB27Neg	Baseline	ViTCV_Vaccine	HighChallengeDose	Pool2
Vi_Vaccine_Trial_027	HLAB27Pos	12hPostChallenge	ViTCV_Vaccine	HighChallengeDose	Pool2
Vi_Vaccine_Trial_031	HLAB27Pos	12hPostChallenge	Control_Vaccine	HighChallengeDose	Pool2
Vi_Vaccine_Trial_038	HLAB27Neg	Baseline	ViTCV_Vaccine	HighChallengeDose	Pool2
Vi_Vaccine_Trial_028	HLAB27Neg	12hPostChallenge	Control_Vaccine	HighChallengeDose	Pool2
Vi_Vaccine_Trial_039	HLAB27Neg	Baseline	ViTCV_Vaccine	HighChallengeDose	Pool2
Vi_Vaccine_Trial_026	HLAB27Neg	12hPostChallenge	Control_Vaccine	HighChallengeDose	Pool2
Vi_Vaccine_Trial_040	HLAB27Neg	Baseline	ViTCV_Vaccine	HighChallengeDose	Pool2
Vi_Vaccine_Trial_041	HLAB27Neg	Baseline	ViTCV_Vaccine	HighChallengeDose	Pool2
Vi_Vaccine_Trial_042	HLAB27Neg	Baseline	ViTCV_Vaccine	HighChallengeDose	Pool2
Vi_Vaccine_Trial_032	HLAB27Neg	12hPostChallenge	ViPS_Vaccine	HighChallengeDose	Pool2
Vi_Vaccine_Trial_033	HLAB27Neg	12hPostChallenge	ViPS_Vaccine	HighChallengeDose	Pool2
Vi_Vaccine_Trial_030	HLAB27Neg	12hPostChallenge	Control_Vaccine	HighChallengeDose	Pool2
Vi_Vaccine_Trial_043	HLAB27Neg	Baseline	ViTCV_Vaccine	HighChallengeDose	Pool2
Vi_Vaccine_Trial_044	HLAB27Neg	Baseline	ViPS_Vaccine	HighChallengeDose	Pool2
Vi_Vaccine_Trial_045	HLAB27Neg	Baseline	ViTCV_Vaccine	HighChallengeDose	Pool2
Vi_Vaccine_Trial_046	HLAB27Neg	Baseline	ViTCV_Vaccine	HighChallengeDose	Pool2
Vi_Vaccine_Trial_047	HLAB27Neg	Baseline	ViTCV_Vaccine	HighChallengeDose	Pool2
Vi_Vaccine_Trial_048	HLAB27Pos	Baseline	ViTCV_Vaccine	HighChallengeDose	Pool2
Vi_Vaccine_Trial_036	HLAB27Neg	12hPostChallenge	ViTCV_Vaccine	HighChallengeDose	Pool2
Vi_Vaccine_Trial_035	HLAB27Neg	12hPostChallenge	ViPS_Vaccine	HighChallengeDose	Pool2
Vi_Vaccine_Trial_034	HLAB27Neg	12hPostChallenge	Control_Vaccine	HighChallengeDose	Pool2
Vi_Vaccine_Trial_038	HLAB27Neg	12hPostChallenge	ViTCV_Vaccine	HighChallengeDose	Pool2
Vi_Vaccine_Trial_037	HLAB27Neg	12hPostChallenge	ViTCV_Vaccine	HighChallengeDose	Pool2
Vi_Vaccine_Trial_042	HLAB27Neg	12hPostChallenge	ViTCV_Vaccine	HighChallengeDose	Pool2
Vi_Vaccine_Trial_049	HLAB27Neg	Baseline	ViTCV_Vaccine	HighChallengeDose	Pool4
Vi_Vaccine_Trial_050	HLAB27Neg	Baseline	ViTCV_Vaccine	HighChallengeDose	Pool4
Vi_Vaccine_Trial_051	HLAB27Neg	Baseline	ViTCV_Vaccine	HighChallengeDose	Pool4
Vi_Vaccine_Trial_052	HLAB27Neg	Baseline	ViTCV_Vaccine	HighChallengeDose	Pool4
Vi_Vaccine_Trial_053	HLAB27Neg	Baseline	Control_Vaccine	HighChallengeDose	Pool4
Vi_Vaccine_Trial_039	HLAB27Neg	12hPostChallenge	ViTCV_Vaccine	HighChallengeDose	Pool4
Vi_Vaccine_Trial_041	HLAB27Neg	12hPostChallenge	ViTCV_Vaccine	HighChallengeDose	Pool4
Vi_Vaccine_Trial_040	HLAB27Neg	12hPostChallenge	ViTCV_Vaccine	HighChallengeDose	Pool4
Vi_Vaccine_Trial_054	HLAB27Pos	Baseline	ViPS_Vaccine	HighChallengeDose	Pool4
Vi_Vaccine_Trial_055	HLAB27Neg	Baseline	ViTCV_Vaccine	HighChallengeDose	Pool4
Vi_Vaccine_Trial_056	HLAB27Neg	Baseline	ViTCV_Vaccine	HighChallengeDose	Pool4
Vi_Vaccine_Trial_057	HLAB27Pos	Baseline	ViTCV_Vaccine	HighChallengeDose	Pool4
Vi_Vaccine_Trial_058	HLAB27Neg	Baseline	ViTCV_Vaccine	HighChallengeDose	Pool4
Vi_Vaccine_Trial_059	HLAB27Neg	Baseline	ViTCV_Vaccine	HighChallengeDose	Pool4
Vi_Vaccine_Trial_060	HLAB27Pos	Baseline	Control_Vaccine	HighChallengeDose	Pool4
Vi_Vaccine_Trial_061	HLAB27Neg	Baseline	ViPS_Vaccine	HighChallengeDose	Pool4
Vi_Vaccine_Trial_062	HLAB27Neg	Baseline	ViTCV_Vaccine	HighChallengeDose	Pool4
Vi_Vaccine_Trial_063	HLAB27Neg	Baseline	ViTCV_Vaccine	HighChallengeDose	Pool4
Vi_Vaccine_Trial_064	HLAB27Neg	Baseline	ViTCV_Vaccine	HighChallengeDose	Pool4
Vi_Vaccine_Trial_065	HLAB27Neg	Baseline	ViTCV_Vaccine	HighChallengeDose	Pool4
Vi_Vaccine_Trial_066	HLAB27Neg	Baseline	ViTCV_Vaccine	HighChallengeDose	Pool4
Vi_Vaccine_Trial_045	HLAB27Neg	12hPostChallenge	ViTCV_Vaccine	HighChallengeDose	Pool4
Vi_Vaccine_Trial_044	HLAB27Neg	12hPostChallenge	ViPS_Vaccine	HighChallengeDose	Pool4
Vi_Vaccine_Trial_043	HLAB27Neg	12hPostChallenge	ViTCV_Vaccine	HighChallengeDose	Pool4
Vi_Vaccine_Trial_048	HLAB27Pos	12hPostChallenge	ViTCV_Vaccine	HighChallengeDose	Pool4
Vi_Vaccine_Trial_046	HLAB27Neg	12hPostChallenge	ViTCV_Vaccine	HighChallengeDose	Pool4
Vi_Vaccine_Trial_047	HLAB27Neg	12hPostChallenge	ViTCV_Vaccine	HighChallengeDose	Pool4
Vi_Vaccine_Trial_067	HLAB27Neg	Baseline	Control_Vaccine	HighChallengeDose	Pool4
Vi_Vaccine_Trial_068	HLAB27Neg	Baseline	Control_Vaccine	HighChallengeDose	Pool4
Vi_Vaccine_Trial_069	HLAB27Neg	Baseline	Control_Vaccine	HighChallengeDose	Pool4
Vi_Vaccine_Trial_070	HLAB27Neg	Baseline	ViPS_Vaccine	HighChallengeDose	Pool4
Vi_Vaccine_Trial_071	HLAB27Neg	Baseline	Control_Vaccine	HighChallengeDose	Pool4
Vi_Vaccine_Trial_072	HLAB27Neg	Baseline	ViPS_Vaccine	HighChallengeDose	Pool4
Vi_Vaccine_Trial_073	HLAB27Neg	Baseline	ViPS_Vaccine	HighChallengeDose	Pool4
Vi_Vaccine_Trial_074	HLAB27Neg	Baseline	Control_Vaccine	HighChallengeDose	Pool4
Vi_Vaccine_Trial_075	HLAB27Neg	Baseline	ViPS_Vaccine	HighChallengeDose	Pool4
Vi_Vaccine_Trial_076	HLAB27Neg	Baseline	Control_Vaccine	HighChallengeDose	Pool4
Vi_Vaccine_Trial_077	HLAB27Neg	Baseline	Control_Vaccine	HighChallengeDose	Pool4
Vi_Vaccine_Trial_052	HLAB27Neg	12hPostChallenge	ViTCV_Vaccine	HighChallengeDose	Pool4
Vi_Vaccine_Trial_078	HLAB27Neg	Baseline	Control_Vaccine	HighChallengeDose	Pool4
Vi_Vaccine_Trial_049	HLAB27Neg	12hPostChallenge	ViTCV_Vaccine	HighChallengeDose	Pool4
Vi_Vaccine_Trial_079	HLAB27Pos	Baseline	ViPS_Vaccine	HighChallengeDose	Pool4
Vi_Vaccine_Trial_051	HLAB27Neg	12hPostChallenge	ViTCV_Vaccine	HighChallengeDose	Pool4
Vi_Vaccine_Trial_080	HLAB27Neg	Baseline	Control_Vaccine	HighChallengeDose	Pool4
Vi_Vaccine_Trial_050	HLAB27Neg	12hPostChallenge	ViTCV_Vaccine	HighChallengeDose	Pool4
Vi_Vaccine_Trial_053	HLAB27Neg	12hPostChallenge	Control_Vaccine	HighChallengeDose	Pool4
Vi_Vaccine_Trial_081	HLAB27Neg	Baseline	ViPS_Vaccine	HighChallengeDose	Pool4
Vi_Vaccine_Trial_056	HLAB27Neg	12hPostChallenge	ViTCV_Vaccine	HighChallengeDose	Pool4
Vi_Vaccine_Trial_054	HLAB27Pos	12hPostChallenge	ViPS_Vaccine	HighChallengeDose	Pool4
Vi_Vaccine_Trial_082	HLAB27Neg	Baseline	ViPS_Vaccine	HighChallengeDose	Pool4
Vi_Vaccine_Trial_083	HLAB27Neg	Baseline	Control_Vaccine	HighChallengeDose	Pool3
Vi_Vaccine_Trial_084	HLAB27Neg	Baseline	ViPS_Vaccine	HighChallengeDose	Pool3
Vi_Vaccine_Trial_085	HLAB27Neg	Baseline	ViPS_Vaccine	HighChallengeDose	Pool3
Vi_Vaccine_Trial_086	HLAB27Neg	Baseline	Control_Vaccine	HighChallengeDose	Pool3
Vi_Vaccine_Trial_087	HLAB27Pos	Baseline	Control_Vaccine	HighChallengeDose	Pool3
Vi_Vaccine_Trial_088	HLAB27Pos	Baseline	ViPS_Vaccine	HighChallengeDose	Pool3
Vi_Vaccine_Trial_089	HLAB27Neg	Baseline	ViPS_Vaccine	HighChallengeDose	Pool3
Vi_Vaccine_Trial_090	HLAB27Neg	Baseline	Control_Vaccine	HighChallengeDose	Pool3
Vi_Vaccine_Trial_091	HLAB27Neg	Baseline	ViPS_Vaccine	HighChallengeDose	Pool3
Vi_Vaccine_Trial_060	HLAB27Pos	12hPostChallenge	Control_Vaccine	HighChallengeDose	Pool3
Vi_Vaccine_Trial_092	HLAB27Neg	Baseline	ViPS_Vaccine	HighChallengeDose	Pool3
Vi_Vaccine_Trial_093	HLAB27Neg	Baseline	Control_Vaccine	HighChallengeDose	Pool3
Vi_Vaccine_Trial_058	HLAB27Neg	12hPostChallenge	ViTCV_Vaccine	HighChallengeDose	Pool3
Vi_Vaccine_Trial_094	HLAB27Neg	Baseline	ViPS_Vaccine	HighChallengeDose	Pool3
Vi_Vaccine_Trial_061	HLAB27Neg	12hPostChallenge	ViPS_Vaccine	HighChallengeDose	Pool3
Vi_Vaccine_Trial_095	HLAB27Neg	Baseline	Control_Vaccine	HighChallengeDose	Pool3
Vi_Vaccine_Trial_057	HLAB27Pos	12hPostChallenge	ViTCV_Vaccine	HighChallengeDose	Pool3
Vi_Vaccine_Trial_096	HLAB27Neg	Baseline	ViPS_Vaccine	HighChallengeDose	Pool3
Vi_Vaccine_Trial_065	HLAB27Neg	12hPostChallenge	ViTCV_Vaccine	HighChallengeDose	Pool3
Vi_Vaccine_Trial_063	HLAB27Neg	12hPostChallenge	ViTCV_Vaccine	HighChallengeDose	Pool3
Vi_Vaccine_Trial_059	HLAB27Neg	12hPostChallenge	ViTCV_Vaccine	HighChallengeDose	Pool3
Vi_Vaccine_Trial_062	HLAB27Neg	12hPostChallenge	ViTCV_Vaccine	HighChallengeDose	Pool3
Vi_Vaccine_Trial_066	HLAB27Neg	12hPostChallenge	ViTCV_Vaccine	HighChallengeDose	Pool3
Vi_Vaccine_Trial_097	HLAB27Neg	Baseline	Control_Vaccine	HighChallengeDose	Pool3
Vi_Vaccine_Trial_064	HLAB27Neg	12hPostChallenge	ViTCV_Vaccine	HighChallengeDose	Pool3
Vi_Vaccine_Trial_098	HLAB27Neg	Baseline	Control_Vaccine	HighChallengeDose	Pool3
Vi_Vaccine_Trial_099	HLAB27Neg	Baseline	ViPS_Vaccine	HighChallengeDose	Pool3
Vi_Vaccine_Trial_100	HLAB27Neg	Baseline	ViPS_Vaccine	HighChallengeDose	Pool3
Vi_Vaccine_Trial_101	HLAB27Neg	Baseline	ViPS_Vaccine	HighChallengeDose	Pool3
Vi_Vaccine_Trial_102	HLAB27Neg	Baseline	Control_Vaccine	HighChallengeDose	Pool3
Vi_Vaccine_Trial_069	HLAB27Neg	12hPostChallenge	Control_Vaccine	HighChallengeDose	Pool3
Vi_Vaccine_Trial_067	HLAB27Neg	12hPostChallenge	Control_Vaccine	HighChallengeDose	Pool3
Vi_Vaccine_Trial_071	HLAB27Neg	12hPostChallenge	Control_Vaccine	HighChallengeDose	Pool3
Vi_Vaccine_Trial_070	HLAB27Neg	12hPostChallenge	ViPS_Vaccine	HighChallengeDose	Pool3
Vi_Vaccine_Trial_068	HLAB27Neg	12hPostChallenge	Control_Vaccine	HighChallengeDose	Pool3
Vi_Vaccine_Trial_073	HLAB27Neg	12hPostChallenge	ViPS_Vaccine	HighChallengeDose	Pool3
Vi_Vaccine_Trial_072	HLAB27Neg	12hPostChallenge	ViPS_Vaccine	HighChallengeDose	Pool3
Vi_Vaccine_Trial_074	HLAB27Neg	12hPostChallenge	Control_Vaccine	HighChallengeDose	Pool3
Vi_Vaccine_Trial_076	HLAB27Neg	12hPostChallenge	Control_Vaccine	HighChallengeDose	Pool3
Vi_Vaccine_Trial_080	HLAB27Neg	12hPostChallenge	Control_Vaccine	HighChallengeDose	Pool3
Vi_Vaccine_Trial_077	HLAB27Neg	12hPostChallenge	Control_Vaccine	HighChallengeDose	Pool3
Vi_Vaccine_Trial_075	HLAB27Neg	12hPostChallenge	ViPS_Vaccine	HighChallengeDose	Pool3
Vi_Vaccine_Trial_078	HLAB27Neg	12hPostChallenge	Control_Vaccine	HighChallengeDose	Pool3
Vi_Vaccine_Trial_079	HLAB27Pos	12hPostChallenge	ViPS_Vaccine	HighChallengeDose	Pool3
Vi_Vaccine_Trial_084	HLAB27Neg	12hPostChallenge	ViPS_Vaccine	HighChallengeDose	Pool5
Vi_Vaccine_Trial_083	HLAB27Neg	12hPostChallenge	Control_Vaccine	HighChallengeDose	Pool5
Vi_Vaccine_Trial_081	HLAB27Neg	12hPostChallenge	ViPS_Vaccine	HighChallengeDose	Pool5
Vi_Vaccine_Trial_082	HLAB27Neg	12hPostChallenge	ViPS_Vaccine	HighChallengeDose	Pool5
Vi_Vaccine_Trial_085	HLAB27Neg	12hPostChallenge	ViPS_Vaccine	HighChallengeDose	Pool5
Vi_Vaccine_Trial_087	HLAB27Pos	12hPostChallenge	Control_Vaccine	HighChallengeDose	Pool5
Vi_Vaccine_Trial_086	HLAB27Neg	12hPostChallenge	Control_Vaccine	HighChallengeDose	Pool5
Vi_Vaccine_Trial_090	HLAB27Neg	12hPostChallenge	Control_Vaccine	HighChallengeDose	Pool5
Vi_Vaccine_Trial_088	HLAB27Pos	12hPostChallenge	ViPS_Vaccine	HighChallengeDose	Pool5
Vi_Vaccine_Trial_094	HLAB27Neg	12hPostChallenge	ViPS_Vaccine	HighChallengeDose	Pool5
Vi_Vaccine_Trial_093	HLAB27Neg	12hPostChallenge	Control_Vaccine	HighChallengeDose	Pool5
Vi_Vaccine_Trial_092	HLAB27Neg	12hPostChallenge	ViPS_Vaccine	HighChallengeDose	Pool5
Vi_Vaccine_Trial_095	HLAB27Neg	12hPostChallenge	Control_Vaccine	HighChallengeDose	Pool5
Vi_Vaccine_Trial_091	HLAB27Neg	12hPostChallenge	ViPS_Vaccine	HighChallengeDose	Pool5
Vi_Vaccine_Trial_100	HLAB27Neg	12hPostChallenge	ViPS_Vaccine	HighChallengeDose	Pool5
Vi_Vaccine_Trial_096	HLAB27Neg	12hPostChallenge	ViPS_Vaccine	HighChallengeDose	Pool5
Vi_Vaccine_Trial_099	HLAB27Neg	12hPostChallenge	ViPS_Vaccine	HighChallengeDose	Pool5
Vi_Vaccine_Trial_098	HLAB27Neg	12hPostChallenge	Control_Vaccine	HighChallengeDose	Pool5
Vi_Vaccine_Trial_097	HLAB27Neg	12hPostChallenge	Control_Vaccine	HighChallengeDose	Pool5
Vi_Vaccine_Trial_101	HLAB27Neg	12hPostChallenge	ViPS_Vaccine	HighChallengeDose	Pool5
Vi_Vaccine_Trial_102	HLAB27Neg	12hPostChallenge	Control_Vaccine	HighChallengeDose	Pool5
